# Supplementary material for: Surface effects on kinematics, kinetics and stiffness of habitual rearfoot strikers during running
Source: PLoS One. 2023 Mar 22;18(3):e0283323. doi: 10.1371/journal.pone.0283323 (PMC10032480; doi:10.1371/journal.pone.0283323)
Supplement: S1 Data — (ZIP) [file pone.0283323.s001.zip]

Archive with 11 entries (8 files):
- S1 Date/
- S1 Date/100% GRF.xlsx
- S1 Date/100%joint angle/
- S1 Date/100%joint angle/Data Ankle joint angle.xlsx
- S1 Date/100%joint angle/Data Hip joint angle.xlsx
- S1 Date/100%joint angle/Data Knee joint angle.xlsx
- S1 Date/100%Joint moment/
- S1 Date/100%Joint moment/Ankle joint moment.xlsx
- S1 Date/100%Joint moment/Hip joint moment.xlsx
- S1 Date/100%Joint moment/Knee joint moment.xlsx
- S1 Date/100%Joint moment/~$Ankle joint moment.xlsx
