# Supplementary material for: Surface effects on kinematics, kinetics and stiffness of habitual rearfoot strikers during running
Source: PLoS One. 2023 Mar 22;18(3):e0283323. doi: 10.1371/journal.pone.0283323 (PMC10032480; doi:10.1371/journal.pone.0283323)
Supplement: S1 Data — (ZIP) [file pone.0283323.s001.zip › S1 Date/100% GRF.xlsx]

## Sheet: Surface01 Grass
GRF
X	1	2	3	4	5	6	7	8	9	10	11	12	13	14	15	16	17	18	19	20	21	22	23	24	25	26	27	28	29	30	31	32	33	34	35	36	37	38	39	40	41	42	43	44	45	46	47	48	49
subject 1	-0.0176	-0.02844	-0.03843	-0.0474	-0.05468	-0.05695	-0.05104	-0.03713	-0.01866	-0.000679572	0.01136	0.01348	0.00424	-0.01435	-0.03904	-0.06759	-0.10013	-0.13844	-0.18466	-0.23888	-0.2967	-0.35014	-0.39176	-0.41678	-0.42396	-0.41489	-0.39559	-0.37409	-0.35578	-0.34124	-0.32825	-0.31495	-0.30115	-0.28754	-0.27438	-0.26126	-0.24779	-0.23397	-0.2201	-0.20647	-0.19319	-0.18031	-0.16807	-0.15683	-0.14688	-0.13816	-0.12991	-0.12089	-0.11025
subject 2	-0.01604	-0.024	-0.03249	-0.04153	-0.05093	-0.05966	-0.06769	-0.07576	-0.0812	-0.07852	-0.06529	-0.04522	-0.02543	-0.01516	-0.02359	-0.05473	-0.10401	-0.16032	-0.21156	-0.24925	-0.26966	-0.27363	-0.26703	-0.25754	-0.24967	-0.24344	-0.23667	-0.22745	-0.21492	-0.19941	-0.18231	-0.16568	-0.15121	-0.13925	-0.12868	-0.11769	-0.10481	-0.08951	-0.07239	-0.05492	-0.03849	-0.02355	-0.00955	0.00451	0.01947	0.03542	0.05167	0.06725	0.08143
subject 3	-0.01138	-0.01606	-0.02201	-0.03276	-0.04997	-0.07218	-0.09659	-0.11848	-0.13376	-0.14202	-0.14678	-0.15326	-0.16555	-0.18411	-0.20611	-0.22839	-0.24939	-0.26909	-0.28879	-0.31011	-0.33253	-0.35259	-0.36539	-0.36788	-0.36039	-0.34532	-0.32585	-0.3044	-0.28265	-0.26225	-0.24439	-0.22969	-0.21822	-0.20957	-0.20299	-0.19742	-0.19175	-0.18505	-0.17665	-0.16634	-0.15444	-0.14165	-0.12902	-0.1175	-0.1075	-0.09879	-0.09092	-0.0834	-0.07557
subject 4	-0.01698	-0.0312	-0.05208	-0.08305	-0.1222	-0.15795	-0.17074	-0.14724	-0.09724	-0.04218	-0.00102	0.01535	0.00594	-0.02064	-0.05109	-0.07503	-0.0888	-0.09522	-0.10099	-0.11357	-0.13693	-0.16878	-0.20194	-0.22836	-0.24272	-0.24462	-0.23826	-0.22971	-0.22287	-0.21702	-0.2084	-0.19408	-0.17407	-0.15023	-0.12482	-0.0995	-0.07532	-0.05298	-0.03298	-0.01545	-0.000206487	0.01257	0.02322	0.03314	0.04389	0.05633	0.07025	0.08455	0.09802
subject 5	-0.00586	-0.01348	-0.02787	-0.05135	-0.08032	-0.10348	-0.10495	-0.07746	-0.03397	0.00247	0.01315	-0.01149	-0.06974	-0.14443	-0.20632	-0.22959	-0.21844	-0.20795	-0.2231	-0.25801	-0.29276	-0.31639	-0.32821	-0.33042	-0.32565	-0.31789	-0.31038	-0.30339	-0.29511	-0.28448	-0.27267	-0.26109	-0.25039	-0.2399	-0.22819	-0.21372	-0.19646	-0.17769	-0.15832	-0.13844	-0.11841	-0.09874	-0.07983	-0.06244	-0.04769	-0.03596	-0.02624	-0.01744	-0.00908
subject 6	-0.00543	-0.00498	-0.0026	0.000395221	0.00661	0.01825	0.03187	0.04193	0.04619	0.04633	0.04672	0.05238	0.06577	0.08279	0.09382	0.0915	0.07581	0.0535	0.02989	0.0052	-0.02132	-0.04881	-0.07525	-0.09915	-0.11876	-0.13171	-0.13582	-0.13151	-0.12213	-0.11157	-0.10145	-0.09125	-0.07947	-0.06584	-0.05152	-0.03809	-0.02674	-0.01751	-0.01008	-0.00374	0.00247	0.01029	0.02155	0.03664	0.05396	0.07156	0.088	0.10259	0.11568
subject 7	0.01076	0.00872	-0.00241	-0.0228	-0.04553	-0.06075	-0.06444	-0.06112	-0.0629	-0.08103	-0.12044	-0.17874	-0.24308	-0.28982	-0.29663	-0.26262	-0.21467	-0.18458	-0.18471	-0.2076	-0.23973	-0.26839	-0.28482	-0.28853	-0.28695	-0.28776	-0.29162	-0.29308	-0.28603	-0.26845	-0.24363	-0.21658	-0.19047	-0.16745	-0.14996	-0.13939	-0.1347	-0.13282	-0.13042	-0.12511	-0.11599	-0.103	-0.0866	-0.06823	-0.05006	-0.03366	-0.01904	-0.00519	0.00876
subject 8	-0.015	-0.02415	-0.03747	-0.05405	-0.07038	-0.08127	-0.08399	-0.08239	-0.086	-0.10265	-0.12955	-0.1531	-0.1571	-0.1354	-0.10029	-0.07465	-0.07428	-0.10038	-0.14314	-0.19012	-0.23251	-0.2643	-0.28031	-0.27921	-0.26696	-0.25321	-0.24483	-0.24296	-0.24435	-0.24463	-0.24047	-0.23038	-0.2149	-0.1962	-0.17738	-0.16127	-0.14906	-0.13973	-0.13092	-0.12014	-0.10603	-0.08921	-0.07138	-0.05398	-0.03748	-0.02145	-0.00514	0.01174	0.02889
subject 9	-0.0098	-0.01626	-0.02245	-0.02895	-0.03573	-0.03942	-0.03508	-0.02143	-0.00227	0.01605	0.02649	0.02187	-0.00643	-0.06792	-0.1661	-0.28033	-0.35864	-0.35559	-0.29146	-0.23574	-0.23411	-0.28353	-0.35112	-0.40201	-0.41862	-0.40757	-0.38913	-0.37725	-0.3742	-0.37663	-0.38022	-0.3812	-0.37625	-0.36296	-0.34187	-0.31612	-0.28875	-0.26085	-0.23195	-0.20219	-0.17293	-0.14645	-0.12487	-0.10891	-0.09758	-0.08858	-0.07963	-0.06922	-0.05643
subject 10	-0.0110938	-0.0262323	-0.0492271	-0.0762631	-0.0981109	-0.105297	-0.0935127	-0.0705052	-0.0520574	-0.0493883	-0.0636907	-0.0886102	-0.114881	-0.136437	-0.155725	-0.182001	-0.220249	-0.262801	-0.294582	-0.307263	-0.304042	-0.293222	-0.281513	-0.272077	-0.264857	-0.257234	-0.24619	-0.230435	-0.210812	-0.188921	-0.166246	-0.143957	-0.122619	-0.102673	-0.0849559	-0.0698437	-0.0566088	-0.0440311	-0.0315489	-0.0193937	-0.00783637	0.00365941	0.0162101	0.0303801	0.0454993	0.0602489	0.0739769	0.0870257	0.100163
subject 11	-0.00031	-0.00367	-0.01221	-0.02778	-0.04775	-0.066465	-0.080515	-0.0898	-0.09833	-0.111525	-0.13361	-0.166	-0.204315	-0.236965	-0.25137	-0.245505	-0.23203	-0.226835	-0.23675	-0.258855	-0.28613	-0.31049	-0.325105	-0.328205	-0.32367	-0.31654	-0.308735	-0.29874	-0.28434	-0.26535	-0.24401	-0.223135	-0.204345	-0.18851	-0.176475	-0.168405	-0.163225	-0.158935	-0.153535	-0.145725	-0.135215	-0.122325	-0.10781	-0.092865	-0.07878	-0.066225	-0.05498	-0.044295	-0.033405
subject 12	-0.0133	-0.03056	-0.05447	-0.08191	-0.10253	-0.10533	-0.09398	-0.08966	-0.11428	-0.1721	-0.25041	-0.33116	-0.39813	-0.4332	-0.42422	-0.38591	-0.35212	-0.34525	-0.3634	-0.39212	-0.41835	-0.43503	-0.44017	-0.43456	-0.41971	-0.3981	-0.37428	-0.3519	-0.33173	-0.31321	-0.29668	-0.28285	-0.27153	-0.26115	-0.24963	-0.23594	-0.22046	-0.20414	-0.18788	-0.17216	-0.15686	-0.14189	-0.12753	-0.11395	-0.10062	-0.08663	-0.07151	-0.05579	-0.04032
subject 13	-0.01842	-0.03848	-0.06396	-0.08909	-0.10346	-0.09567	-0.06562	-0.02504	0.00617	0.0128	-0.00423	-0.03363	-0.06344	-0.08862	-0.11029	-0.13201	-0.15751	-0.18937	-0.22785	-0.26964	-0.30851	-0.33841	-0.35717	-0.36738	-0.37257	-0.37493	-0.37465	-0.37067	-0.36096	-0.34509	-0.32533	-0.30546	-0.28815	-0.27346	-0.25987	-0.24572	-0.22995	-0.21282	-0.19572	-0.18024	-0.16713	-0.15564	-0.14371	-0.12889	-0.10929	-0.08525	-0.05956	-0.03575	-0.01629
subject 14	-0.00826189	-0.0156061	-0.0259135	-0.037934	-0.0457504	-0.0435234	-0.0308214	-0.0142876	-0.00293371	-0.00152914	-0.00848533	-0.0181151	-0.0245556	-0.0268236	-0.0309523	-0.0452503	-0.0722194	-0.10465	-0.132346	-0.151031	-0.162681	-0.171016	-0.178381	-0.185613	-0.191808	-0.194472	-0.191005	-0.180973	-0.166471	-0.150246	-0.133848	-0.117604	-0.101045	-0.0842563	-0.068238	-0.0539668	-0.0416744	-0.0307706	-0.0208144	-0.0115668	-0.00268319	0.0069747	0.0188801	0.03351	0.0497296	0.0659045	0.0809884	0.0948078	0.107921
subject 15	-0.00823	-0.0109	-0.0143	-0.02072	-0.03125	-0.04415	-0.05684	-0.06758	-0.07514	-0.07917	-0.08052	-0.08089	-0.0821	-0.08554	-0.09216	-0.10307	-0.11928	-0.14172	-0.17106	-0.20561	-0.24083	-0.2705	-0.291	-0.30351	-0.31021	-0.31118	-0.30612	-0.29599	-0.28302	-0.26966	-0.25719	-0.24513	-0.23206	-0.21705	-0.20014	-0.18233	-0.16557	-0.15144	-0.1399	-0.12926	-0.11735	-0.10268	-0.08504	-0.06575	-0.04664	-0.02902	-0.01334	0.000756535	0.01401
subject 16	-0.00967	-0.01633	-0.02348	-0.03088	-0.03744	-0.04054	-0.03743	-0.02719	-0.01146	0.00495	0.01591	0.01684	0.00557	-0.01713	-0.04682	-0.07642	-0.10031	-0.11655	-0.12822	-0.1413	-0.15965	-0.18334	-0.209	-0.2326	-0.25169	-0.26461	-0.26998	-0.2669	-0.25588	-0.23801	-0.21532	-0.19134	-0.16976	-0.15207	-0.13749	-0.1234	-0.1076	-0.09039	-0.07442	-0.06255	-0.0555	-0.05095	-0.04612	-0.0389	-0.02807	-0.01394	0.00185	0.01763	0.03223
subject 17	-0.02112	-0.03614	-0.05397	-0.07473	-0.09348	-0.10299	-0.09736	-0.07784	-0.05193	-0.03219	-0.03002	-0.05134	-0.09376	-0.14799	-0.19824	-0.23252	-0.25129	-0.26596	-0.28859	-0.31932	-0.34863	-0.36895	-0.37889	-0.37916	-0.36918	-0.35046	-0.32748	-0.30378	-0.28187	-0.26268	-0.24553	-0.22884	-0.21052	-0.18956	-0.16609	-0.14217	-0.11988	-0.0993	-0.07803	-0.05409	-0.02842	-0.00241	0.02281	0.04586	0.06652	0.08533	0.10305	0.12071	0.13769
subject 18	-0.0109492	-0.0211086	-0.0330902	-0.0430468	-0.0465833	-0.0414557	-0.0279555	-0.0106472	0.00475066	0.0139273	0.0158978	0.01197	0.00509903	-0.00370911	-0.017367	-0.0422025	-0.0837815	-0.137768	-0.192224	-0.235901	-0.264944	-0.27958	-0.281509	-0.273098	-0.258352	-0.240687	-0.22247	-0.204488	-0.185821	-0.165256	-0.142279	-0.117378	-0.0920444	-0.0681925	-0.0473288	-0.0296543	-0.0139787	0.00136592	0.0173468	0.0339969	0.0506946	0.0663576	0.0800629	0.091583	0.101962	0.112652	0.12421	0.136419	0.148765
subject 19	-0.00946	-0.02014	-0.03608	-0.05666	-0.07719	-0.08727	-0.07718	-0.04543	-0.00176	0.03662	0.05557	0.05006	0.0247	-0.00963	-0.0424	-0.06879	-0.0887	-0.10552	-0.12363	-0.14532	-0.17038	-0.1955	-0.21546	-0.22652	-0.22919	-0.22719	-0.22443	-0.22299	-0.22239	-0.22096	-0.21789	-0.21286	-0.20551	-0.19517	-0.18175	-0.16569	-0.14782	-0.12944	-0.11117	-0.09331	-0.07654	-0.06161	-0.04865	-0.03681	-0.02416	-0.00903	0.00887	0.02853	0.04836
subject 20	-0.00607	-0.00613	-0.00532	-0.00378	-0.000815868	0.00487	0.0135	0.02244	0.02742	0.0248	0.01131	-0.01481	-0.05171	-0.09139	-0.12338	-0.14072	-0.14545	-0.14783	-0.16091	-0.18947	-0.22735	-0.26348	-0.29102	-0.30885	-0.31678	-0.3152	-0.30686	-0.29542	-0.28357	-0.27211	-0.26076	-0.24897	-0.2357	-0.2198	-0.20112	-0.18138	-0.16286	-0.1472	-0.13454	-0.1235	-0.11199	-0.09833	-0.08177	-0.0625	-0.04189	-0.02236	-0.00597	0.00686	0.01728
subject 21	-0.00182976	-0.002938	-0.00676733	-0.0150521	-0.0264061	-0.0374809	-0.0456741	-0.0478368	-0.0431236	-0.0356804	-0.0323739	-0.0381546	-0.0550984	-0.0823546	-0.117982	-0.158849	-0.200231	-0.236013	-0.260946	-0.273594	-0.277089	-0.277798	-0.280475	-0.286219	-0.291308	-0.289969	-0.277825	-0.254941	-0.224136	-0.189573	-0.156244	-0.128286	-0.107239	-0.0923709	-0.0819265	-0.074175	-0.0689584	-0.0671566	-0.0679933	-0.0680695	-0.063293	-0.0520161	-0.0355585	-0.0169152	0.00121791	0.0174733	0.0315822	0.0438175	0.0545074
subject 22	-0.00742	-0.01552	-0.02791	-0.04516	-0.06582	-0.08593	-0.09856	-0.09819	-0.08239	-0.05547	-0.02446	0.00396	0.02606	0.03964	0.04428	0.0393	0.02499	0.00241	-0.02896	-0.06934	-0.11575	-0.15994	-0.1936	-0.21311	-0.22114	-0.22173	-0.2185	-0.21342	-0.20711	-0.19941	-0.18966	-0.17753	-0.16321	-0.14721	-0.1302	-0.11305	-0.09651	-0.08131	-0.06775	-0.0557	-0.04448	-0.03275	-0.01926	-0.00396	0.01245	0.02938	0.04636	0.06272	0.0783
subject 23	-0.01814	-0.04091	-0.07243	-0.10356	-0.1185	-0.10394	-0.06182	-0.01049	0.02548	0.03245	0.01085	-0.02755	-0.06709	-0.09839	-0.12056	-0.13917	-0.16234	-0.19638	-0.23908	-0.27627	-0.29349	-0.28633	-0.26315	-0.23508	-0.20808	-0.18334	-0.16177	-0.14505	-0.13377	-0.12679	-0.12333	-0.12246	-0.12196	-0.11873	-0.11018	-0.09664	-0.08105	-0.06644	-0.05416	-0.04332	-0.03244	-0.02092	-0.00838	0.00502	0.0184	0.03154	0.04532	0.06079	0.07821
subject 24	0.00641	0.01133	0.01569	0.02109	0.02922	0.03984	0.05232	0.06559	0.07809	0.08756	0.09017	0.08285	0.06424	0.03641	0.00394	-0.02857	-0.05854	-0.08734	-0.12062	-0.16462	-0.21887	-0.27316	-0.31277	-0.33017	-0.32602	-0.30824	-0.28489	-0.26185	-0.24221	-0.22644	-0.21355	-0.2025	-0.19217	-0.18168	-0.17123	-0.16151	-0.15179	-0.13969	-0.12281	-0.10131	-0.07789	-0.05565	-0.036	-0.01813	0.000477507	0.02225	0.04728	0.07369	0.09958
subject 25	-0.01937	-0.03344	-0.05729	-0.0968	-0.15164	-0.21275	-0.26287	-0.28817	-0.28744	-0.25577	-0.19719	-0.1345	-0.0995	-0.10715	-0.14503	-0.19446	-0.24114	-0.27556	-0.29134	-0.28982	-0.28186	-0.27718	-0.27798	-0.2803	-0.2776	-0.26584	-0.24637	-0.22309	-0.19955	-0.17928	-0.16484	-0.15442	-0.14259	-0.12481	-0.10073	-0.07411	-0.04913	-0.02835	-0.01222	0.000855441	0.01304	0.0256	0.03943	0.0556	0.07448	0.09519	0.11591	0.13504	0.15242
subject 26	-0.01191	-0.02825	-0.05759	-0.10136	-0.15096	-0.18867	-0.19657	-0.17371	-0.13857	-0.11609	-0.12569	-0.17136	-0.24711	-0.32984	-0.38586	-0.38926	-0.34359	-0.27826	-0.22769	-0.21234	-0.22842	-0.2603	-0.28969	-0.30581	-0.30738	-0.2988	-0.28594	-0.27439	-0.26686	-0.26198	-0.2568	-0.24824	-0.23455	-0.21655	-0.1964	-0.17618	-0.158	-0.14345	-0.13211	-0.12164	-0.10899	-0.09207	-0.07111	-0.04832	-0.02632	-0.0066	0.01108	0.02827	0.04644
subject 27	-0.00246	-0.00142	-0.00298	-0.01016	-0.02311	-0.03878	-0.05332	-0.06541	-0.07691	-0.09272	-0.11836	-0.15609	-0.20602	-0.26071	-0.30861	-0.34073	-0.35447	-0.355	-0.35229	-0.35761	-0.37706	-0.40849	-0.44262	-0.46917	-0.4832	-0.48421	-0.47598	-0.46371	-0.45141	-0.43947	-0.42611	-0.41015	-0.39109	-0.36946	-0.34673	-0.3242	-0.30185	-0.27882	-0.25519	-0.23282	-0.21413	-0.20037	-0.19092	-0.18376	-0.17642	-0.1667	-0.15331	-0.13606	-0.11622
subject 28	-0.01279	-0.03365	-0.06824	-0.11986	-0.1855	-0.2492	-0.29175	-0.30409	-0.27922	-0.21381	-0.13579	-0.08592	-0.08599	-0.1319	-0.20191	-0.27474	-0.33729	-0.38336	-0.40917	-0.41506	-0.40693	-0.3924	-0.37638	-0.36013	-0.34347	-0.32735	-0.31284	-0.29805	-0.27822	-0.25165	-0.22266	-0.19758	-0.17917	-0.16471	-0.14969	-0.132	-0.11259	-0.09321	-0.07454	-0.05665	-0.03997	-0.02475	-0.01045	0.00356	0.01701	0.02906	0.03949	0.04901	0.05857
subject 29	-0.00851	-0.01149	-0.01473	-0.01937	-0.02631	-0.03654	-0.0502	-0.06378	-0.07218	-0.07335	-0.0675	-0.05645	-0.04239	-0.02865	-0.01969	-0.02153	-0.03927	-0.07671	-0.12961	-0.18841	-0.24255	-0.28468	-0.3102	-0.31867	-0.31257	-0.29791	-0.27948	-0.2598	-0.23983	-0.22041	-0.20276	-0.18805	-0.17604	-0.16485	-0.15222	-0.13722	-0.12054	-0.10381	-0.08892	-0.0766	-0.06617	-0.05609	-0.04481	-0.03163	-0.01673	-0.000536587	0.01639	0.03346	0.05021
subject 30	-0.00504	-0.00988	-0.019	-0.03793	-0.0673	-0.1056	-0.15031	-0.19435	-0.23075	-0.25633	-0.27168	-0.27993	-0.28312	-0.28098	-0.27206	-0.25777	-0.24378	-0.23675	-0.24162	-0.25978	-0.28771	-0.31674	-0.33563	-0.33762	-0.32442	-0.30378	-0.28309	-0.26505	-0.24848	-0.23248	-0.21773	-0.20542	-0.19517	-0.18553	-0.17592	-0.16679	-0.15879	-0.15179	-0.14463	-0.13622	-0.12571	-0.11256	-0.09716	-0.08006	-0.06214	-0.04521	-0.03023	-0.01637	-0.00222
Y
subject 1	0.000282214	0.000950176	0.00141	0.000909655	-0.000469365	-0.0021	-0.00326	-0.00314	-0.00135	0.00202	0.00677	0.01236	0.01736	0.01999	0.01951	0.01663	0.01266	0.00944	0.00919	0.01367	0.02266	0.03391	0.04447	0.05236	0.05771	0.06249	0.06916	0.07892	0.09069	0.10203	0.11068	0.11586	0.11819	0.11862	0.11773	0.11587	0.11348	0.11109	0.10929	0.10859	0.10916	0.11094	0.11363	0.11678	0.11986	0.12242	0.12428	0.12543	0.12586
subject 2	0.0016	0.00293	0.00388	0.00399	0.00279	0.000278372	-0.000890062	0.00355	0.01364	0.02103	0.0159	-0.000610647	-0.01919	-0.03161	-0.03427	-0.02629	-0.00799	0.01798	0.04581	0.06871	0.08288	0.08906	0.09127	0.0934	0.09667	0.09991	0.10143	0.10046	0.09738	0.09327	0.08926	0.0861	0.08406	0.08321	0.08312	0.08296	0.08221	0.08105	0.08011	0.07989	0.08054	0.08176	0.08301	0.08366	0.08335	0.0821	0.0801	0.0775	0.07445
subject 3	-0.00158	0.000824063	0.00561	0.01169	0.0171	0.01924	0.01322	-0.00516	-0.03463	-0.06665	-0.08933	-0.09507	-0.08468	-0.06448	-0.04166	-0.02085	-0.00398	0.00875	0.01897	0.02932	0.04243	0.05935	0.0783	0.09532	0.10671	0.11134	0.11067	0.10705	0.1025	0.09826	0.09496	0.09286	0.09196	0.09227	0.09369	0.09607	0.09885	0.10133	0.10313	0.10416	0.10465	0.10482	0.10483	0.10461	0.10382	0.10227	0.09992	0.09683	0.0931
subject 4	0.00306	0.00677	0.01166	0.01655	0.02005	0.01952	0.01164	-0.00439	-0.0257	-0.04875	-0.06881	-0.08145	-0.08493	-0.08144	-0.07581	-0.07162	-0.06916	-0.0665	-0.06133	-0.05148	-0.03593	-0.01559	0.00705	0.02841	0.04472	0.05436	0.05798	0.05765	0.05602	0.05466	0.05373	0.05276	0.05148	0.05007	0.04885	0.04795	0.04734	0.04696	0.04706	0.04816	0.0502	0.05269	0.05483	0.05601	0.05618	0.05573	0.05549	0.05633	0.05874
subject 5	0.00916	0.01353	0.01704	0.01961	0.02048	0.0184	0.01244	0.00227	-0.00993	-0.01965	-0.02199	-0.01645	-0.00904	-0.00687	-0.01214	-0.0212	-0.02872	-0.02876	-0.01709	0.00578	0.03165	0.05003	0.05535	0.04937	0.03939	0.03357	0.03586	0.0433	0.05051	0.05378	0.05296	0.0501	0.04752	0.04696	0.04881	0.05235	0.05627	0.05963	0.06203	0.06348	0.06441	0.06548	0.06662	0.06772	0.06912	0.07128	0.07439	0.07777	0.08064
subject 6	0.00283	0.00507	0.00706	0.00827	0.00773	0.00418	-0.00382	-0.01695	-0.03497	-0.0566	-0.08004	-0.10265	-0.12143	-0.13529	-0.14416	-0.14655	-0.14141	-0.13007	-0.11533	-0.10028	-0.0869	-0.07527	-0.06496	-0.05712	-0.05321	-0.05287	-0.05434	-0.0554	-0.05515	-0.05458	-0.05561	-0.05944	-0.06542	-0.07189	-0.0769	-0.07955	-0.08041	-0.08058	-0.08103	-0.08187	-0.08236	-0.08215	-0.08136	-0.08037	-0.07914	-0.07702	-0.07372	-0.0694	-0.06472
subject 7	0.00293	0.00592	0.0088	0.00962	0.00558	-0.00517	-0.02163	-0.03961	-0.05209	-0.05284	-0.04314	-0.03367	-0.03816	-0.06237	-0.09915	-0.1328	-0.1493	-0.14346	-0.11801	-0.08182	-0.04649	-0.02059	-0.00611	0.00173	0.01108	0.02737	0.04953	0.07184	0.08795	0.09491	0.09455	0.09127	0.08857	0.08777	0.08972	0.09563	0.10569	0.11819	0.12987	0.13729	0.13844	0.13352	0.12446	0.11394	0.10469	0.09864	0.0969	0.09923	0.10412
subject 8	0.000413166	0.0017	0.00362	0.0062	0.00953	0.01437	0.02251	0.0359	0.05469	0.0737	0.08125	0.06646	0.03027	-0.01467	-0.05505	-0.08409	-0.09955	-0.09949	-0.08312	-0.05526	-0.02507	-0.00156	0.01024	0.0114	0.00777	0.00561	0.00779	0.01342	0.01964	0.02356	0.02379	0.02093	0.01703	0.01388	0.01211	0.01143	0.0112	0.01103	0.01079	0.01028	0.00922	0.00771	0.00615	0.00498	0.00453	0.00472	0.00482	0.00398	0.00185
subject 9	-0.000841832	-0.000149107	0.00112	0.0022	0.00255	0.00208	5.66608e-06	-0.00502	-0.01306	-0.02174	-0.02629	-0.02196	-0.00851	0.00588	0.00482	-0.02436	-0.0743	-0.12163	-0.14764	-0.14737	-0.12429	-0.08727	-0.04879	-0.01915	-0.00212	0.00584	0.01156	0.01845	0.02451	0.02666	0.02477	0.02158	0.02036	0.02211	0.02552	0.02826	0.029	0.02861	0.029	0.03142	0.03539	0.03931	0.04183	0.04244	0.04148	0.03981	0.03834	0.03735	0.03608
subject 10	0.00222414	0.00418837	0.0071169	0.0101012	0.00950717	-1.06548e-05	-0.0230409	-0.059103	-0.0992236	-0.129978	-0.143519	-0.142461	-0.133946	-0.121233	-0.103295	-0.0786674	-0.0488285	-0.0194733	0.00330488	0.0163318	0.0198821	0.0178285	0.0152011	0.0146849	0.0159054	0.0163832	0.0138979	0.00854391	0.00221613	-0.00307862	-0.00591419	-0.00607964	-0.00436042	-0.00173194	0.000941104	0.00268525	0.0026484	0.000756367	-0.00221158	-0.00514509	-0.00732956	-0.00869013	-0.00937408	-0.00948603	-0.00908643	-0.00831848	-0.00754306	-0.00730273	-0.00816731
subject 11	0.000675	0.00337203	0.007205	0.010655	0.01134	0.007035	-0.004205	-0.022385	-0.04336	-0.059745	-0.066235	-0.06437	-0.06142	-0.063425	-0.070405	-0.076825	-0.07664	-0.067355	-0.04952	-0.02625	-0.00203	0.01938	0.036095	0.048525	0.058895	0.069355	0.0801	0.089445	0.095225	0.096585	0.094755	0.092065	0.090265	0.09002	0.091705	0.09585	0.10227	0.10976	0.1165	0.120725	0.121545	0.11917	0.114645	0.109275	0.104255	0.100455	0.09841	0.09803	0.09861
subject 12	0.00316	0.00668	0.01053	0.01357	0.01284	0.00598	-0.00698	-0.02349	-0.03698	-0.03877	-0.02637	-0.00817	0.00222	-0.00328	-0.01882	-0.03206	-0.03727	-0.03359	-0.02079	-0.000943833	0.02004	0.03632	0.04596	0.05177	0.05753	0.06456	0.07071	0.07359	0.07254	0.06939	0.06647	0.06516	0.06597	0.06927	0.07544	0.08451	0.09552	0.10659	0.11576	0.12173	0.12442	0.12474	0.12419	0.12375	0.12297	0.12086	0.11724	0.11305	0.10926
subject 13	0.00155	0.00375	0.00483	0.00112	-0.0105	-0.03188	-0.06126	-0.09454	-0.12429	-0.14168	-0.14276	-0.12958	-0.10871	-0.08566	-0.06324	-0.04215	-0.02209	-0.00274	0.01557	0.03137	0.04292	0.04928	0.05087	0.05009	0.04971	0.05048	0.05043	0.04701	0.03924	0.02889	0.01906	0.01168	0.00724	0.00497	0.00357	0.00176	-0.0011	-0.00449	-0.00691	-0.00676	-0.00325	0.00305	0.01048	0.01691	0.02051	0.02046	0.0171	0.01152	0.00513
subject 14	0.00252707	0.00462918	0.00708845	0.0091856	0.00861859	0.00208467	-0.0134305	-0.0380265	-0.0670968	-0.093289	-0.111779	-0.122555	-0.127688	-0.128262	-0.123727	-0.112609	-0.0951193	-0.0747717	-0.0560126	-0.0419741	-0.0335089	-0.0287208	-0.0248794	-0.0212175	-0.0186523	-0.0182434	-0.020221	-0.023428	-0.0264669	-0.0288293	-0.0307621	-0.0327598	-0.0348902	-0.036811	-0.0379794	-0.0384324	-0.0388808	-0.0399118	-0.0416208	-0.0435075	-0.0448448	-0.0454201	-0.045367	-0.044928	-0.0441132	-0.0426692	-0.0406315	-0.0383514	-0.0364437
subject 15	0.000889364	0.00275	0.00514	0.00714	0.00755	0.00541	0.000481575	-0.00616	-0.01116	-0.01064	-0.00288	0.01064	0.02556	0.03777	0.04589	0.05193	0.05902	0.06887	0.08122	0.09454	0.10738	0.11866	0.12795	0.13567	0.14288	0.15089	0.16023	0.17054	0.18129	0.19208	0.20239	0.2116	0.21883	0.22346	0.22561	0.22618	0.2268	0.22885	0.23278	0.23805	0.24334	0.2473	0.24932	0.24981	0.24962	0.24944	0.24964	0.25022	0.25097
subject 16	0.00118	0.00241	0.00356	0.00497	0.00643	0.00688	0.005	0.000495719	-0.00545	-0.01047	-0.01116	-0.00476	0.00942	0.02871	0.0478	0.06245	0.0715	0.07587	0.07682	0.07569	0.0739	0.0727	0.07267	0.07329	0.07313	0.07036	0.06379	0.05351	0.0411	0.0289	0.01952	0.01442	0.0134	0.01498	0.01714	0.01818	0.01737	0.01536	0.01346	0.01325	0.01603	0.0221	0.03083	0.0406	0.04979	0.05773	0.06434	0.06941	0.07297
subject 17	0.00504	0.01074	0.01791	0.02589	0.03259	0.03431	0.0272	0.01056	-0.01284	-0.03561	-0.04969	-0.05043	-0.04167	-0.03208	-0.02727	-0.02649	-0.02359	-0.01255	0.00954	0.03873	0.06875	0.09416	0.11028	0.11474	0.10948	0.09992	0.09233	0.08924	0.08823	0.08648	0.08325	0.07947	0.0755	0.07103	0.06663	0.06386	0.06466	0.0695	0.07653	0.08443	0.0926	0.10062	0.10832	0.11614	0.12388	0.13037	0.13515	0.13864	0.14151
subject 18	0.00163007	0.00286823	0.00483165	0.00747506	0.0109624	0.0156864	0.0222657	0.0322496	0.0476301	0.0666606	0.0826144	0.0877572	0.0812036	0.0683466	0.0571253	0.0524828	0.0560465	0.0652756	0.0752218	0.08151	0.0824819	0.0783582	0.0714588	0.0647017	0.0602703	0.058879	0.0602287	0.0634771	0.0677043	0.0723217	0.0768538	0.0808991	0.0843856	0.0873563	0.089412	0.0900227	0.0892041	0.0873284	0.0844512	0.0806389	0.0763581	0.072171	0.068589	0.0661425	0.0649686	0.0646527	0.0646454	0.0645482	0.0640892
subject 19	0.00345	0.00653	0.0094	0.01106	0.01106	0.01006	0.00848	0.00631	0.00352	0.000434353	-0.00129	0.000517043	0.00633	0.0137	0.01981	0.02358	0.02583	0.02831	0.03271	0.04018	0.0506	0.0624	0.07354	0.08279	0.08958	0.09443	0.09874	0.10313	0.10741	0.11092	0.11312	0.11386	0.11383	0.11377	0.11363	0.11364	0.11468	0.11702	0.11983	0.12234	0.12427	0.12551	0.12575	0.12487	0.12315	0.12101	0.11861	0.11574	0.11216
subject 20	0.000668155	0.000511349	-0.000134152	-0.00081157	-0.00143	-0.00282	-0.00579	-0.01005	-0.01327	-0.01168	-0.00275	0.01236	0.02865	0.04017	0.04403	0.04022	0.03115	0.01968	0.00961	0.00489	0.00798	0.01706	0.0279	0.03641	0.04116	0.04377	0.04702	0.0529	0.06121	0.07075	0.08017	0.08822	0.09418	0.09811	0.10003	0.10016	0.09933	0.09867	0.09879	0.09963	0.10052	0.10036	0.09849	0.09496	0.09055	0.08652	0.08361	0.0815	0.07942
subject 21	-0.00109621	-0.000957051	-0.00109842	-0.00224373	-0.00415209	-0.00654695	-0.0095212	-0.0134976	-0.0185449	-0.0230812	-0.0240965	-0.0192251	-0.00824845	0.00653012	0.0228888	0.0395089	0.0557704	0.070538	0.0823161	0.0898765	0.0933215	0.0953183	0.0980998	0.103565	0.112182	0.122627	0.132756	0.140851	0.14633	0.149612	0.15188	0.153958	0.155675	0.156608	0.156664	0.156465	0.156662	0.157686	0.160408	0.165837	0.173486	0.181171	0.18699	0.190999	0.194454	0.198138	0.20198	0.205627	0.208859
subject 22	0.00269	0.00554	0.0095	0.01443	0.0192	0.02183	0.01992	0.0127	0.00144	-0.00947	-0.01579	-0.01677	-0.01569	-0.01595	-0.01776	-0.01867	-0.01603	-0.0093	0.00133	0.01444	0.02775	0.03922	0.04802	0.05318	0.05406	0.05175	0.04892	0.04773	0.04882	0.05147	0.05442	0.05669	0.05802	0.05857	0.05872	0.05886	0.05925	0.06004	0.06106	0.06183	0.06194	0.06142	0.06057	0.05971	0.05882	0.05772	0.05611	0.05357	0.04991
subject 23	0.00104	0.00353	0.00516	0.00427	0.00178	-0.000334006	-0.0023	-0.00713	-0.01497	-0.022	-0.02363	-0.01759	-0.00658	0.00473	0.01412	0.02353	0.03601	0.05237	0.06906	0.0811	0.08666	0.08688	0.08369	0.07893	0.07344	0.06795	0.06347	0.06086	0.06055	0.06238	0.06602	0.07126	0.07733	0.08291	0.08678	0.08835	0.08794	0.0866	0.08498	0.08278	0.07969	0.07583	0.07182	0.06866	0.06653	0.06447	0.06164	0.058	0.05397
subject 24	0.00294	0.00264	0.0035	0.00598	0.00872	0.01073	0.01073	0.00749	0.000226366	-0.00961	-0.01813	-0.0207	-0.01581	-0.00677	0.000811119	0.00288	0.000453403	-0.00158	0.00183	0.01277	0.02957	0.04829	0.0645	0.07538	0.08042	0.08167	0.08107	0.07938	0.07729	0.07583	0.07565	0.0771	0.07994	0.08349	0.08701	0.08991	0.09167	0.09188	0.09033	0.08738	0.08371	0.07979	0.07558	0.07098	0.06616	0.06132	0.0564	0.05119	0.04584
subject 25	0.00753	0.01419	0.02487	0.04385	0.07431	0.11672	0.15569	0.15898	0.10616	0.00876	-0.09268	-0.1662	-0.20116	-0.19836	-0.17029	-0.12997	-0.09086	-0.06248	-0.04626	-0.03629	-0.02467	-0.00891	0.00829	0.0236	0.03391	0.03739	0.03475	0.02761	0.01876	0.01176	0.01006	0.0146	0.02223	0.02814	0.02911	0.02515	0.01774	0.00912	0.00154	-0.00383	-0.00732	-0.00948	-0.00957	-0.00729	-0.0031	0.00211	0.00728	0.01132	0.01407
subject 26	0.00347	0.00867	0.01598	0.02382	0.02868	0.02441	0.00575	-0.02508	-0.05783	-0.08086	-0.08723	-0.08078	-0.07023	-0.06502	-0.06813	-0.07241	-0.0682	-0.05163	-0.02576	0.00577	0.03929	0.07077	0.09607	0.11222	0.11913	0.11976	0.11867	0.11943	0.12254	0.12599	0.12791	0.12808	0.12727	0.12614	0.12497	0.12423	0.12436	0.12548	0.12704	0.12826	0.12836	0.12671	0.12338	0.11908	0.11416	0.10842	0.10176	0.09475	0.08817
subject 27	0.00432	0.00996	0.01802	0.02699	0.03498	0.03884	0.03368	0.01745	-0.00465	-0.02112	-0.02051	-0.00293	0.02112	0.03653	0.03389	0.01603	-0.00781	-0.02706	-0.0346	-0.02874	-0.01317	0.00546	0.02006	0.02662	0.02668	0.02492	0.02585	0.03105	0.03887	0.0464	0.05138	0.05306	0.05201	0.04942	0.0467	0.04482	0.04444	0.04588	0.04903	0.05373	0.05997	0.06754	0.07566	0.08294	0.08845	0.0915	0.09176	0.08972	0.08645
subject 28	0.00523	0.00686	0.00717	0.00531	0.00505	0.00957	0.01455	0.00947	-0.01175	-0.04675	-0.08068	-0.09912	-0.09585	-0.0699	-0.02689	0.02319	0.06945	0.10309	0.1189	0.11801	0.10774	0.09641	0.08814	0.08205	0.07605	0.06964	0.06394	0.06019	0.05859	0.05823	0.05846	0.05982	0.06327	0.06831	0.07354	0.07768	0.08023	0.08153	0.08223	0.08272	0.08291	0.08255	0.08141	0.07938	0.07684	0.07466	0.07362	0.07416	0.07642
subject 29	0.00357	0.00584	0.00848	0.01135	0.01401	0.01574	0.01547	0.01246	0.00648	-0.000957972	-0.00798	-0.01453	-0.02223	-0.03099	-0.03814	-0.04138	-0.03965	-0.03158	-0.01786	-0.000736631	0.01577	0.0271	0.03079	0.0288	0.02505	0.02231	0.02074	0.01915	0.01673	0.01374	0.01119	0.01013	0.01099	0.01378	0.01764	0.02119	0.02331	0.02377	0.02323	0.0224	0.02169	0.02141	0.02152	0.02158	0.02141	0.02137	0.02164	0.02208	0.02256
subject 30	0.00561	0.01118	0.01791	0.02406	0.02219	0.00118	-0.04186	-0.09142	-0.12504	-0.13357	-0.12281	-0.10371	-0.08321	-0.06416	-0.04748	-0.03233	-0.01687	0.000910883	0.02333	0.05119	0.08032	0.102	0.10764	0.0955	0.07319	0.05175	0.03842	0.03527	0.0406	0.0501	0.05901	0.0644	0.0661	0.06605	0.06618	0.06747	0.07005	0.07264	0.07351	0.07255	0.07108	0.07001	0.06905	0.06757	0.06571	0.06399	0.06257	0.06156	0.06093
Z
subject 1	0.03249	0.06887	0.12674	0.21531	0.34166	0.51014	0.71674	0.94751	1.17912	1.38539	1.5431	1.63986	1.67422	1.6599	1.61728	1.56853	1.53204	1.51979	1.534	1.56748	1.61004	1.65648	1.70727	1.76259	1.8203	1.88006	1.94426	2.0151	2.09171	2.16994	2.2449	2.31289	2.37191	2.42125	2.46036	2.48998	2.51193	2.52839	2.5415	2.55271	2.56201	2.56858	2.57161	2.57011	2.56339	2.55138	2.53446	2.51292	2.48689
subject 2	0.03129	0.05852	0.1118	0.21078	0.3772	0.62632	0.95055	1.3083	1.63455	1.86959	1.98042	1.97683	1.90527	1.81944	1.75316	1.71435	1.69795	1.69907	1.71396	1.73769	1.7665	1.79972	1.83948	1.88903	1.94909	2.01622	2.08496	2.1516	2.21434	2.27234	2.32535	2.37409	2.4187	2.45849	2.49249	2.51966	2.5392	2.55138	2.55743	2.55884	2.55711	2.55331	2.5472	2.53724	2.52226	2.50178	2.47586	2.44603	2.41445
subject 3	0.03557	0.06935	0.13737	0.26758	0.48994	0.82583	1.25927	1.71401	2.07494	2.25386	2.24547	2.1163	1.95028	1.80474	1.702	1.64004	1.60805	1.59395	1.58889	1.58813	1.59319	1.61018	1.6453	1.70042	1.77132	1.85042	1.93212	2.01176	2.08662	2.15484	2.21373	2.26199	2.30037	2.33002	2.35116	2.36404	2.37178	2.37774	2.38392	2.39116	2.39816	2.40272	2.40237	2.39593	2.38203	2.35992	2.33083	2.29683	2.26001
subject 4	0.03533	0.06567	0.11387	0.19337	0.31934	0.50618	0.75547	1.04668	1.33959	1.5932	1.77618	1.87718	1.90452	1.87832	1.8205	1.74463	1.66242	1.5883	1.53615	1.51174	1.51478	1.54267	1.59015	1.64794	1.70623	1.7593	1.80787	1.85725	1.91363	1.97701	2.04323	2.10492	2.15779	2.19993	2.23308	2.25854	2.27794	2.2929	2.30364	2.3104	2.31254	2.3103	2.30387	2.29284	2.27729	2.25685	2.23309	2.20699	2.17821
subject 5	0.03435	0.05888	0.09476	0.1526	0.24448	0.38044	0.55906	0.76404	0.97155	1.16499	1.33666	1.47305	1.55301	1.56164	1.50708	1.42376	1.35455	1.32736	1.34371	1.39604	1.47186	1.55662	1.6387	1.71587	1.79439	1.88113	1.97964	2.08445	2.18179	2.26009	2.31972	2.36807	2.41193	2.45422	2.49288	2.52441	2.54688	2.56218	2.57151	2.57447	2.57388	2.56862	2.55603	2.53659	2.51185	2.48132	2.44341	2.39841	2.34683
subject 6	0.03721	0.07666	0.13702	0.22639	0.34796	0.50157	0.68002	0.86737	1.04179	1.18219	1.27964	1.33711	1.36417	1.37231	1.37052	1.36642	1.36493	1.36616	1.36959	1.37558	1.38475	1.40233	1.43306	1.47642	1.52928	1.5881	1.65054	1.71598	1.78652	1.86294	1.94357	2.02486	2.10327	2.17468	2.23779	2.29229	2.33867	2.37961	2.41723	2.45063	2.47817	2.49986	2.51562	2.52636	2.53412	2.53921	2.53902	2.5327	2.51921
subject 7	0.03245	0.08701	0.19418	0.39222	0.71426	1.15646	1.64923	2.07717	2.35398	2.47853	2.507	2.49087	2.45167	2.39142	2.31284	2.22587	2.14438	2.07887	2.03601	2.01739	2.01777	2.02946	2.0484	2.0744	2.10764	2.14766	2.19432	2.2449	2.29352	2.33681	2.37554	2.40955	2.43753	2.45851	2.47245	2.48188	2.48871	2.49189	2.48993	2.48396	2.47454	2.46227	2.4487	2.43444	2.41976	2.40448	2.3874	2.36668	2.34048
subject 8	0.0333	0.05319	0.08663	0.14236	0.23264	0.37107	0.56438	0.80713	1.07427	1.32152	1.50543	1.60845	1.64041	1.62792	1.60289	1.58799	1.59053	1.61342	1.65959	1.72666	1.80417	1.87796	1.93909	1.98741	2.03036	2.07758	2.13555	2.20375	2.27544	2.34183	2.3966	2.43855	2.47054	2.49704	2.52265	2.54963	2.57674	2.60103	2.61977	2.63059	2.63309	2.62974	2.62302	2.61468	2.60551	2.59423	2.57867	2.55812	2.53355
subject 9	0.02181	0.03766	0.05908	0.0947	0.15612	0.25592	0.40465	0.60138	0.82836	1.05493	1.25273	1.41642	1.57026	1.73982	1.90792	2.01738	2.03061	1.9595	1.85336	1.76392	1.72546	1.74348	1.79429	1.85029	1.90177	1.95423	2.01369	2.07782	2.13879	2.18947	2.22962	2.2633	2.29567	2.33039	2.36871	2.41039	2.45419	2.49771	2.53724	2.569	2.59087	2.60338	2.60844	2.60798	2.6035	2.59447	2.58128	2.56519	2.54621
subject 10	0.0280054	0.0579544	0.116163	0.231164	0.432438	0.731181	1.09487	1.44018	1.67486	1.76547	1.74488	1.67134	1.59268	1.5344	1.5067	1.50633	1.52229	1.5461	1.57469	1.61002	1.65418	1.70498	1.75923	1.81493	1.87027	1.92447	1.97534	2.02032	2.05901	2.09115	2.11693	2.13735	2.15322	2.16497	2.1718	2.17319	2.17039	2.16479	2.15714	2.14838	2.13882	2.12774	2.11402	2.09698	2.07813	2.05999	2.04278	2.0252	2.00629
subject 11	0.03401	0.07818	0.165775	0.3299	0.6021	0.991145	1.45425	1.89559	2.21446	2.3662	2.37624	2.30358	2.20098	2.09808	2.00742	1.93295	1.87621	1.83641	1.81245	1.80276	1.80548	1.81982	1.84685	1.88741	1.93948	1.99904	2.06322	2.12833	2.19007	2.24582	2.29463	2.33577	2.36895	2.39426	2.41181	2.42296	2.43025	2.43482	2.43693	2.43756	2.43635	2.4325	2.42553	2.41519	2.4009	2.3822	2.35912	2.33176	2.30024
subject 12	0.03297	0.07477	0.1473	0.27657	0.48826	0.78507	1.12416	1.43325	1.6652	1.82352	1.93294	1.99885	2.00851	1.95935	1.86996	1.77525	1.70846	1.68906	1.71355	1.76284	1.81839	1.86812	1.91053	1.94927	1.98938	2.03345	2.07956	2.12314	2.16126	2.19623	2.23285	2.27093	2.30483	2.3293	2.34389	2.35134	2.35354	2.35183	2.34681	2.33819	2.32577	2.31091	2.29533	2.27806	2.25615	2.22609	2.18799	2.14574	2.10293
subject 13	0.03742	0.08895	0.18233	0.35532	0.63351	1.03053	1.4998	1.94798	2.27285	2.41199	2.39055	2.27188	2.12324	1.98516	1.87292	1.793	1.74823	1.73764	1.75492	1.79018	1.83264	1.87614	1.92351	1.98193	2.05711	2.1485	2.25144	2.3573	2.45586	2.54106	2.61156	2.66872	2.71341	2.74799	2.77395	2.79208	2.80212	2.80461	2.80103	2.79351	2.78364	2.77132	2.75494	2.73327	2.70629	2.67449	2.63832	2.59868	2.55699
subject 14	0.0326077	0.0673072	0.126592	0.228777	0.390199	0.616376	0.887446	1.15378	1.35832	1.47383	1.51226	1.50422	1.47842	1.45335	1.43861	1.43638	1.44361	1.45613	1.47214	1.4928	1.51946	1.55365	1.59614	1.64568	1.69978	1.75628	1.81294	1.86815	1.92277	1.97704	2.03025	2.0811	2.12825	2.16983	2.2048	2.23274	2.25453	2.2722	2.28718	2.29951	2.30849	2.3138	2.31482	2.31167	2.30612	2.2996	2.2909	2.27895	2.26275
subject 15	0.03419	0.05535	0.08741	0.13836	0.21905	0.34196	0.51579	0.74081	1.00237	1.26934	1.50765	1.68458	1.78582	1.81676	1.79737	1.75526	1.71622	1.69622	1.69838	1.7138	1.7337	1.7564	1.7873	1.83019	1.8833	1.94237	2.00281	2.06248	2.1221	2.18312	2.24564	2.30775	2.36655	2.41972	2.4657	2.50367	2.53519	2.56291	2.58866	2.61303	2.63478	2.65164	2.66181	2.66561	2.66482	2.66124	2.65578	2.64719	2.63263
subject 16	0.03653	0.05577	0.0745	0.0987	0.13725	0.19733	0.28019	0.38567	0.51333	0.66232	0.82857	0.9983	1.15496	1.28449	1.3751	1.42437	1.43618	1.42342	1.40416	1.39182	1.3921	1.40757	1.44156	1.49677	1.56865	1.65013	1.73544	1.81899	1.89815	1.97374	2.04505	2.11374	2.18288	2.25106	2.31269	2.36338	2.40393	2.43514	2.4564	2.47027	2.47949	2.48596	2.48851	2.48461	2.47342	2.45722	2.43731	2.41415	2.39033
subject 17	0.03858	0.07511	0.13156	0.22718	0.3806	0.60644	0.91494	1.28332	1.66481	1.99789	2.23685	2.3626	2.38683	2.33754	2.25595	2.17353	2.1173	2.10216	2.13126	2.20297	2.30871	2.42414	2.53333	2.62947	2.71428	2.79765	2.88366	2.96964	3.05173	3.12586	3.18999	3.2463	3.29394	3.33163	3.36118	3.3866	3.40713	3.42007	3.42624	3.42673	3.42335	3.41626	3.40475	3.38645	3.35998	3.32496	3.27988	3.22885	3.17647
subject 18	0.0338559	0.0607286	0.105066	0.174785	0.276248	0.415022	0.596846	0.810902	1.03469	1.23665	1.39103	1.48293	1.51989	1.5191	1.50954	1.51353	1.53497	1.56766	1.61147	1.66679	1.73074	1.80064	1.87337	1.94641	2.01992	2.09597	2.17665	2.26181	2.35045	2.43934	2.52181	2.58992	2.64266	2.6862	2.72614	2.76118	2.78789	2.80522	2.81306	2.81248	2.80619	2.79792	2.78871	2.77549	2.75645	2.73237	2.70398	2.67283	2.64042
subject 19	0.02856	0.05684	0.09756	0.15761	0.24711	0.37671	0.54771	0.75162	0.9693	1.1699	1.32464	1.42133	1.46443	1.46408	1.43615	1.39915	1.36794	1.35183	1.35406	1.37548	1.41369	1.46371	1.51893	1.57266	1.62185	1.66682	1.70969	1.75395	1.80083	1.84893	1.89735	1.94727	1.99612	2.04026	2.08019	2.11704	2.14983	2.17861	2.2048	2.22896	2.25028	2.26861	2.28461	2.29751	2.3056	2.3091	2.3083	2.30355	2.29616
subject 20	0.02897	0.04025	0.05915	0.08906	0.1355	0.20587	0.30681	0.44265	0.6222	0.84274	1.08697	1.31632	1.4892	1.58299	1.61001	1.59591	1.57415	1.56629	1.58042	1.61342	1.65959	1.71568	1.78015	1.84968	1.91978	1.98555	2.0434	2.09394	2.14312	2.19597	2.25454	2.31698	2.37647	2.42662	2.46681	2.50098	2.53331	2.56739	2.6029	2.63497	2.65928	2.67428	2.68006	2.67757	2.66959	2.65855	2.64568	2.63207	2.61799
subject 21	0.0323292	0.0659413	0.124823	0.224946	0.383563	0.612509	0.9074	1.22602	1.50918	1.69912	1.77959	1.77728	1.73505	1.69349	1.6754	1.6864	1.71809	1.75814	1.79494	1.82409	1.84827	1.87384	1.90686	1.95377	2.014	2.08336	2.15704	2.23088	2.30072	2.36238	2.41674	2.4677	2.51477	2.5516	2.57323	2.58172	2.58406	2.58701	2.59244	2.59777	2.59844	2.59127	2.57552	2.5537	2.53062	2.50897	2.48923	2.47192	2.45386
subject 22	0.03073	0.04915	0.07325	0.11178	0.17455	0.26755	0.39772	0.564	0.75654	0.9544	1.13369	1.27222	1.35995	1.39555	1.39533	1.38169	1.37403	1.38038	1.40247	1.43648	1.47695	1.51838	1.55799	1.59664	1.6374	1.68348	1.73548	1.79151	1.84918	1.90759	1.96541	2.02006	2.07019	2.11629	2.15797	2.19523	2.23114	2.26658	2.2974	2.31891	2.33137	2.3391	2.34524	2.34838	2.34608	2.33834	2.32755	2.31559	2.30244
subject 23	0.05197	0.12401	0.26449	0.50218	0.83602	1.20698	1.52127	1.70291	1.73771	1.67706	1.58425	1.50301	1.44343	1.39728	1.36354	1.36029	1.3993	1.47285	1.55516	1.62518	1.6805	1.732	1.7944	1.87852	1.9818	2.08673	2.17128	2.22569	2.25418	2.27371	2.2986	2.32816	2.35613	2.37766	2.38985	2.3947	2.39832	2.40214	2.40302	2.39951	2.39149	2.37981	2.36627	2.35202	2.33877	2.3263	2.31151	2.29182	2.26839
subject 24	0.03248	0.05751	0.09951	0.16935	0.27922	0.44138	0.65787	0.91242	1.1738	1.40066	1.55694	1.63561	1.6444	1.60296	1.53675	1.47092	1.42363	1.40685	1.42294	1.46858	1.53282	1.60783	1.69039	1.77482	1.85683	1.93682	2.01622	2.09592	2.17358	2.2458	2.31297	2.37442	2.42774	2.47188	2.50972	2.54468	2.57685	2.60509	2.62847	2.64769	2.66522	2.68252	2.69804	2.7095	2.71548	2.71559	2.71084	2.7032	2.69387
subject 25	0.03752	0.07673	0.17077	0.3672	0.68368	1.08202	1.44772	1.68025	1.75752	1.71246	1.63665	1.59428	1.59524	1.62624	1.67688	1.73615	1.7865	1.81925	1.84257	1.86827	1.90265	1.9482	2.00204	2.06133	2.11917	2.16868	2.21397	2.25844	2.30234	2.34765	2.39754	2.44863	2.49384	2.53279	2.56522	2.58966	2.60773	2.6245	2.64345	2.66496	2.6873	2.70579	2.71746	2.72581	2.73132	2.733	2.73235	2.73188	2.72997
subject 26	0.03405	0.07329	0.16149	0.33477	0.61258	0.98687	1.39792	1.75847	2.00437	2.14607	2.23109	2.3086	2.38781	2.44174	2.43512	2.36099	2.25037	2.14639	2.07949	2.06309	2.08689	2.13369	2.18756	2.23702	2.27515	2.30121	2.32	2.33873	2.36109	2.38704	2.41568	2.44504	2.47286	2.49954	2.52553	2.55167	2.57834	2.60379	2.62498	2.63961	2.64709	2.64818	2.6455	2.64139	2.63629	2.63075	2.62438	2.61479	2.60038
subject 27	0.02638	0.05007	0.09191	0.17139	0.30836	0.52482	0.82546	1.18314	1.53621	1.82349	2.01164	2.11148	2.14366	2.13863	2.11349	2.07554	2.02919	1.9828	1.94696	1.93133	1.93895	1.96557	2.00287	2.04656	2.09541	2.15037	2.21046	2.27238	2.33227	2.38774	2.43763	2.47889	2.51063	2.53655	2.56154	2.58826	2.61514	2.63695	2.6478	2.64737	2.63934	2.62595	2.60721	2.5831	2.55636	2.53034	2.50523	2.4786	2.44857
subject 28	0.04499	0.12326	0.30297	0.62172	1.04473	1.48809	1.83978	1.99508	1.94575	1.7646	1.56533	1.42802	1.36908	1.37531	1.42609	1.50475	1.59772	1.69527	1.78915	1.87487	1.959	2.04934	2.14741	2.2508	2.35498	2.45366	2.54124	2.61411	2.66854	2.70746	2.73869	2.7678	2.79618	2.82153	2.83984	2.85026	2.85355	2.85091	2.84454	2.83357	2.81454	2.78784	2.75735	2.726	2.69345	2.65809	2.61934	2.57759	2.53359
subject 29	0.03076	0.03536	0.04413	0.0697	0.12662	0.23206	0.40391	0.64657	0.947	1.25912	1.51889	1.67596	1.71698	1.67522	1.60763	1.56209	1.55478	1.57807	1.61566	1.66069	1.70958	1.75883	1.80829	1.86037	1.9165	1.97514	2.03517	2.09763	2.1642	2.23361	2.30057	2.36025	2.41071	2.4497	2.47664	2.49327	2.5044	2.5145	2.52386	2.5314	2.53603	2.53763	2.53798	2.53779	2.53496	2.52651	2.51218	2.49367	2.4727
subject 30	0.04236	0.11684	0.27521	0.57284	1.02822	1.56268	2.00243	2.20785	2.1915	2.06783	1.93585	1.8268	1.73322	1.64778	1.57086	1.50811	1.46713	1.45434	1.47425	1.52468	1.59159	1.65359	1.69734	1.72883	1.76546	1.82016	1.89065	1.96138	2.02005	2.06475	2.09886	2.12614	2.14866	2.16494	2.17337	2.17802	2.18587	2.19884	2.21291	2.22164	2.2212	2.21259	2.19858	2.1818	2.16387	2.14428	2.12207	2.09614	2.06467
[truncated: 52 more columns]

## Sheet: Surface02 Concrete
GRF
X	1	2	3	4	5	6	7	8	9	10	11	12	13	14	15	16	17	18	19	20	21	22	23	24	25	26	27	28	29	30	31	32	33	34	35	36	37	38	39	40	41	42	43	44	45	46	47	48	49
subject 1	-0.01921	-0.0328	-0.04681	-0.0579	-0.06328	-0.06225	-0.0562	-0.04763	-0.03983	-0.03567	-0.03657	-0.04329	-0.05657	-0.07674	-0.10206	-0.12809	-0.14978	-0.16531	-0.17802	-0.19242	-0.20927	-0.226	-0.23884	-0.24384	-0.23908	-0.22682	-0.21125	-0.19586	-0.18251	-0.1718	-0.16362	-0.1573	-0.15209	-0.14714	-0.14152	-0.1346	-0.12652	-0.11819	-0.11063	-0.10418	-0.09804	-0.0906	-0.08073	-0.06865	-0.05568	-0.04335	-0.03265	-0.02367	-0.01583
subject 2	-0.02273	-0.03104	-0.03633	-0.03765	-0.03509	-0.02861	-0.01896	-0.00861	-0.000301977	0.0049	0.00761	0.00863	0.0079	0.0046	-0.00345	-0.02009	-0.04787	-0.08567	-0.12704	-0.16294	-0.18689	-0.19789	-0.19896	-0.19422	-0.1874	-0.18149	-0.17754	-0.17425	-0.16957	-0.16262	-0.15383	-0.14404	-0.13406	-0.12468	-0.11661	-0.10993	-0.10385	-0.09696	-0.08798	-0.07655	-0.06334	-0.04941	-0.03565	-0.02247	-0.00978	0.00286	0.01581	0.02914	0.04242
subject 3	-0.01662	-0.02242	-0.03401	-0.05495	-0.08001	-0.10527	-0.1293	-0.14437	-0.1477	-0.14506	-0.1452	-0.15304	-0.16742	-0.18295	-0.19519	-0.20429	-0.21419	-0.22789	-0.24422	-0.25906	-0.26769	-0.26765	-0.25968	-0.24671	-0.23225	-0.21848	-0.2053	-0.19218	-0.17926	-0.16747	-0.15785	-0.1509	-0.14634	-0.14322	-0.14087	-0.13862	-0.13522	-0.12961	-0.12149	-0.11155	-0.10068	-0.08966	-0.079	-0.06923	-0.06084	-0.05385	-0.04778	-0.0416	-0.03473
subject 4	-0.03568	-0.05449	-0.06709	-0.07046	-0.06505	-0.05204	-0.03222	-0.00767	0.01401	0.02377	0.01898	0.00365	-0.01616	-0.03509	-0.0488	-0.05558	-0.05643	-0.05444	-0.05447	-0.06155	-0.0777	-0.09954	-0.1185	-0.12686	-0.12374	-0.11505	-0.10696	-0.10164	-0.09779	-0.09265	-0.08469	-0.07458	-0.06344	-0.05109	-0.03756	-0.02371	-0.01071	0.000763562	0.01094	0.02038	0.02893	0.03637	0.04337	0.05105	0.06004	0.0703	0.08126	0.0917	0.10039
subject 5	-0.02809	-0.03578	-0.03886	-0.03832	-0.03744	-0.03671	-0.03426	-0.02894	-0.01976	-0.00623	0.01154	0.03159	0.04942	0.05752	0.04778	0.01837	-0.0246	-0.07181	-0.1152	-0.14901	-0.16933	-0.17416	-0.16638	-0.15317	-0.14225	-0.13768	-0.13889	-0.14221	-0.14324	-0.13906	-0.12895	-0.11417	-0.09744	-0.08142	-0.06791	-0.05719	-0.04811	-0.03874	-0.02739	-0.01349	0.00231	0.01862	0.03395	0.04738	0.059	0.06988	0.08104	0.09337	0.10731
subject 6	-0.02094	-0.03009	-0.03771	-0.04388	-0.04773	-0.04706	-0.04107	-0.03223	-0.02487	-0.02271	-0.02747	-0.03918	-0.05564	-0.07415	-0.09253	-0.10877	-0.1208	-0.12941	-0.13872	-0.15379	-0.17762	-0.20796	-0.23781	-0.25904	-0.26727	-0.26356	-0.25221	-0.23871	-0.22735	-0.21913	-0.2124	-0.20536	-0.19774	-0.19012	-0.18265	-0.17489	-0.16645	-0.15712	-0.14693	-0.13623	-0.1256	-0.11538	-0.10558	-0.09558	-0.08443	-0.07205	-0.0587	-0.04517	-0.03244
subject 7	-0.02511	-0.03603	-0.04504	-0.04885	-0.04479	-0.03279	-0.01636	-0.000645345	0.01063	0.01559	0.01232	0.000251607	-0.01896	-0.04146	-0.06188	-0.07534	-0.07964	-0.07616	-0.07062	-0.0707	-0.08127	-0.10028	-0.12073	-0.13538	-0.14045	-0.13689	-0.12854	-0.11962	-0.11259	-0.10736	-0.10183	-0.09363	-0.08231	-0.06925	-0.05589	-0.0431	-0.03085	-0.01855	-0.00603	0.00603	0.01663	0.02542	0.03265	0.03918	0.04615	0.05453	0.06454	0.07559	0.08674
subject 8	-0.01914	-0.02264	-0.02418	-0.02623	-0.02752	-0.0274	-0.02776	-0.02994	-0.03456	-0.03992	-0.04458	-0.04988	-0.05828	-0.07158	-0.08983	-0.11045	-0.12986	-0.14542	-0.15741	-0.16945	-0.18566	-0.20593	-0.22415	-0.2323	-0.22742	-0.21367	-0.19804	-0.18527	-0.1758	-0.16726	-0.15711	-0.14467	-0.13104	-0.1177	-0.1055	-0.09533	-0.08795	-0.08263	-0.07721	-0.06966	-0.05919	-0.04642	-0.03258	-0.01849	-0.00429	0.0101	0.02474	0.03949	0.05374
subject 9	-0.00802	-0.00972	-0.00735	-0.00458	-0.00383	-0.00342	-0.00252	-0.0027	-0.00576	-0.0131	-0.02443	-0.0362	-0.04608	-0.06153	-0.09952	-0.17489	-0.27605	-0.3512	-0.34852	-0.2823	-0.22201	-0.20867	-0.23497	-0.27087	-0.291	-0.28748	-0.26877	-0.25046	-0.2409	-0.23698	-0.23302	-0.22751	-0.22144	-0.21408	-0.20345	-0.18961	-0.17449	-0.16003	-0.14696	-0.13467	-0.12183	-0.10721	-0.09085	-0.07447	-0.06011	-0.04886	-0.04046	-0.0336	-0.02656
subject 10	-0.0194593	-0.0322743	-0.0458118	-0.0581252	-0.0637681	-0.0556602	-0.0301503	0.0058717	0.0378435	0.0513025	0.0457127	0.0315698	0.0192031	0.0125985	0.00642553	-0.0110995	-0.0481426	-0.100665	-0.154557	-0.194747	-0.214588	-0.217176	-0.210338	-0.200715	-0.191324	-0.182013	-0.17107	-0.157325	-0.141509	-0.125417	-0.110023	-0.0951818	-0.0805305	-0.0661545	-0.0522977	-0.0388731	-0.0255032	-0.011977	0.00173421	0.0155524	0.0293648	0.0430234	0.0564781	0.0696923	0.0826084	0.0953625	0.108272	0.121716	0.135965
subject 11	-0.02102	-0.02737	-0.03245	-0.03656	-0.03969	-0.04153	-0.04152	-0.03912	-0.0349	-0.03009	-0.02548	-0.02146	-0.01902	-0.01934	-0.02283	-0.02864	-0.03564	-0.04311	-0.05071	-0.05886	-0.06842	-0.08001	-0.09369	-0.10826	-0.12152	-0.13133	-0.13653	-0.13759	-0.13561	-0.13183	-0.12719	-0.12266	-0.11925	-0.11735	-0.11614	-0.1137	-0.1083	-0.10003	-0.09007	-0.07952	-0.06887	-0.05821	-0.04774	-0.03786	-0.02895	-0.02102	-0.01366	-0.00627	0.00173
subject 12	-0.02221	-0.03297	-0.04368	-0.05393	-0.06098	-0.05904	-0.04447	-0.01855	0.00978	0.03032	0.03653	0.02468	-0.00166	-0.03641	-0.073	-0.10624	-0.13177	-0.14456	-0.14469	-0.14	-0.14208	-0.15674	-0.17975	-0.20283	-0.21955	-0.22666	-0.2254	-0.21953	-0.21262	-0.20657	-0.20161	-0.19709	-0.1919	-0.1848	-0.17514	-0.1636	-0.15175	-0.14068	-0.13019	-0.11916	-0.10649	-0.09193	-0.07628	-0.06072	-0.04618	-0.03317	-0.0217	-0.01137	-0.00154
subject 13	-0.02721	-0.05207	-0.08287	-0.11614	-0.14187	-0.14759	-0.12628	-0.08771	-0.0521	-0.03763	-0.04659	-0.06952	-0.09361	-0.11123	-0.12112	-0.12531	-0.12617	-0.12539	-0.12432	-0.12613	-0.13658	-0.16324	-0.20738	-0.25931	-0.30113	-0.32031	-0.31942	-0.31141	-0.30335	-0.294	-0.28153	-0.26679	-0.25224	-0.23975	-0.22893	-0.21758	-0.20388	-0.18847	-0.17361	-0.16095	-0.15037	-0.14055	-0.13046	-0.11979	-0.1088	-0.09794	-0.08708	-0.07498	-0.06
subject 14	-0.02697	-0.04005	-0.05822	-0.07972	-0.10345	-0.13108	-0.16269	-0.19114	-0.20033	-0.1766	-0.12972	-0.08285	-0.05234	-0.04828	-0.0744	-0.1257	-0.18667	-0.23602	-0.25935	-0.25654	-0.23906	-0.22351	-0.22115	-0.23121	-0.24658	-0.26016	-0.26665	-0.26388	-0.25346	-0.23983	-0.2274	-0.21792	-0.21098	-0.20498	-0.19806	-0.18965	-0.18064	-0.17216	-0.1644	-0.15649	-0.14756	-0.13714	-0.12512	-0.11194	-0.09837	-0.08492	-0.07161	-0.05819	-0.04461
subject 15	-0.0161	-0.02162	-0.02583	-0.03099	-0.03784	-0.04462	-0.05046	-0.05624	-0.06226	-0.06754	-0.07094	-0.07201	-0.07134	-0.07128	-0.0744	-0.0817	-0.09311	-0.10812	-0.12616	-0.14611	-0.16665	-0.18657	-0.2047	-0.21918	-0.22797	-0.23036	-0.22769	-0.22235	-0.21632	-0.21025	-0.20387	-0.19671	-0.18845	-0.17871	-0.16724	-0.15432	-0.14078	-0.12785	-0.11691	-0.10849	-0.10138	-0.0933	-0.08279	-0.0699	-0.05585	-0.04232	-0.03044	-0.02005	-0.01019
subject 16	-0.02555	-0.03387	-0.0392	-0.04123	-0.03983	-0.03491	-0.02657	-0.01532	-0.00319	0.00665	0.01234	0.01234	0.00455	-0.01174	-0.03362	-0.05555	-0.07313	-0.08607	-0.09708	-0.10874	-0.1219	-0.13544	-0.1468	-0.15334	-0.15361	-0.14751	-0.13616	-0.12196	-0.10703	-0.09227	-0.07799	-0.06506	-0.05486	-0.04776	-0.0426	-0.03786	-0.03238	-0.0255	-0.01728	-0.00819	0.00117	0.01038	0.0197	0.02974	0.04074	0.05224	0.06368	0.07491	0.08585
subject 17	-0.00987	-0.01749	-0.02517	-0.03139	-0.03439	-0.03305	-0.02836	-0.0215	-0.01291	-0.00301	0.0075	0.01719	0.02393	0.02607	0.0227	0.01388	0.00027336	-0.01686	-0.0366	-0.05716	-0.07635	-0.09277	-0.10514	-0.11273	-0.11414	-0.10961	-0.09955	-0.08532	-0.06789	-0.04909	-0.02995	-0.01102	0.00725	0.02581	0.04593	0.06741	0.08847	0.10674	0.12127	0.13228	0.14054	0.14703	0.15312	0.16038	0.17038	0.18331	0.1974	0.21032	0.22063
subject 18	-0.02417	-0.03707	-0.04944	-0.05831	-0.0625	-0.06363	-0.06382	-0.06425	-0.06505	-0.06618	-0.06836	-0.07277	-0.08064	-0.09265	-0.10745	-0.12268	-0.1363	-0.14694	-0.15347	-0.15608	-0.15686	-0.15694	-0.15482	-0.14838	-0.13754	-0.12462	-0.11201	-0.1009	-0.09072	-0.08028	-0.06851	-0.05555	-0.04245	-0.03011	-0.01885	-0.00824	0.00201	0.01164	0.02087	0.03034	0.04083	0.05246	0.06425	0.07498	0.08402	0.09152	0.09805	0.10417	0.11079
subject 19	-0.01382	-0.01929	-0.02388	-0.02765	-0.0307	-0.03289	-0.03322	-0.02933	-0.01951	-0.00401	0.01515	0.03381	0.04752	0.05407	0.05241	0.04452	0.0331	0.02086	0.00946	-0.000709092	-0.01066	-0.02201	-0.03496	-0.0474	-0.05656	-0.06107	-0.06188	-0.06078	-0.05883	-0.05636	-0.05316	-0.04895	-0.04393	-0.03856	-0.03265	-0.02566	-0.01731	-0.0074	0.00358	0.01437	0.02404	0.03275	0.04136	0.05084	0.06137	0.07208	0.08239	0.09257	0.10305
subject 20	-0.01333	-0.0136	-0.01168	-0.00707	0.000474691	0.00898	0.01451	0.01249	3.41752e-05	-0.01931	-0.0381	-0.05025	-0.05554	-0.05649	-0.05759	-0.06668	-0.09104	-0.1283	-0.16813	-0.19987	-0.21929	-0.226	-0.22241	-0.21238	-0.20034	-0.18875	-0.17793	-0.16748	-0.157	-0.14594	-0.13349	-0.11958	-0.10518	-0.09171	-0.08001	-0.06993	-0.06076	-0.0515	-0.04107	-0.02893	-0.01549	-0.00162	0.01193	0.02459	0.03589	0.04578	0.05504	0.0648	0.07592
subject 21	-0.00887068	-0.0117897	-0.0150984	-0.018397	-0.0202322	-0.0186996	-0.0124698	-0.00216619	0.0100023	0.0217403	0.0302373	0.0329458	0.0288095	0.0188613	0.00516631	-0.00970652	-0.0232707	-0.0349551	-0.0465065	-0.0602604	-0.0771538	-0.0957064	-0.113077	-0.126101	-0.132068	-0.130337	-0.122414	-0.110939	-0.0978693	-0.0845074	-0.0717023	-0.0595294	-0.0474351	-0.0349157	-0.0223578	-0.0108932	-0.0014343	0.00573474	0.0109438	0.0151583	0.0195811	0.0252045	0.0324402	0.0411537	0.0507346	0.0604573	0.0697569	0.0780961	0.0853778
subject 22	-0.02374	-0.03755	-0.0482	-0.0528	-0.05012	-0.04035	-0.02667	-0.01308	-0.00238	0.00391	0.00498	0.000229829	-0.01022	-0.02523	-0.04281	-0.06148	-0.08032	-0.09757	-0.11138	-0.12228	-0.13253	-0.14411	-0.15615	-0.16551	-0.1694	-0.16695	-0.15973	-0.15156	-0.14554	-0.14207	-0.1395	-0.13614	-0.13098	-0.12414	-0.11587	-0.10635	-0.09599	-0.08507	-0.07432	-0.0652	-0.05822	-0.05257	-0.04659	-0.0389	-0.02906	-0.01721	-0.00432	0.00773	0.01788
subject 23	-0.03626	-0.05783	-0.07392	-0.08047	-0.08033	-0.07682	-0.07169	-0.06485	-0.05771	-0.05496	-0.05965	-0.07095	-0.08493	-0.09819	-0.10948	-0.12006	-0.13251	-0.14922	-0.16935	-0.18752	-0.19603	-0.19132	-0.17761	-0.16219	-0.14871	-0.13718	-0.12685	-0.11738	-0.10832	-0.09931	-0.09065	-0.08308	-0.07639	-0.06924	-0.0609	-0.0516	-0.04131	-0.02989	-0.01806	-0.00699	0.0022	0.00938	0.01533	0.02108	0.02767	0.03537	0.04355	0.05203	0.06061
subject 24	-0.01645	-0.02539	-0.03223	-0.03767	-0.04025	-0.03734	-0.02929	-0.0185	-0.00776	-0.000977055	-0.000819722	-0.00731	-0.01766	-0.02942	-0.04235	-0.05758	-0.07618	-0.09834	-0.12281	-0.14761	-0.17122	-0.1936	-0.21476	-0.23149	-0.23839	-0.23436	-0.22495	-0.21787	-0.21635	-0.21753	-0.21545	-0.2077	-0.19639	-0.18474	-0.17407	-0.16366	-0.15296	-0.14244	-0.13231	-0.12188	-0.11003	-0.09604	-0.08019	-0.06365	-0.04768	-0.03319	-0.02022	-0.00738	0.00744
subject 25	-0.03421	-0.0388	-0.04106	-0.03883	-0.03134	-0.02223	-0.01307	-0.00414	0.00269	0.00634	0.00852	0.00931	0.00375	-0.01546	-0.04841	-0.08591	-0.11596	-0.13024	-0.12863	-0.11662	-0.10322	-0.0947	-0.0915	-0.09036	-0.08724	-0.08076	-0.07219	-0.06417	-0.05888	-0.05714	-0.05656	-0.0537	-0.04596	-0.03405	-0.02024	-0.00663	0.00488	0.01393	0.02199	0.03093	0.04226	0.05687	0.07382	0.09106	0.10738	0.12258	0.13725	0.15203	0.16745
subject 26	-0.0265	-0.03827	-0.05269	-0.06578	-0.07573	-0.08278	-0.08452	-0.07573	-0.05661	-0.03635	-0.02616	-0.03358	-0.05849	-0.09422	-0.12859	-0.14881	-0.14871	-0.13267	-0.11392	-0.10467	-0.1113	-0.13055	-0.1533	-0.17002	-0.1761	-0.1729	-0.16476	-0.15526	-0.14545	-0.13458	-0.12143	-0.1058	-0.0887	-0.07134	-0.05455	-0.03918	-0.02648	-0.01712	-0.01089	-0.0065	-0.00179	0.00492	0.01405	0.02487	0.03605	0.04668	0.05671	0.06684	0.07768
subject 27	0.00108	-0.00452	-0.01804	-0.04581	-0.09231	-0.14794	-0.19724	-0.22973	-0.24158	-0.2318	-0.20009	-0.15353	-0.11012	-0.0857	-0.08942	-0.11662	-0.15543	-0.19194	-0.22001	-0.2415	-0.26198	-0.28509	-0.31018	-0.33391	-0.35329	-0.3671	-0.37531	-0.3775	-0.37313	-0.36167	-0.34391	-0.3225	-0.30071	-0.28101	-0.26427	-0.25015	-0.23801	-0.2274	-0.21762	-0.2079	-0.19768	-0.18688	-0.17572	-0.16413	-0.15195	-0.13938	-0.12665	-0.11352	-0.09934
subject 28	-0.02919	-0.03869	-0.05018	-0.06577	-0.08539	-0.0986	-0.0929	-0.06684	-0.02983	0.00641	0.03253	0.04257	0.03455	0.00911	-0.02944	-0.07329	-0.11353	-0.14292	-0.15781	-0.1585	-0.14833	-0.13297	-0.11865	-0.1094	-0.10595	-0.10636	-0.10743	-0.10605	-0.10023	-0.08945	-0.07469	-0.05858	-0.04383	-0.03153	-0.02088	-0.0105	0.000337048	0.0114	0.02178	0.03092	0.03907	0.04705	0.05579	0.06583	0.07693	0.08832	0.09928	0.10935	0.11843
subject 29	-0.01156	-0.01549	-0.02015	-0.02641	-0.03397	-0.04141	-0.04725	-0.05112	-0.05299	-0.05173	-0.04487	-0.03146	-0.01284	0.00623	0.02028	0.02513	0.02027	0.00785	-0.00856	-0.02741	-0.04926	-0.07496	-0.10267	-0.12718	-0.14272	-0.1483	-0.14605	-0.13867	-0.12797	-0.11533	-0.10195	-0.08862	-0.07548	-0.06225	-0.04877	-0.03546	-0.02291	-0.0113	-0.00043909	0.00965	0.01861	0.02638	0.03357	0.04111	0.04962	0.05917	0.0694	0.07991	0.09054
subject 30	-0.00816	-0.01191	-0.01601	-0.02287	-0.03371	-0.05003	-0.07148	-0.09428	-0.11509	-0.12851	-0.13023	-0.12216	-0.1105	-0.10025	-0.09248	-0.08681	-0.08355	-0.08344	-0.08721	-0.09633	-0.11176	-0.12985	-0.14285	-0.14597	-0.14155	-0.13462	-0.12837	-0.12366	-0.11896	-0.11177	-0.1015	-0.08981	-0.07818	-0.06651	-0.0544	-0.04257	-0.03318	-0.0283	-0.0272	-0.02642	-0.02262	-0.01547	-0.00678	0.00187	0.00997	0.01801	0.02665	0.03605	0.04585
Y
subject 1	0.00341	0.00539	0.00696	0.00757	0.00689	0.00489	0.002	-0.00144	-0.00432	-0.00383	0.00275	0.01491	0.02694	0.03072	0.021	3.88862e-05	-0.02363	-0.04102	-0.04761	-0.04348	-0.03239	-0.02025	-0.01166	-0.00714	-0.00364	0.00279	0.014	0.02869	0.04353	0.05534	0.06263	0.06604	0.06731	0.06788	0.06818	0.06822	0.06852	0.07018	0.07412	0.08036	0.08787	0.09502	0.10028	0.10295	0.10304	0.10101	0.09761	0.09366	0.0897
subject 2	0.00262	0.00316	0.00222	-0.00196	-0.0114	-0.02694	-0.04551	-0.05951	-0.06183	-0.0546	-0.04409	-0.03574	-0.03154	-0.02842	-0.02293	-0.0136	-0.000422057	0.01607	0.03471	0.05317	0.06828	0.07751	0.08059	0.08005	0.07909	0.07932	0.08013	0.08006	0.07863	0.07638	0.07389	0.07141	0.06912	0.0671	0.06547	0.06442	0.06401	0.06405	0.06433	0.06489	0.0661	0.06837	0.07164	0.07552	0.07944	0.08286	0.08534	0.08666	0.08691
subject 3	0.01189	0.01839	0.02634	0.03415	0.03767	0.02866	0.00122	-0.04184	-0.08624	-0.11605	-0.12467	-0.11585	-0.09675	-0.07418	-0.05276	-0.03514	-0.02298	-0.01529	-0.00902	-0.00133	0.00933	0.02156	0.03165	0.03647	0.03582	0.03215	0.028	0.02455	0.02197	0.01993	0.01847	0.01823	0.01972	0.02266	0.02633	0.03022	0.03388	0.03692	0.03931	0.04134	0.0433	0.04536	0.04733	0.0492	0.05091	0.05243	0.05385	0.05503	0.05562
subject 4	0.00668	0.01289	0.01806	0.01948	0.01649	0.00867	-0.00348	-0.0205	-0.04165	-0.06363	-0.08168	-0.09101	-0.09099	-0.08438	-0.07398	-0.06226	-0.05179	-0.04272	-0.03325	-0.02111	-0.00505	0.01383	0.03123	0.04334	0.0491	0.05039	0.04983	0.04836	0.0461	0.04322	0.04056	0.03922	0.03989	0.04204	0.04451	0.04639	0.0473	0.04751	0.04762	0.04838	0.05012	0.05235	0.05453	0.05598	0.05634	0.0559	0.05563	0.05656	0.05953
subject 5	-0.00158	-0.00258	-0.00608	-0.01377	-0.02445	-0.03301	-0.03517	-0.03501	-0.03938	-0.04664	-0.05403	-0.06006	-0.06445	-0.06845	-0.07229	-0.07388	-0.07137	-0.06502	-0.05684	-0.04859	-0.04071	-0.03335	-0.0267	-0.02092	-0.01609	-0.01183	-0.00761	-0.0032	0.00112	0.00514	0.00861	0.01116	0.01259	0.013	0.01262	0.0118	0.01091	0.01007	0.00905	0.00746	0.00512	0.00209	-0.0013	-0.00457	-0.00734	-0.00947	-0.01106	-0.01257	-0.01454
subject 6	-0.000663439	-0.000298251	0.000735738	0.00185	0.00307	0.00478	0.00522	-0.000353485	-0.01676	-0.04193	-0.06723	-0.08627	-0.09755	-0.10169	-0.10056	-0.09687	-0.09128	-0.08271	-0.07011	-0.05375	-0.03538	-0.0178	-0.00391	0.00444	0.00713	0.00678	0.00698	0.00908	0.01124	0.01059	0.00603	-0.00131	-0.00914	-0.01523	-0.01873	-0.02001	-0.01964	-0.01805	-0.01544	-0.01146	-0.00602	5.39817e-05	0.00524	0.00831	0.00901	0.00847	0.00796	0.00804	0.00878
subject 7	0.00136	0.00338	0.00457	0.00285	-0.00257	-0.01202	-0.02633	-0.04422	-0.06255	-0.07647	-0.08088	-0.07526	-0.06465	-0.05537	-0.05158	-0.05286	-0.05478	-0.05256	-0.04345	-0.0275	-0.00732	0.01302	0.02953	0.03958	0.04312	0.04362	0.04568	0.05194	0.06145	0.071	0.07718	0.07815	0.07456	0.06872	0.0633	0.06035	0.06069	0.06413	0.0701	0.0777	0.08585	0.09329	0.09888	0.1016	0.10099	0.09727	0.09158	0.08552	0.08095
subject 8	0.00715	0.0094	0.01055	0.01152	0.01188	0.01211	0.01127	0.00522	-0.00811	-0.02727	-0.04819	-0.06547	-0.07614	-0.08092	-0.08236	-0.08307	-0.0837	-0.08266	-0.07749	-0.06704	-0.05252	-0.03749	-0.02653	-0.02227	-0.02355	-0.02667	-0.02773	-0.02507	-0.02018	-0.01602	-0.01444	-0.01485	-0.01486	-0.01238	-0.00738	-0.00149	0.00363	0.00693	0.00786	0.00692	0.00543	0.00471	0.00539	0.00738	0.01015	0.01295	0.01502	0.01592	0.0157
subject 9	0.000742411	0.0021	0.00366	0.00407	0.00173	-0.00377	-0.01251	-0.02551	-0.04304	-0.06276	-0.08028	-0.08977	-0.0877	-0.07544	-0.05919	-0.04987	-0.06073	-0.09319	-0.12569	-0.13856	-0.13199	-0.11369	-0.09136	-0.0723	-0.06119	-0.0587	-0.06144	-0.06375	-0.06162	-0.05497	-0.04669	-0.03995	-0.03536	-0.03215	-0.02954	-0.02734	-0.0256	-0.0243	-0.02329	-0.02175	-0.01866	-0.01397	-0.00876	-0.00453	-0.00174	0.000125251	0.00145	0.00258	0.00391
subject 10	0.00134167	0.00262991	0.00387833	0.00436722	0.00121921	-0.011192	-0.0373969	-0.0729265	-0.106511	-0.128788	-0.139028	-0.142634	-0.14501	-0.144524	-0.13697	-0.120333	-0.095603	-0.0655365	-0.0342338	-0.00761573	0.00815004	0.0116862	0.0080288	0.00378207	0.00135034	-0.00199598	-0.00998549	-0.0232949	-0.0386927	-0.0520005	-0.0605436	-0.0640855	-0.0639274	-0.0619651	-0.0601774	-0.06024	-0.0629208	-0.0677815	-0.0735392	-0.0788938	-0.0827123	-0.0840681	-0.0825036	-0.0783125	-0.0725647	-0.0666727	-0.0620278	-0.0596999	-0.0601738
subject 11	-0.00219	-0.00228	-0.00199	-0.0014	-0.000918377	-0.00127	-0.00267	-0.00542	-0.01031	-0.01876	-0.03067	-0.04384	-0.05413	-0.05753	-0.05266	-0.04068	-0.0247	-0.00767	0.00896	0.02518	0.04149	0.05841	0.07608	0.09357	0.10892	0.12053	0.12777	0.13119	0.13143	0.12922	0.12532	0.12076	0.11659	0.11343	0.11098	0.10852	0.10591	0.10353	0.1021	0.10195	0.10284	0.1043	0.106	0.10783	0.10992	0.11236	0.11493	0.11711	0.11843
subject 12	-0.00238	-0.00318	-0.00369	-0.00532	-0.01018	-0.02053	-0.03621	-0.05502	-0.07344	-0.08834	-0.09675	-0.09492	-0.08279	-0.0639	-0.04543	-0.03423	-0.03256	-0.03758	-0.04284	-0.04356	-0.03853	-0.02749	-0.01169	0.00623	0.02296	0.03587	0.04416	0.04882	0.05215	0.05597	0.06047	0.06447	0.06676	0.06673	0.06492	0.06277	0.06166	0.06229	0.06458	0.06807	0.07249	0.07796	0.08445	0.09158	0.09852	0.10414	0.10763	0.10902	0.10896
subject 13	0.00219	0.00378	0.00543	0.00597	0.00189	-0.01034	-0.03044	-0.0544	-0.07574	-0.08743	-0.08719	-0.07715	-0.06286	-0.04899	-0.0377	-0.02944	-0.02392	-0.01992	-0.01433	-0.00308	0.01605	0.04152	0.06566	0.07667	0.06913	0.04943	0.0285	0.01335	0.00577	0.00242	-0.00124	-0.00676	-0.01143	-0.01105	-0.00439	0.00614	0.01684	0.02506	0.03	0.03245	0.03358	0.03393	0.03374	0.03337	0.0334	0.03454	0.03719	0.04073	0.04363
subject 14	0.00401	0.00598	0.00763	0.00812	0.00615	-0.00103	-0.01494	-0.03368	-0.05213	-0.06523	-0.07137	-0.07126	-0.06825	-0.0651	-0.06228	-0.05958	-0.05909	-0.0613	-0.0636	-0.06408	-0.0624	-0.0582	-0.05199	-0.04654	-0.04414	-0.04442	-0.04526	-0.04484	-0.04228	-0.0377	-0.03232	-0.02783	-0.02559	-0.02645	-0.03065	-0.03733	-0.04485	-0.05142	-0.05584	-0.05827	-0.05978	-0.06123	-0.0628	-0.064	-0.06432	-0.06373	-0.06253	-0.06127	-0.06056
subject 15	0.00222	0.00343	0.00575	0.00946	0.01345	0.01498	0.01198	0.00359	-0.01107	-0.03007	-0.04843	-0.06161	-0.06737	-0.06662	-0.06256	-0.05954	-0.06006	-0.06353	-0.06672	-0.06539	-0.05631	-0.03881	-0.0156	0.00785	0.02627	0.03755	0.04375	0.04926	0.05691	0.0662	0.07474	0.08008	0.08115	0.07877	0.07486	0.07127	0.06924	0.06935	0.0717	0.07595	0.08115	0.08566	0.08812	0.08826	0.08679	0.08478	0.08317	0.08246	0.08282
subject 16	0.00636	0.00892	0.01144	0.01376	0.01561	0.01612	0.01419	0.00941	0.00333	-0.000358287	0.00142	0.00787	0.01482	0.01734	0.01299	0.00422	-0.00354	-0.00614	-0.00349	0.00192	0.00776	0.01234	0.01437	0.01333	0.01031	0.00709	0.00498	0.00416	0.00395	0.00334	0.00162	-0.000957725	-0.00308	-0.00406	-0.00439	-0.00451	-0.00452	-0.00397	-0.00202	0.00217	0.0084	0.01573	0.02287	0.02856	0.03213	0.03348	0.03305	0.03152	0.02924
subject 17	-0.0018	0.000470026	0.00495	0.00962	0.01239	0.01239	0.00912	0.0002636	-0.01569	-0.04012	-0.0716	-0.10338	-0.12557	-0.13233	-0.12705	-0.11286	-0.09103	-0.06375	-0.03361	-0.00507	0.01829	0.03544	0.04651	0.05323	0.05618	0.05595	0.05174	0.04378	0.03386	0.02515	0.01998	0.01844	0.01891	0.02002	0.02257	0.02703	0.03331	0.04115	0.04967	0.05802	0.06633	0.07552	0.0866	0.0988	0.10985	0.11808	0.12362	0.12748	0.13109
subject 18	-0.00762	-0.01081	-0.01477	-0.01775	-0.01902	-0.01978	-0.02168	-0.02488	-0.02749	-0.02694	-0.02105	-0.01064	0.000574545	0.00686	0.00472	-0.00391	-0.01335	-0.01918	-0.01953	-0.01483	-0.00829	-0.00373	-0.00282	-0.00395	-0.00453	-0.00241	0.00262	0.00945	0.01604	0.02053	0.02185	0.02024	0.01688	0.01312	0.00989	0.00794	0.00822	0.01058	0.01373	0.01629	0.01744	0.01695	0.01511	0.01269	0.01054	0.00902	0.0083	0.00856	0.00957
subject 19	0.00161	0.00249	0.00317	0.00353	0.00356	0.003	0.00163	-0.00111	-0.00534	-0.0107	-0.01652	-0.02088	-0.02126	-0.01774	-0.01284	-0.00987	-0.01118	-0.01682	-0.02501	-0.03225	-0.03605	-0.03575	-0.03152	-0.02443	-0.0165	-0.00933	-0.00319	0.00237	0.00788	0.01326	0.01778	0.02094	0.02267	0.02333	0.02369	0.02429	0.02549	0.02761	0.0309	0.03522	0.0399	0.04428	0.04809	0.05123	0.0532	0.05371	0.05294	0.05127	0.04896
subject 20	0.00442	0.0076	0.01145	0.0154	0.01852	0.02034	0.02274	0.02957	0.04167	0.05486	0.06084	0.05005	0.02568	0.000767863	-0.01581	-0.02193	-0.01859	-0.00905	0.00238	0.01158	0.01617	0.01577	0.01301	0.01156	0.01378	0.01969	0.02713	0.03376	0.03863	0.0419	0.04389	0.04477	0.04464	0.04419	0.04487	0.04766	0.05238	0.05773	0.0616	0.06264	0.06076	0.05669	0.05156	0.04645	0.04207	0.03862	0.03631	0.0357	0.03682
subject 21	0.00172816	0.00371796	0.00511144	0.00576249	0.00635841	0.00698072	0.00616444	0.00104887	-0.00965465	-0.0242128	-0.0379375	-0.0454874	-0.0431694	-0.0326738	-0.0187253	-0.00583125	0.00407479	0.0120419	0.0204138	0.0301963	0.0407893	0.0504965	0.0572288	0.0592088	0.0554869	0.0472957	0.0375228	0.0292885	0.0250441	0.0255518	0.0287272	0.0317711	0.0326569	0.0309108	0.0275383	0.0242429	0.0224918	0.023361	0.0272113	0.0334334	0.0411154	0.0490965	0.0562018	0.0615949	0.065294	0.068277	0.0714966	0.0747976	0.0770551
subject 22	0.00489	0.0064	0.0059	0.00224	-0.00542	-0.01759	-0.03346	-0.0517	-0.06967	-0.08367	-0.09116	-0.09181	-0.08808	-0.08364	-0.08185	-0.08404	-0.08893	-0.09363	-0.09466	-0.08994	-0.08004	-0.06811	-0.05803	-0.05219	-0.05044	-0.0505	-0.04971	-0.04681	-0.04217	-0.03741	-0.03405	-0.03291	-0.03384	-0.03586	-0.03766	-0.03813	-0.03714	-0.03492	-0.03177	-0.02817	-0.02448	-0.02076	-0.01729	-0.01486	-0.01367	-0.01337	-0.01349	-0.01365	-0.01376
subject 23	-0.00769	-0.01026	-0.01158	-0.01347	-0.01813	-0.02551	-0.03578	-0.04827	-0.05873	-0.06158	-0.056	-0.04442	-0.03062	-0.01823	-0.00963	-0.00381	0.00202	0.00914	0.01614	0.02085	0.02217	0.02019	0.01592	0.01054	0.00496	2.95423e-05	-0.00412	-0.00698	-0.00719	-0.00413	0.00103	0.00712	0.01354	0.02014	0.02657	0.03223	0.03671	0.03922	0.03941	0.03878	0.03939	0.04154	0.04401	0.04574	0.0466	0.04684	0.0467	0.04666	0.04683
subject 24	0.00278	0.00436	0.00536	0.00446	0.000144149	-0.00848	-0.02332	-0.04446	-0.06912	-0.09186	-0.10686	-0.11039	-0.10284	-0.08781	-0.07092	-0.05782	-0.05208	-0.05451	-0.06162	-0.06691	-0.06497	-0.05513	-0.04136	-0.0294	-0.0224	-0.01919	-0.01622	-0.01104	-0.0045	0.000689589	0.00257	0.00183	0.000729592	0.000914028	0.00269	0.00543	0.00849	0.01149	0.01377	0.01431	0.01267	0.00927	0.00465	-0.000402077	-0.00479	-0.00807	-0.01074	-0.01355	-0.01714
subject 25	0.0182	0.03171	0.0527	0.08163	0.11633	0.14612	0.15269	0.11831	0.05045	-0.02662	-0.09063	-0.13078	-0.14642	-0.14189	-0.12537	-0.10624	-0.09216	-0.08577	-0.08309	-0.07812	-0.06635	-0.04814	-0.02742	-0.00998	0.000732144	0.00442	0.00369	0.00203	0.00115	0.00112	0.00177	0.00315	0.00425	0.00371	0.000854929	-0.00356	-0.00843	-0.01303	-0.01739	-0.02083	-0.02238	-0.02139	-0.01856	-0.01508	-0.01179	-0.0091	-0.00695	-0.00553	-0.00502
subject 26	0.01103	0.01679	0.02414	0.03212	0.03806	0.03889	0.03118	0.01336	-0.00852	-0.02439	-0.02817	-0.02245	-0.01691	-0.02267	-0.0449	-0.0751	-0.10012	-0.10976	-0.10317	-0.08511	-0.0624	-0.04157	-0.02701	-0.02061	-0.02113	-0.02517	-0.02885	-0.02974	-0.0279	-0.02474	-0.02159	-0.01843	-0.01434	-0.00881	-0.00201	0.00566	0.01372	0.02153	0.02841	0.03378	0.03751	0.03998	0.04182	0.04354	0.04514	0.04616	0.04609	0.04492	0.04307
subject 27	0.00456	0.00923	0.01297	0.01537	0.01672	0.01867	0.02486	0.03618	0.04716	0.04807	0.03465	0.01689	0.01054	0.01714	0.02786	0.02982	0.01404	-0.02093	-0.06801	-0.11634	-0.15588	-0.18191	-0.19504	-0.19956	-0.19872	-0.19372	-0.18457	-0.17135	-0.15527	-0.13797	-0.1212	-0.10644	-0.09476	-0.08647	-0.08145	-0.07909	-0.07802	-0.0768	-0.07443	-0.07056	-0.06553	-0.06046	-0.05626	-0.05308	-0.05054	-0.04798	-0.04491	-0.04154	-0.03844
subject 28	0.00321	0.00752	0.00844	0.00259	-0.00915	-0.02622	-0.05543	-0.09899	-0.14599	-0.18495	-0.20976	-0.21755	-0.20847	-0.18452	-0.15042	-0.1127	-0.07799	-0.05134	-0.03575	-0.03172	-0.03641	-0.04431	-0.05063	-0.05378	-0.05499	-0.05677	-0.06102	-0.06773	-0.07526	-0.08152	-0.08505	-0.08526	-0.08215	-0.07606	-0.06779	-0.05841	-0.04894	-0.04028	-0.0329	-0.02665	-0.02105	-0.0158	-0.01105	-0.0071	-0.00415	-0.00229	-0.00125	-0.000461415	0.000635683
subject 29	0.00238	0.0033	0.00389	0.00427	0.00506	0.00603	0.00629	0.00426	-0.0023	-0.01502	-0.03419	-0.05579	-0.07338	-0.0821	-0.08167	-0.07419	-0.06217	-0.04765	-0.03215	-0.01612	-0.000255852	0.01434	0.02659	0.03603	0.04256	0.04661	0.04869	0.04954	0.04966	0.04895	0.04683	0.04282	0.03752	0.03221	0.02786	0.02484	0.02298	0.02168	0.02002	0.01748	0.01456	0.0123	0.01119	0.01108	0.01153	0.01209	0.0125	0.01283	0.01326
subject 30	0.00426	0.007	0.0086	0.00545	-0.01057	-0.04794	-0.10807	-0.17622	-0.22834	-0.24945	-0.24167	-0.21616	-0.18487	-0.15512	-0.12908	-0.10699	-0.08772	-0.06827	-0.04613	-0.02127	0.00259	0.01718	0.01346	-0.00979	-0.04224	-0.06929	-0.08149	-0.07924	-0.06942	-0.05886	-0.05124	-0.04662	-0.04295	-0.03857	-0.03354	-0.02928	-0.02695	-0.0265	-0.02745	-0.02931	-0.03122	-0.03256	-0.03317	-0.03294	-0.03175	-0.02975	-0.02747	-0.02563	-0.02428
Z
subject 1	0.03735	0.07535	0.13484	0.22668	0.36179	0.54604	0.77028	1.01341	1.24922	1.45877	1.63335	1.76685	1.85591	1.90311	1.91443	1.89805	1.86419	1.82626	1.79663	1.7839	1.79297	1.82111	1.85876	1.89836	1.93969	1.98497	2.03433	2.08486	2.13272	2.17473	2.20858	2.23374	2.25031	2.25886	2.26032	2.25723	2.25292	2.24945	2.24712	2.24508	2.24148	2.23353	2.2189	2.19739	2.17073	2.14116	2.11036	2.07894	2.04676
subject 2	0.03205	0.06352	0.11921	0.21433	0.36249	0.56696	0.81317	1.07376	1.31297	1.49688	1.60719	1.63947	1.6033	1.52986	1.46184	1.42763	1.42967	1.45484	1.48819	1.5225	1.55804	1.59824	1.64676	1.70611	1.77653	1.85512	1.93692	2.01602	2.08822	2.15204	2.20859	2.26046	2.30975	2.35779	2.40458	2.44876	2.48845	2.522	2.54837	2.56761	2.58076	2.58969	2.59572	2.59921	2.5999	2.59721	2.59014	2.57738	2.55866
subject 3	0.03661	0.08012	0.17348	0.34771	0.63098	1.01624	1.43105	1.74684	1.87507	1.83421	1.71051	1.58414	1.49153	1.43731	1.41533	1.42234	1.45017	1.48039	1.50386	1.52112	1.53762	1.56439	1.6088	1.66926	1.74046	1.8156	1.88899	1.95644	2.01581	2.06606	2.10789	2.14239	2.17025	2.19095	2.20558	2.21798	2.2305	2.24214	2.25102	2.25799	2.26524	2.27343	2.28023	2.28284	2.27953	2.27148	2.2576	2.23831	2.21642
subject 4	0.03617	0.06701	0.12183	0.21864	0.36982	0.58759	0.86725	1.17962	1.47135	1.68883	1.80226	1.82399	1.79283	1.73234	1.65568	1.573	1.49071	1.41807	1.36927	1.35524	1.37518	1.41724	1.46893	1.52171	1.57148	1.61925	1.66852	1.72241	1.78117	1.84154	1.90032	1.95651	2.01012	2.06019	2.10356	2.13992	2.17058	2.19535	2.21529	2.22913	2.23602	2.23636	2.23192	2.22361	2.21025	2.19183	2.16933	2.14389	2.11598
subject 5	0.03993	0.08257	0.16499	0.30779	0.51482	0.75575	0.99191	1.19334	1.33749	1.41885	1.45054	1.45495	1.45614	1.47122	1.50358	1.54794	1.59892	1.65345	1.70686	1.75192	1.78364	1.80353	1.81823	1.83445	1.85759	1.8898	1.92919	1.97174	2.01377	2.0516	2.08317	2.10977	2.13437	2.15878	2.18269	2.20488	2.22386	2.23769	2.24564	2.24842	2.24649	2.24108	2.23312	2.22298	2.21068	2.19692	2.18204	2.1651	2.14571
subject 6	0.03774	0.06186	0.10321	0.1777	0.29042	0.44185	0.62777	0.83999	1.0668	1.28609	1.4711	1.60017	1.66568	1.68075	1.66831	1.64292	1.6098	1.5753	1.55007	1.54279	1.55588	1.58615	1.62882	1.68025	1.7375	1.7989	1.86358	1.93338	2.00727	2.08146	2.15224	2.21684	2.27541	2.32817	2.37395	2.41166	2.44137	2.46554	2.48617	2.50454	2.5221	2.53888	2.55431	2.56672	2.57155	2.56831	2.5588	2.54452	2.52634
subject 7	0.03713	0.07544	0.14988	0.28389	0.49484	0.78368	1.12121	1.44954	1.70987	1.87381	1.94381	1.94675	1.90957	1.85075	1.78106	1.70534	1.63044	1.56674	1.52357	1.50603	1.51312	1.53764	1.57051	1.60457	1.6375	1.67231	1.71543	1.77215	1.84377	1.92678	2.01328	2.09597	2.17002	2.23375	2.28733	2.33097	2.36477	2.39029	2.40991	2.42618	2.44085	2.45382	2.46405	2.46998	2.47032	2.4646	2.45341	2.4362	2.41259
subject 8	0.03435	0.05879	0.09045	0.13635	0.20178	0.29297	0.41821	0.58275	0.77594	0.96925	1.13462	1.25665	1.33508	1.37497	1.38425	1.37575	1.36494	1.36516	1.38544	1.43057	1.4992	1.58187	1.66584	1.74332	1.81515	1.88787	1.96631	2.05044	2.13448	2.20986	2.27124	2.31992	2.36053	2.39746	2.43257	2.46491	2.49331	2.51826	2.53966	2.55671	2.57015	2.5826	2.59495	2.60504	2.61066	2.61116	2.60585	2.59444	2.57806
subject 9	0.02427	0.05504	0.09811	0.16133	0.25963	0.40633	0.60747	0.85228	1.10822	1.32696	1.46725	1.52116	1.52882	1.56251	1.67773	1.8599	2.01956	2.07664	2.01583	1.89498	1.79124	1.74882	1.76519	1.80327	1.83149	1.84778	1.86756	1.90333	1.95379	2.00705	2.05264	2.09047	2.12453	2.15546	2.18106	2.20199	2.22138	2.24238	2.26629	2.29029	2.31044	2.32364	2.32922	2.32984	2.32823	2.32548	2.32118	2.31345	2.30124
subject 10	0.0257638	0.0503872	0.0925822	0.170228	0.304019	0.511388	0.794392	1.12168	1.42417	1.61269	1.64748	1.5624	1.4276	1.30549	1.23201	1.21014	1.22523	1.25934	1.29705	1.33208	1.36602	1.40386	1.45195	1.51585	1.5951	1.68298	1.77034	1.85014	1.92074	1.9842	2.04216	2.09463	2.13945	2.17423	2.19911	2.21615	2.22727	2.23395	2.23767	2.23948	2.23956	2.23789	2.23398	2.22754	2.21881	2.20705	2.19108	2.17095	2.1487
subject 11	0.02997	0.04131	0.0565	0.08091	0.11791	0.17559	0.25979	0.3771	0.52865	0.70748	0.88999	1.04737	1.15796	1.20822	1.20243	1.15799	1.09573	1.03164	0.97633	0.93587	0.9147	0.91497	0.93591	0.9727	1.01833	1.06652	1.11503	1.16511	1.21975	1.28112	1.34958	1.42251	1.49768	1.57362	1.64677	1.71397	1.77466	1.83022	1.88113	1.92777	1.97054	2.00886	2.04219	2.07075	2.09491	2.11513	2.13083	2.14072	2.14394
subject 12	0.03372	0.06238	0.10008	0.15835	0.25155	0.39622	0.59191	0.82662	1.06801	1.28297	1.45634	1.5838	1.67171	1.72236	1.73846	1.71779	1.66717	1.60271	1.54592	1.51787	1.52869	1.5783	1.65411	1.73853	1.81645	1.88353	1.94526	2.00643	2.06686	2.1248	2.18009	2.23217	2.2778	2.31531	2.34626	2.37327	2.39904	2.42617	2.45568	2.48521	2.51123	2.53197	2.54687	2.55456	2.55338	2.54393	2.52885	2.50912	2.48368
subject 13	0.03125	0.06752	0.13746	0.27758	0.52293	0.87977	1.30815	1.70513	1.95892	2.02358	1.94036	1.78499	1.62574	1.49491	1.39851	1.33374	1.30194	1.30354	1.34392	1.4285	1.55695	1.71841	1.88629	2.03056	2.13532	2.20507	2.26069	2.32107	2.39081	2.46331	2.53241	2.59787	2.66052	2.71929	2.77281	2.81876	2.8538	2.87723	2.89112	2.89862	2.90196	2.90146	2.89666	2.88743	2.8745	2.85903	2.84218	2.82351	2.79935
subject 14	0.04142	0.06195	0.10822	0.20154	0.36659	0.62623	0.97185	1.35856	1.71514	1.97239	2.10443	2.13212	2.10929	2.09233	2.09583	2.09449	2.06623	2.00525	1.92316	1.83958	1.77435	1.74063	1.74187	1.77263	1.8226	1.8795	1.93485	1.98814	2.04386	2.10685	2.17796	2.25298	2.32533	2.38867	2.43946	2.47902	2.51165	2.54167	2.57204	2.60313	2.63276	2.6596	2.68429	2.70756	2.72907	2.74794	2.76288	2.77243	2.77556
subject 15	0.03702	0.06103	0.0989	0.15871	0.24744	0.37403	0.5512	0.79164	1.09148	1.4166	1.70742	1.9169	2.02728	2.05136	2.02112	1.97246	1.92515	1.88686	1.86093	1.84784	1.84705	1.85864	1.88198	1.91581	1.96003	2.01465	2.07841	2.14895	2.22317	2.29803	2.37119	2.44083	2.50576	2.56578	2.6202	2.66719	2.70599	2.73803	2.76535	2.78833	2.80555	2.81639	2.82182	2.8228	2.82006	2.81564	2.8119	2.8089	2.80463
subject 16	0.03694	0.0531	0.07712	0.11652	0.17672	0.261	0.3767	0.53432	0.73769	0.97475	1.2227	1.45525	1.64712	1.77861	1.84268	1.84823	1.8154	1.76894	1.72771	1.70145	1.69322	1.70259	1.72809	1.76731	1.81826	1.87744	1.94074	2.00514	2.06713	2.12295	2.1705	2.20995	2.24206	2.26642	2.28349	2.29532	2.30212	2.30361	2.3019	2.29978	2.29731	2.29328	2.28768	2.27979	2.26755	2.25116	2.23264	2.21388	2.19634
subject 17	0.03494	0.06205	0.09782	0.1497	0.22352	0.33115	0.4792	0.67139	0.89586	1.13073	1.34712	1.51982	1.63673	1.6977	1.71666	1.72023	1.72901	1.75071	1.78803	1.83987	1.90474	1.98236	2.07415	2.17824	2.28811	2.39984	2.51378	2.62902	2.74555	2.86115	2.97221	3.07642	3.17081	3.25037	3.31226	3.36336	3.40968	3.4501	3.47982	3.4989	3.51113	3.51645	3.51357	3.50079	3.4761	3.44054	3.39961	3.358	3.31557
subject 18	0.03826	0.06652	0.11552	0.19443	0.31485	0.47577	0.66688	0.86757	1.05273	1.20569	1.31672	1.38825	1.42964	1.4575	1.48284	1.50261	1.51216	1.51816	1.53173	1.56363	1.61638	1.68684	1.76774	1.85253	1.93807	2.02335	2.1081	2.19091	2.26903	2.33905	2.39767	2.44417	2.48125	2.5101	2.53185	2.54824	2.56202	2.5722	2.576	2.57117	2.55941	2.54513	2.52977	2.51145	2.48926	2.46396	2.43435	2.39947	2.36094
subject 19	0.02874	0.0387	0.05107	0.07023	0.09544	0.12709	0.17477	0.25163	0.36423	0.50866	0.67613	0.85262	1.01807	1.15135	1.23754	1.27682	1.27317	1.24491	1.21264	1.1946	1.20109	1.23021	1.27337	1.32185	1.37342	1.42934	1.48916	1.55208	1.61692	1.6815	1.74366	1.79876	1.84661	1.89136	1.93512	1.97809	2.01968	2.05792	2.08996	2.11627	2.13978	2.16164	2.18022	2.19398	2.20279	2.20745	2.20949	2.21018	2.20964
subject 20	0.03477	0.0564	0.08769	0.13588	0.21423	0.3408	0.53304	0.77842	1.0383	1.26328	1.42201	1.49951	1.51153	1.49007	1.47384	1.48442	1.52101	1.57044	1.62577	1.6848	1.74216	1.79331	1.84283	1.89995	1.96704	2.03809	2.10854	2.17835	2.24812	2.31577	2.37621	2.42555	2.46518	2.49906	2.53155	2.56511	2.59803	2.62682	2.64817	2.6599	2.66202	2.65788	2.65139	2.64458	2.63724	2.62807	2.61605	2.60072	2.58147
subject 21	0.03233	0.0536059	0.0874122	0.140032	0.220197	0.334472	0.490085	0.691382	0.933473	1.19902	1.46007	1.68857	1.85735	1.95411	1.98406	1.96416	1.91914	1.87009	1.83654	1.8286	1.84811	1.89229	1.95205	2.01671	2.0779	2.13175	2.17775	2.21904	2.25941	2.30118	2.34553	2.39127	2.43487	2.47249	2.50307	2.527	2.54379	2.55288	2.55593	2.5566	2.55688	2.55525	2.54968	2.53854	2.52218	2.50344	2.48441	2.46435	2.44252
subject 22	0.03462	0.06905	0.12195	0.20111	0.31279	0.45943	0.62832	0.79656	0.94512	1.06188	1.14482	1.19756	1.22508	1.23474	1.23885	1.24627	1.25833	1.27384	1.29418	1.32327	1.36428	1.41733	1.47813	1.53894	1.59258	1.63779	1.68004	1.72225	1.7647	1.80926	1.85496	1.89847	1.93779	1.97205	2.00241	2.0305	2.05618	2.07802	2.09481	2.10689	2.11506	2.12042	2.12363	2.12325	2.11776	2.10656	2.09009	2.07101	2.05055
subject 23	0.05318	0.12671	0.2669	0.49029	0.77442	1.0579	1.26329	1.35604	1.35422	1.29843	1.22587	1.16071	1.1141	1.08353	1.06797	1.07225	1.103	1.16277	1.24354	1.32896	1.40664	1.48022	1.56267	1.66277	1.77511	1.87934	1.95745	2.00148	2.01821	2.02123	2.02648	2.04159	2.06326	2.08415	2.10152	2.11701	2.13009	2.13725	2.13736	2.13305	2.12578	2.11585	2.10545	2.09578	2.08546	2.07389	2.06102	2.0471	2.03283
subject 24	0.03169	0.06329	0.11851	0.21842	0.3807	0.61017	0.89785	1.19873	1.45359	1.61197	1.66944	1.64683	1.58748	1.53067	1.49582	1.48402	1.48874	1.4982	1.50484	1.51265	1.53264	1.57141	1.62819	1.69509	1.76251	1.82489	1.88281	1.94032	1.9995	2.05948	2.11837	2.17483	2.22763	2.2774	2.32578	2.37252	2.4163	2.45568	2.48911	2.51449	2.53198	2.54422	2.55274	2.55816	2.56184	2.5651	2.56804	2.5696	2.56765
subject 25	0.05102	0.1252	0.27951	0.53176	0.86143	1.18144	1.40927	1.51731	1.53955	1.51295	1.46788	1.43335	1.42859	1.46	1.51912	1.59132	1.66178	1.71504	1.75224	1.79005	1.8417	1.90591	1.97609	2.04494	2.10818	2.16563	2.21905	2.27208	2.32566	2.37668	2.42368	2.46509	2.50186	2.53879	2.57684	2.61603	2.65867	2.70168	2.73888	2.76799	2.79185	2.81481	2.83771	2.85987	2.88021	2.89689	2.90868	2.91682	2.92033
subject 26	0.03242	0.06133	0.11511	0.20633	0.3581	0.57943	0.8575	1.1547	1.42392	1.64018	1.80094	1.91571	1.99357	2.03609	2.03907	2.0077	1.96	1.9226	1.91566	1.94689	2.0121	2.09611	2.18267	2.2594	2.32173	2.37229	2.41773	2.46408	2.512	2.55607	2.58999	2.61333	2.63002	2.64514	2.66226	2.68169	2.70058	2.7165	2.72877	2.73615	2.73681	2.73048	2.71908	2.70558	2.69261	2.68089	2.66846	2.6524	2.63124
subject 27	0.03296	0.12503	0.26454	0.42877	0.57158	0.66228	0.71239	0.76523	0.83833	0.91875	1.00234	1.10736	1.2536	1.44478	1.67543	1.9254	2.16236	2.34779	2.4605	2.49985	2.48718	2.44947	2.40977	2.3812	2.36858	2.37295	2.39261	2.42432	2.46364	2.50619	2.54805	2.58593	2.61861	2.6477	2.67444	2.69667	2.71176	2.71882	2.71828	2.71175	2.7016	2.68884	2.67239	2.65227	2.63059	2.60933	2.58951	2.57017	2.54794
subject 28	0.05654	0.19035	0.44999	0.83358	1.27084	1.66674	1.9527	2.0916	2.08479	1.97476	1.8255	1.6959	1.61778	1.59511	1.61518	1.66044	1.71585	1.77237	1.82646	1.87971	1.93509	1.99514	2.06215	2.13761	2.22128	2.31072	2.40079	2.48505	2.55739	2.61401	2.65544	2.68577	2.71089	2.73456	2.75672	2.7753	2.78865	2.79617	2.79797	2.79455	2.78681	2.77541	2.75875	2.7353	2.70617	2.67332	2.63848	2.60273	2.56639
subject 29	0.03193	0.04149	0.04918	0.05976	0.08287	0.13199	0.22569	0.37839	0.59379	0.84681	1.10212	1.32517	1.48886	1.57653	1.58933	1.54457	1.47563	1.41391	1.37818	1.37476	1.39935	1.44133	1.48847	1.53314	1.57644	1.62303	1.67561	1.73456	1.79907	1.86897	1.9442	2.02309	2.10185	2.17664	2.24469	2.30347	2.35034	2.3845	2.4088	2.42705	2.4409	2.45088	2.4578	2.46216	2.46305	2.45899	2.45041	2.43939	2.42701
subject 30	0.04201	0.09833	0.21869	0.43743	0.76619	1.19142	1.62643	1.93972	2.05477	2.00062	1.86868	1.73442	1.61964	1.5203	1.43423	1.36389	1.31947	1.31216	1.34793	1.42137	1.51234	1.59842	1.66434	1.70737	1.73973	1.77591	1.82355	1.87775	1.92676	1.9641	1.99055	2.01142	2.03249	2.05644	2.08047	2.1008	2.11765	2.13138	2.14083	2.14615	2.14669	2.1413	2.13137	2.11959	2.10822	2.09732	2.08444	2.06817	2.04857
[truncated: 52 more columns]

## Sheet: Surface03 Rubber
GRF
X	1	2	3	4	5	6	7	8	9	10	11	12	13	14	15	16	17	18	19	20	21	22	23	24	25	26	27	28	29	30	31	32	33	34	35	36	37	38	39	40	41	42	43	44	45	46	47	48	49
subject 1	-0.02121	-0.02361	-0.01867	-0.00965	-0.0016	0.00364	0.00773	0.0122	0.01708	0.02088	0.02179	0.01915	0.01378	0.00627	-0.00377	-0.01731	-0.03549	-0.05994	-0.0928	-0.13534	-0.18526	-0.23613	-0.27968	-0.30881	-0.31942	-0.31171	-0.29189	-0.26917	-0.25101	-0.23989	-0.23367	-0.22852	-0.2214	-0.21137	-0.19925	-0.1864	-0.17415	-0.1635	-0.15474	-0.14706	-0.13879	-0.12825	-0.11492	-0.09956	-0.08358	-0.0682	-0.05391	-0.04055	-0.02768
subject 2	-0.03129	-0.04329	-0.05528	-0.07114	-0.09029	-0.10547	-0.10913	-0.10073	-0.08887	-0.08435	-0.09104	-0.10661	-0.12766	-0.15029	-0.17193	-0.19423	-0.22081	-0.25036	-0.27605	-0.29234	-0.2984	-0.29568	-0.28678	-0.27618	-0.26796	-0.26266	-0.25757	-0.2501	-0.23953	-0.22616	-0.21028	-0.19233	-0.17378	-0.15668	-0.14222	-0.12981	-0.11777	-0.10447	-0.08899	-0.07136	-0.05257	-0.0343	-0.01837	-0.00557	0.00496	0.01486	0.02547	0.03724	0.04971
subject 3	-0.02293	-0.03271	-0.03878	-0.04781	-0.06373	-0.08328	-0.10338	-0.12018	-0.12894	-0.12929	-0.12418	-0.11879	-0.11892	-0.12783	-0.14492	-0.16747	-0.19261	-0.2178	-0.24059	-0.25919	-0.27295	-0.28175	-0.28518	-0.28264	-0.2739	-0.25924	-0.24002	-0.21885	-0.19859	-0.1806	-0.16442	-0.14926	-0.13575	-0.12544	-0.11899	-0.11505	-0.11119	-0.10576	-0.09833	-0.0889	-0.07731	-0.06358	-0.04849	-0.0335	-0.01975	-0.00764	0.00283	0.01176	0.01954
subject 4	-0.03058	-0.04282	-0.05667	-0.0781	-0.10935	-0.14605	-0.17686	-0.18606	-0.16215	-0.10981	-0.04827	0.00143	0.02809	0.03237	0.02228	0.00818	-0.00534	-0.02303	-0.05206	-0.09233	-0.13545	-0.17271	-0.20021	-0.21665	-0.22064	-0.21252	-0.19671	-0.17989	-0.16665	-0.15744	-0.14986	-0.14047	-0.1267	-0.10787	-0.08548	-0.06197	-0.03975	-0.02029	-0.00412	0.00909	0.02079	0.03294	0.04696	0.06287	0.07978	0.09606	0.11018	0.12152	0.1306
subject 5	-0.03955	-0.03839	-0.0379	-0.03932	-0.0421	-0.04372	-0.04327	-0.04212	-0.04132	-0.04082	-0.04085	-0.04106	-0.04025	-0.03813	-0.03657	-0.04193	-0.06224	-0.09959	-0.14641	-0.18955	-0.21927	-0.23358	-0.23593	-0.23013	-0.21979	-0.2099	-0.20525	-0.20723	-0.21328	-0.2187	-0.21861	-0.21017	-0.19387	-0.17247	-0.14947	-0.12766	-0.10864	-0.09291	-0.07989	-0.06809	-0.0558	-0.04209	-0.02704	-0.01155	0.0033	0.01646	0.02758	0.03737	0.04699
subject 6	-0.01228	-0.01441	-0.011555	-0.0107	-0.01555	-0.01913	-0.016665	-0.01273	-0.013855	-0.022305	-0.035775	-0.051265	-0.066945	-0.081785	-0.096735	-0.115135	-0.14079	-0.174275	-0.20999	-0.239635	-0.26069	-0.27892	-0.30075	-0.322315	-0.33214	-0.32463	-0.305315	-0.2831	-0.26162	-0.24001	-0.21836	-0.19926	-0.18498	-0.174875	-0.1668	-0.159535	-0.152765	-0.146045	-0.13859	-0.12965	-0.11904	-0.106945	-0.093515	-0.07841	-0.061135	-0.0418	-0.02203	-0.00386	0.01177
subject 7	-0.03378	-0.04823	-0.05754	-0.06492	-0.06991	-0.06541	-0.04666	-0.01565	0.019	0.04413	0.05009	0.03582	0.00898	-0.0214	-0.04831	-0.06881	-0.08404	-0.09896	-0.11924	-0.14769	-0.18188	-0.21446	-0.23716	-0.24576	-0.24276	-0.23461	-0.22659	-0.21998	-0.21208	-0.19824	-0.17567	-0.14589	-0.11404	-0.08448	-0.05847	-0.03564	-0.0166	-0.0028	0.00513	0.00881	0.01103	0.01443	0.02093	0.03165	0.0462	0.06251	0.07805	0.0913	0.10194
subject 8	-0.02666	-0.03578	-0.04217	-0.04836	-0.05502	-0.05924	-0.05835	-0.05263	-0.0443	-0.03504	-0.02587	-0.0188	-0.01724	-0.0244	-0.04034	-0.06174	-0.08333	-0.10065	-0.11418	-0.12957	-0.15172	-0.17879	-0.2026	-0.21455	-0.21256	-0.20183	-0.18935	-0.17923	-0.172	-0.16555	-0.15656	-0.14317	-0.12665	-0.10959	-0.09381	-0.07941	-0.06565	-0.05216	-0.03933	-0.02758	-0.01635	-0.00444	0.00941	0.02554	0.0432	0.06131	0.07911	0.09629	0.11267
subject 9	-0.01378	-0.02547	-0.03236	-0.03503	-0.03976	-0.04809	-0.05567	-0.06081	-0.06403	-0.06537	-0.06614	-0.07685	-0.12997	-0.26915	-0.48371	-0.64573	-0.61809	-0.44243	-0.27284	-0.19435	-0.20825	-0.2802	-0.36182	-0.40829	-0.40973	-0.38972	-0.37283	-0.36578	-0.36157	-0.35636	-0.35249	-0.34942	-0.34135	-0.32325	-0.29632	-0.26685	-0.24163	-0.22306	-0.20797	-0.19149	-0.1714	-0.14924	-0.12829	-0.11105	-0.0982	-0.08832	-0.07888	-0.0681	-0.05567
subject 10	-0.02949	-0.06052	-0.09841	-0.13688	-0.1645	-0.17003	-0.15072	-0.11656	-0.0861	-0.07571	-0.09064	-0.12559	-0.16892	-0.2083	-0.23747	-0.26166	-0.292	-0.32885	-0.35962	-0.37253	-0.36676	-0.35004	-0.331	-0.31635	-0.30857	-0.3047	-0.29868	-0.28607	-0.26652	-0.24243	-0.21593	-0.18848	-0.16092	-0.13439	-0.11072	-0.09123	-0.07589	-0.063	-0.05029	-0.03692	-0.02346	-0.01053	0.00229	0.0158	0.03018	0.0445	0.05772	0.06962	0.08095
subject 11	-0.02875	-0.04558	-0.05958	-0.07211	-0.08688	-0.10355	-0.11673	-0.12248	-0.12094	-0.11598	-0.11335	-0.11726	-0.12857	-0.14328	-0.15528	-0.15937	-0.1536	-0.14133	-0.12922	-0.12466	-0.13283	-0.15604	-0.19168	-0.23527	-0.28063	-0.32127	-0.35254	-0.37253	-0.38187	-0.38161	-0.37313	-0.3587	-0.34036	-0.31915	-0.29514	-0.26886	-0.24141	-0.2142	-0.1891	-0.16796	-0.15181	-0.14043	-0.13225	-0.12495	-0.11622	-0.10429	-0.08864	-0.06957	-0.04804
subject 12	-0.01993	-0.04052	-0.06289	-0.08637	-0.1102	-0.12829	-0.13179	-0.11646	-0.08872	-0.06761	-0.07716	-0.12623	-0.20565	-0.2846	-0.32781	-0.32146	-0.28178	-0.24422	-0.23439	-0.25733	-0.30283	-0.35625	-0.40319	-0.43356	-0.44716	-0.44717	-0.4384	-0.42635	-0.41612	-0.4099	-0.40574	-0.39906	-0.38625	-0.36809	-0.34818	-0.32967	-0.31302	-0.29585	-0.27541	-0.25109	-0.22455	-0.19836	-0.17441	-0.15322	-0.13415	-0.11647	-0.09968	-0.08319	-0.06633
subject 13	-0.02229	-0.0569	-0.10343	-0.15609	-0.20079	-0.21876	-0.19992	-0.15452	-0.11044	-0.0906	-0.0982	-0.1177	-0.13426	-0.14263	-0.14638	-0.15025	-0.15697	-0.16666	-0.17934	-0.19693	-0.22265	-0.26049	-0.30945	-0.35804	-0.38625	-0.38121	-0.34943	-0.30914	-0.27401	-0.2484	-0.23312	-0.22799	-0.23115	-0.23823	-0.24242	-0.2376	-0.22234	-0.20152	-0.18164	-0.16529	-0.14917	-0.12865	-0.10313	-0.07694	-0.05599	-0.04289	-0.0345	-0.02465	-0.00895
subject 14	-0.02626	-0.04556	-0.06654	-0.08588	-0.10197	-0.11413	-0.12144	-0.12215	-0.11438	-0.09784	-0.07465	-0.05035	-0.03267	-0.02818	-0.03947	-0.06354	-0.0954	-0.13179	-0.17129	-0.21329	-0.25714	-0.29904	-0.33136	-0.34895	-0.35381	-0.35204	-0.34779	-0.34201	-0.33462	-0.32524	-0.31316	-0.2978	-0.27881	-0.25617	-0.23056	-0.20386	-0.17821	-0.15507	-0.13486	-0.11704	-0.10073	-0.08529	-0.07049	-0.0563	-0.04251	-0.02871	-0.01437	0.000717691	0.01632
subject 15	-0.01987	-0.02937	-0.03735	-0.0452	-0.05545	-0.06994	-0.08757	-0.10474	-0.11838	-0.12739	-0.13133	-0.13033	-0.12548	-0.11873	-0.11341	-0.11403	-0.1245	-0.14666	-0.17928	-0.21891	-0.26077	-0.30024	-0.33325	-0.35622	-0.36722	-0.36755	-0.36028	-0.34841	-0.33446	-0.32003	-0.30556	-0.29119	-0.27702	-0.26252	-0.24664	-0.2288	-0.20944	-0.19003	-0.17224	-0.15695	-0.14356	-0.13006	-0.11429	-0.09541	-0.07419	-0.05247	-0.03212	-0.01394	0.00239
subject 16	-0.02916	-0.03738	-0.05292	-0.07153	-0.08633	-0.09325	-0.09024	-0.07816	-0.06265	-0.05003	-0.04531	-0.05062	-0.06566	-0.08731	-0.11183	-0.13726	-0.16324	-0.18925	-0.21423	-0.23644	-0.25504	-0.27013	-0.28121	-0.28694	-0.28686	-0.28267	-0.27545	-0.26576	-0.25428	-0.24045	-0.22312	-0.20259	-0.18048	-0.15865	-0.13868	-0.12119	-0.10539	-0.09097	-0.07841	-0.06806	-0.0596	-0.05149	-0.04212	-0.03073	-0.01689	-0.000412079	0.01838	0.03771	0.05521
subject 17	-0.0289	-0.04949	-0.07169	-0.09673	-0.12221	-0.14108	-0.14618	-0.13498	-0.11085	-0.08153	-0.05655	-0.04336	-0.04721	-0.06784	-0.1015	-0.13885	-0.17282	-0.20467	-0.24178	-0.28711	-0.33316	-0.36726	-0.38429	-0.38565	-0.37492	-0.3522	-0.31997	-0.28354	-0.24834	-0.21697	-0.19027	-0.16812	-0.1498	-0.133	-0.11615	-0.09918	-0.08256	-0.06524	-0.0453	-0.02256	0.00104	0.02316	0.04297	0.06174	0.08158	0.1026	0.12344	0.14211	0.15798
subject 18	-0.027641	-0.0434595	-0.0638374	-0.0938915	-0.1345	-0.177634	-0.209914	-0.218536	-0.198726	-0.154476	-0.100794	-0.0541739	-0.0286319	-0.0283782	-0.0520923	-0.095081	-0.14844	-0.201313	-0.24451	-0.276797	-0.302674	-0.325331	-0.343336	-0.353553	-0.354661	-0.346997	-0.333182	-0.317046	-0.300614	-0.28337	-0.263284	-0.23887	-0.211079	-0.182466	-0.155817	-0.132553	-0.112918	-0.0964682	-0.0820454	-0.0678727	-0.0521096	-0.0336859	-0.0128068	0.00893695	0.0295896	0.0476763	0.0628611	0.0762863	0.0898958
subject 19	-0.0195	-0.03136	-0.04305	-0.05563	-0.07288	-0.09773	-0.12843	-0.15592	-0.16382	-0.13978	-0.08982	-0.03567	-0.000813468	0.00836	0.00178	-0.00527	-0.00636	-0.00932	-0.02698	-0.06532	-0.11571	-0.16203	-0.193	-0.2087	-0.21527	-0.21593	-0.21223	-0.20656	-0.20094	-0.19611	-0.19169	-0.18652	-0.17919	-0.16895	-0.156	-0.14115	-0.12484	-0.10695	-0.08741	-0.06671	-0.0457	-0.02522	-0.00594	0.01163	0.02787	0.04428	0.06193	0.08079	0.09993
subject 20	-0.00993	-0.0013	0.01193	0.02519	0.03837	0.05246	0.06329	0.06524	0.05353	0.02497	-0.01988	-0.0723	-0.11842	-0.14673	-0.15603	-0.15527	-0.16318	-0.19188	-0.23522	-0.27539	-0.30227	-0.31698	-0.32068	-0.31204	-0.29436	-0.27425	-0.25623	-0.24015	-0.22326	-0.20388	-0.18205	-0.1586	-0.13495	-0.11293	-0.09439	-0.08057	-0.07131	-0.06518	-0.05963	-0.0517	-0.03927	-0.02255	-0.00376	0.01448	0.03055	0.04415	0.0561	0.0676	0.07965
subject 21	-0.0346493	-0.0464208	-0.0611473	-0.080479	-0.100307	-0.114477	-0.120636	-0.119899	-0.116663	-0.116707	-0.124342	-0.140365	-0.164203	-0.193311	-0.223256	-0.249314	-0.268141	-0.279879	-0.28765	-0.296062	-0.307721	-0.321447	-0.333719	-0.34058	-0.339223	-0.328865	-0.310909	-0.287168	-0.259914	-0.230931	-0.202206	-0.176546	-0.15544	-0.138648	-0.125177	-0.114586	-0.107353	-0.10414	-0.104086	-0.104024	-0.0999447	-0.0899127	-0.0745134	-0.0559959	-0.036985	-0.0193923	-0.00433142	0.00808518	0.0185139
subject 22	-0.0143	-0.0209	-0.0281	-0.0424	-0.06876	-0.10629	-0.14718	-0.18055	-0.19581	-0.1845	-0.14733	-0.09846	-0.05425	-0.02622	-0.02017	-0.03408	-0.06502	-0.10724	-0.15482	-0.20206	-0.24545	-0.28282	-0.31096	-0.32719	-0.33213	-0.32841	-0.31849	-0.30371	-0.2866	-0.27073	-0.25805	-0.24854	-0.24077	-0.23297	-0.2237	-0.21175	-0.19629	-0.17764	-0.15738	-0.1374	-0.11946	-0.10434	-0.09123	-0.07824	-0.06361	-0.04636	-0.02674	-0.00643	0.01222
subject 23	-0.05924	-0.09657	-0.14184	-0.18575	-0.21139	-0.20282	-0.15798	-0.09367	-0.03586	-0.00355	-0.0032	-0.02545	-0.05924	-0.09495	-0.12749	-0.15678	-0.18698	-0.22406	-0.26912	-0.3137	-0.34265	-0.34451	-0.32391	-0.29488	-0.26929	-0.24916	-0.23042	-0.20992	-0.1888	-0.1699	-0.15445	-0.14254	-0.13408	-0.12779	-0.12072	-0.1094	-0.09297	-0.07363	-0.05488	-0.03885	-0.02585	-0.01494	-0.00404	0.00861	0.02358	0.03992	0.05563	0.06942	0.08161
subject 24	-0.01602	-0.01971	-0.01585	-0.00838	-0.00286	0.0005697	0.00453	0.00966	0.01527	0.01973	0.02157	0.01942	0.01193	-0.00197	-0.02098	-0.04264	-0.06553	-0.08989	-0.11843	-0.15419	-0.19694	-0.24075	-0.27585	-0.29354	-0.29304	-0.27999	-0.26199	-0.24468	-0.22964	-0.21581	-0.20263	-0.19036	-0.17916	-0.16892	-0.15911	-0.14907	-0.13793	-0.12479	-0.10829	-0.08753	-0.06356	-0.03961	-0.01865	-0.00114	0.01482	0.03198	0.05237	0.07598	0.10086
subject 25	-0.04292	-0.06387	-0.09153	-0.12883	-0.16998	-0.20234	-0.21263	-0.19906	-0.17245	-0.15297	-0.15602	-0.18833	-0.23815	-0.28769	-0.32041	-0.32833	-0.31445	-0.29812	-0.29739	-0.31478	-0.33581	-0.344	-0.33736	-0.32486	-0.31733	-0.3168	-0.31913	-0.31854	-0.31099	-0.29508	-0.27301	-0.24897	-0.22695	-0.2087	-0.19378	-0.17982	-0.16351	-0.14433	-0.12507	-0.10848	-0.09476	-0.08166	-0.06754	-0.0521	-0.03457	-0.01536	0.00443	0.02501	0.04727
subject 26	-0.01716	-0.02956	-0.05273	-0.0837	-0.11623	-0.14254	-0.15464	-0.14586	-0.12119	-0.09395	-0.08098	-0.09047	-0.1201	-0.15837	-0.19084	-0.20983	-0.21644	-0.22009	-0.23055	-0.25275	-0.28186	-0.3079	-0.3214	-0.32116	-0.31188	-0.29902	-0.28597	-0.27373	-0.26179	-0.24935	-0.23612	-0.22146	-0.20433	-0.18436	-0.16269	-0.1417	-0.12356	-0.10902	-0.09658	-0.0838	-0.06857	-0.05053	-0.03127	-0.01279	0.0041	0.01995	0.03584	0.05276	0.07122
subject 27	-0.0177	-0.03036	-0.04133	-0.05132	-0.064	-0.07911	-0.09051	-0.09145	-0.08199	-0.06992	-0.06971	-0.09728	-0.15657	-0.23788	-0.31472	-0.35662	-0.35559	-0.32877	-0.30369	-0.29763	-0.31199	-0.33873	-0.3641	-0.37705	-0.37638	-0.36798	-0.36031	-0.35809	-0.35884	-0.35607	-0.34512	-0.32559	-0.30103	-0.27539	-0.25025	-0.22538	-0.20086	-0.17839	-0.15977	-0.1447	-0.13137	-0.11817	-0.10446	-0.09046	-0.07649	-0.06243	-0.04772	-0.0321	-0.01617
subject 28	-0.05268	-0.09128	-0.15659	-0.25703	-0.365	-0.42997	-0.42878	-0.37685	-0.29679	-0.21665	-0.16055	-0.14597	-0.1762	-0.23944	-0.31537	-0.38689	-0.44153	-0.46954	-0.46995	-0.45415	-0.43765	-0.42844	-0.4238	-0.41679	-0.40373	-0.38544	-0.36334	-0.33685	-0.30619	-0.27432	-0.24654	-0.22641	-0.2125	-0.20022	-0.18601	-0.1698	-0.15349	-0.13811	-0.12273	-0.10595	-0.08732	-0.0673	-0.04688	-0.0274	-0.01001	0.00488	0.01749	0.02852	0.03892
subject 29	-0.02239	-0.03297	-0.04224	-0.05279	-0.06809	-0.08892	-0.1097	-0.12108	-0.11449	-0.09088	-0.05832	-0.02957	-0.01447	-0.01788	-0.03669	-0.0645	-0.09534	-0.12851	-0.16709	-0.21234	-0.25822	-0.29369	-0.3112	-0.31299	-0.30356	-0.28655	-0.26646	-0.24756	-0.2316	-0.21753	-0.20272	-0.18537	-0.16596	-0.14662	-0.12933	-0.11456	-0.10212	-0.0914	-0.08124	-0.07021	-0.05709	-0.0413	-0.02398	-0.00737	0.00706	0.01942	0.03078	0.04245	0.05537
subject 30	-0.01112	-0.01897	-0.02795	-0.03937	-0.05153	-0.0608	-0.06517	-0.06504	-0.06158	-0.05682	-0.053	-0.05261	-0.05672	-0.06464	-0.07393	-0.08219	-0.08895	-0.09636	-0.10778	-0.1277	-0.16062	-0.20697	-0.25806	-0.29694	-0.31027	-0.30001	-0.27766	-0.25295	-0.22881	-0.20492	-0.18191	-0.16077	-0.14113	-0.12228	-0.10386	-0.08622	-0.07059	-0.0586	-0.05137	-0.04837	-0.04645	-0.04148	-0.03103	-0.01585	0.00173	0.02006	0.03818	0.0553	0.07134
Y
subject 1	0.00403	0.00703	0.00931	0.00932	0.00594	-0.00089178	-0.00979	-0.01831	-0.02351	-0.0232	-0.01786	-0.01115	-0.00803	-0.01129	-0.01989	-0.03087	-0.04118	-0.04812	-0.04932	-0.04288	-0.02875	-0.0098	0.00858	0.02133	0.02659	0.02647	0.02559	0.02784	0.03434	0.04354	0.0528	0.06029	0.0657	0.0696	0.07269	0.07536	0.0777	0.07976	0.08176	0.0838	0.08555	0.08652	0.08645	0.08537	0.08352	0.08133	0.07922	0.07756	0.07664
subject 2	-0.000372347	0.00222	0.00271	-0.00173	-0.01347	-0.03398	-0.05886	-0.07692	-0.07799	-0.06357	-0.04706	-0.03794	-0.03606	-0.03399	-0.02428	-0.00683	0.0136	0.03353	0.05179	0.06653	0.07506	0.07674	0.07427	0.072	0.07282	0.07661	0.08096	0.0831	0.08196	0.0785	0.07443	0.07082	0.06802	0.06642	0.06679	0.06944	0.07382	0.07881	0.08326	0.08648	0.08857	0.09005	0.09154	0.09323	0.09483	0.09579	0.09565	0.09417	0.09137
subject 3	0.0058	0.01035	0.01573	0.02152	0.02609	0.02544	0.01443	-0.00894	-0.04105	-0.07352	-0.0956	-0.1005	-0.08909	-0.06788	-0.0443	-0.02268	-0.00371	0.01298	0.02724	0.03946	0.05056	0.06104	0.07036	0.07686	0.07915	0.07822	0.0774	0.07985	0.08616	0.09381	0.09941	0.10133	0.10069	0.09992	0.10093	0.10412	0.10834	0.11213	0.11476	0.11647	0.11802	0.12003	0.12252	0.12521	0.12779	0.12996	0.1317	0.13294	0.13334
subject 4	0.00239	0.00613	0.01222	0.01945	0.02605	0.02986	0.02743	0.01683	5.19218e-05	-0.01698	-0.0286	-0.03311	-0.03344	-0.03593	-0.04458	-0.05786	-0.0717	-0.08164	-0.08249	-0.07142	-0.05068	-0.02617	-0.0034	0.01493	0.02826	0.03711	0.04284	0.0472	0.05119	0.05501	0.05821	0.06051	0.06206	0.06346	0.06505	0.06709	0.06994	0.07336	0.07708	0.08069	0.08333	0.08405	0.08233	0.07891	0.07552	0.07397	0.07525	0.07933	0.08488
subject 5	0.00731	0.01129	0.01498	0.01688	0.01623	0.0153	0.01874	0.02707	0.03468	0.03356	0.01971	-0.0027	-0.02567	-0.04349	-0.0544	-0.06008	-0.06219	-0.06084	-0.05605	-0.04938	-0.04338	-0.03918	-0.03541	-0.02969	-0.02087	-0.00949	0.00284	0.01396	0.02216	0.0271	0.02969	0.03138	0.03333	0.03608	0.03962	0.04353	0.04722	0.04983	0.05066	0.04935	0.046	0.04113	0.03548	0.02971	0.02433	0.01982	0.01658	0.01482	0.01427
subject 6	0.00152328	0.00371384	0.0061	0.00835	0.00891	0.00552086	-0.00379157	-0.019125	-0.038495	-0.058215	-0.07443	-0.08447	-0.087005	-0.08222	-0.07146	-0.05677	-0.04071	-0.026155	-0.015785	-0.00921935	-0.003555	0.002225	0.00596	0.00576	0.002835	0.000145	-5.5e-05	0.00293	0.007925	0.012825	0.016115	0.016855	0.014875	0.010965	0.006545	0.003355	0.002445	0.00372	0.00671	0.010855	0.0157	0.02074	0.025375	0.028895	0.030775	0.031435	0.03219	0.03432	0.038385
subject 7	0.00285	0.00737	0.01271	0.01643	0.01427	0.00263	-0.01826	-0.04375	-0.06853	-0.08697	-0.09507	-0.09413	-0.09005	-0.08707	-0.08596	-0.08447	-0.0785	-0.06485	-0.04283	-0.0152	0.01288	0.03578	0.0494	0.0524	0.04825	0.04462	0.04901	0.06293	0.08107	0.09532	0.10116	0.0991	0.09343	0.08828	0.08595	0.08675	0.09063	0.09766	0.10742	0.11802	0.12702	0.13232	0.13328	0.13073	0.1266	0.12304	0.12151	0.12248	0.12567
subject 8	0.00742	0.01336	0.02073	0.02872	0.03634	0.04415	0.05258	0.0595	0.0615	0.05763	0.05035	0.04412	0.04179	0.04205	0.03897	0.02695	0.00626	-0.01595	-0.03018	-0.0307	-0.01746	0.0056	0.03109	0.05073	0.05983	0.06033	0.05933	0.06357	0.07486	0.08908	0.09988	0.10373	0.10216	0.09955	0.09948	0.10262	0.10691	0.10975	0.11004	0.10813	0.10509	0.1021	0.09979	0.09842	0.0978	0.09761	0.09742	0.09674	0.0951
subject 9	0.00216	0.00478	0.00749	0.00871	0.00714	0.00326	-0.00279	-0.01226	-0.02475	-0.03607	-0.03882	-0.02541	0.00509	0.03566	0.03528	-0.0052	-0.06122	-0.10374	-0.11713	-0.10213	-0.06798	-0.02725	0.00636	0.02327	0.02484	0.02095	0.02108	0.02812	0.03889	0.0493	0.05725	0.0633	0.06748	0.06986	0.07127	0.07205	0.07175	0.07071	0.07077	0.07333	0.07792	0.08268	0.08603	0.08802	0.08969	0.09169	0.09351	0.09462	0.09483
subject 10	0.000448622	0.00446	0.01045	0.01414	0.00818	-0.01763	-0.06696	-0.13002	-0.18634	-0.2173	-0.21968	-0.20467	-0.18535	-0.16755	-0.14961	-0.12804	-0.10247	-0.0764	-0.0535	-0.03712	-0.02909	-0.02733	-0.02792	-0.02817	-0.02789	-0.02906	-0.03386	-0.04308	-0.05543	-0.06756	-0.07564	-0.0775	-0.07348	-0.06616	-0.05862	-0.05328	-0.05151	-0.05307	-0.05625	-0.05883	-0.05987	-0.05977	-0.05904	-0.05742	-0.05415	-0.04905	-0.04273	-0.03626	-0.031
subject 11	0.00365	0.00738	0.01157	0.01541	0.01745	0.0139	-0.000874754	-0.0307	-0.07319	-0.11959	-0.15773	-0.17837	-0.17755	-0.16186	-0.14046	-0.12076	-0.1046	-0.08968	-0.07298	-0.05248	-0.02762	0.00114	0.03214	0.06332	0.09224	0.1159	0.13243	0.14145	0.14397	0.1408	0.13175	0.11648	0.09532	0.07011	0.04429	0.02183	0.00568	-0.0038	-0.0076	-0.00684	-0.00236	0.00506	0.01415	0.02318	0.03062	0.03577	0.03888	0.04017	0.03958
subject 12	0.000235859	0.00115	0.00343	0.00708	0.00985	0.00775	-0.00308	-0.02189	-0.04192	-0.05378	-0.05103	-0.03953	-0.03584	-0.053	-0.09043	-0.13157	-0.15952	-0.16725	-0.15548	-0.12861	-0.09339	-0.05695	-0.02561	-0.00439	0.00679	0.01267	0.01971	0.03085	0.04411	0.0557	0.06255	0.06332	0.05811	0.04895	0.03941	0.03273	0.02961	0.02802	0.02589	0.02306	0.02075	0.02001	0.0206	0.02137	0.02158	0.02143	0.0213	0.02137	0.02141
subject 13	0.00406	0.00674	0.00634	-0.00205	-0.02411	-0.05984	-0.10243	-0.13935	-0.16018	-0.16116	-0.1453	-0.12014	-0.09271	-0.06787	-0.04805	-0.03496	-0.02765	-0.02292	-0.01674	-0.00421	0.0188	0.05238	0.08622	0.1041	0.09587	0.06751	0.03245	0.00267	-0.01644	-0.02692	-0.03369	-0.0391	-0.04149	-0.03819	-0.02936	-0.01777	-0.00663	0.00218	0.00814	0.01114	0.01114	0.00848	0.00418	-0.000129807	-0.00245	-0.00067129	0.00572	0.01437	0.02124
subject 14	6.89324e-05	-0.00159	-0.00542	-0.01148	-0.01967	-0.02946	-0.03966	-0.04871	-0.05514	-0.05846	-0.05933	-0.05916	-0.05911	-0.05829	-0.05353	-0.043	-0.02771	-0.00976	0.00877	0.02594	0.04002	0.04888	0.0507	0.04541	0.03587	0.0263	0.01966	0.01677	0.01681	0.01809	0.01903	0.01891	0.01782	0.01617	0.01461	0.01341	0.0126	0.01229	0.01228	0.01229	0.01214	0.01175	0.01122	0.01089	0.01096	0.0114	0.01224	0.01365	0.01555
subject 15	0.000768017	0.00231	0.00524	0.01003	0.01639	0.0228	0.02678	0.02599	0.01865	0.00464	-0.01112	-0.02109	-0.02173	-0.01486	-0.00559	0.00071347	0.00266	0.00333	0.00726	0.01783	0.035	0.05603	0.07676	0.09344	0.10472	0.11206	0.11834	0.12599	0.13574	0.14673	0.1578	0.1683	0.17747	0.18421	0.18766	0.18799	0.18646	0.18525	0.18649	0.19099	0.19791	0.20532	0.21108	0.21404	0.21433	0.21287	0.21105	0.20994	0.2096
subject 16	0.01155	0.01642	0.02186	0.02484	0.02254	0.01344	-0.00378	-0.02732	-0.05214	-0.07294	-0.08418	-0.08209	-0.06611	-0.04148	-0.01484	0.00869	0.02566	0.03519	0.03913	0.04082	0.04199	0.04313	0.04322	0.04046	0.03444	0.02703	0.02023	0.01551	0.01437	0.01697	0.02147	0.02571	0.02784	0.02774	0.0266	0.02514	0.02362	0.02228	0.02146	0.02197	0.02494	0.03147	0.04088	0.05143	0.06131	0.0698	0.07642	0.08132	0.08518
subject 17	0.00198	0.00793	0.01737	0.02901	0.04042	0.04876	0.04937	0.03608	0.00623	-0.03332	-0.06928	-0.08861	-0.08535	-0.06809	-0.05016	-0.03948	-0.03504	-0.03118	-0.02269	-0.00727	0.01306	0.03446	0.05078	0.0559	0.05122	0.043	0.03777	0.03811	0.04292	0.04813	0.0504	0.05026	0.04907	0.04716	0.04486	0.04355	0.04462	0.04864	0.05544	0.06456	0.076	0.09014	0.105	0.11795	0.12719	0.13186	0.13298	0.13267	0.13297
subject 18	-0.000372279	0.00317265	0.00853094	0.0134789	0.0164236	0.0181936	0.0202342	0.0217938	0.0211721	0.0184015	0.0167141	0.0207151	0.0334781	0.052325	0.0703325	0.0782097	0.0721453	0.0569596	0.0429195	0.0363961	0.0372239	0.040773	0.0429413	0.041717	0.0375342	0.0329153	0.0312292	0.0342243	0.0411359	0.0488725	0.0537196	0.053571	0.049399	0.0434097	0.0371891	0.0317454	0.028013	0.0264083	0.0265203	0.0274513	0.0281016	0.0275534	0.0251335	0.0207108	0.014819	0.00830635	0.0022419	-0.00218298	-0.00445521
subject 19	0.00103	0.00149	0.00154	0.00145	0.00119	0.000955122	0.00143	0.00284	0.0053	0.01025	0.02106	0.04039	0.06691	0.08995	0.09719	0.0857	0.06475	0.04589	0.03443	0.02975	0.02949	0.03182	0.03512	0.03942	0.04679	0.05846	0.07309	0.08772	0.09975	0.10795	0.11257	0.11433	0.11383	0.11207	0.11042	0.10995	0.1106	0.11135	0.11167	0.11196	0.11281	0.11421	0.1159	0.1179	0.12006	0.12154	0.12156	0.1201	0.11747
subject 20	-0.00312	-0.00171	-0.000779909	-0.00253	-0.00832	-0.01795	-0.02852	-0.03453	-0.0297	-0.01435	0.00315	0.01195	0.00766	-0.0071	-0.02449	-0.0378	-0.04291	-0.03793	-0.02218	0.00081887	0.02424	0.04108	0.04828	0.04863	0.04896	0.05457	0.06497	0.07591	0.08308	0.08511	0.08357	0.08066	0.07762	0.07511	0.07358	0.07378	0.07647	0.0819	0.08908	0.09617	0.10136	0.10387	0.10414	0.10345	0.103	0.1031	0.10344	0.10367	0.1036
subject 21	0.0083574	0.0131398	0.0173573	0.0198822	0.0203403	0.0158373	0.00359041	-0.0169726	-0.0411429	-0.0592476	-0.0603802	-0.0409819	-0.00666237	0.0307981	0.0610267	0.0811737	0.0940688	0.104369	0.113947	0.122653	0.1299	0.135089	0.137367	0.136539	0.133979	0.131585	0.130878	0.132337	0.134793	0.136794	0.137466	0.13659	0.134372	0.131369	0.128336	0.125937	0.124589	0.124628	0.126942	0.132021	0.138912	0.145883	0.151584	0.155352	0.156844	0.156412	0.155099	0.153698	0.151858
subject 22	0.00336	0.00573	0.00879	0.01398	0.02149	0.02976	0.03682	0.03939	0.03362	0.0189	-0.000647449	-0.01811	-0.02717	-0.02679	-0.02087	-0.01557	-0.0151	-0.01983	-0.02697	-0.03174	-0.03044	-0.02197	-0.00776	0.00768	0.01939	0.02572	0.02889	0.03208	0.03699	0.04321	0.04877	0.05157	0.05101	0.0478	0.04357	0.04009	0.03845	0.0388	0.04063	0.04331	0.04662	0.05073	0.05569	0.0607	0.06441	0.06597	0.06503	0.06192	0.0577
subject 23	0.00316	0.0056	0.00569	-0.000342049	-0.01505	-0.03676	-0.05837	-0.07309	-0.07781	-0.07497	-0.06797	-0.0581	-0.04458	-0.02791	-0.01002	0.00768	0.02612	0.04618	0.06574	0.08097	0.08914	0.08902	0.08208	0.07129	0.05945	0.04785	0.03607	0.02381	0.01316	0.00688	0.00574	0.00875	0.01452	0.02155	0.0284	0.03386	0.03687	0.03628	0.0328	0.02876	0.02636	0.02672	0.02908	0.0314	0.03222	0.0315	0.02999	0.02864	0.02797
subject 24	-0.00108	0.00159	0.00543	0.00798	0.0069	0.00148	-0.00889	-0.02361	-0.04116	-0.05794	-0.06937	-0.07018	-0.0592	-0.03989	-0.02046	-0.00755	-0.003	-0.00352	-0.00367	0.00183	0.01571	0.03663	0.05864	0.07484	0.08245	0.08342	0.08185	0.08048	0.0795	0.07839	0.0772	0.07665	0.07766	0.08012	0.08291	0.08478	0.08486	0.08265	0.07795	0.07125	0.06376	0.05698	0.05188	0.04841	0.0457	0.04292	0.04004	0.03742	0.03487
subject 25	0.01244	0.02403	0.03865	0.05145	0.05601	0.04679	0.0219	-0.00928	-0.03578	-0.05371	-0.06906	-0.09087	-0.12032	-0.15087	-0.17387	-0.18404	-0.1753	-0.14698	-0.10334	-0.0572	-0.0226	-0.0074	-0.00666	-0.0116	-0.01388	-0.01076	-0.00437	-0.000585161	-0.00325	-0.0107	-0.01888	-0.02442	-0.02641	-0.02592	-0.02322	-0.01875	-0.01423	-0.01132	-0.01114	-0.01345	-0.01689	-0.02054	-0.02415	-0.0271	-0.02864	-0.02794	-0.02455	-0.01868	-0.01132
subject 26	0.00512	0.01214	0.02256	0.03523	0.04731	0.05319	0.04805	0.0333	0.01917	0.01592	0.02668	0.04119	0.04568	0.03272	0.01007	-0.00951	-0.01634	-0.00937	0.00861	0.0334	0.05884	0.07883	0.0895	0.09193	0.08984	0.08747	0.08701	0.08809	0.08904	0.08858	0.0869	0.08506	0.08384	0.08368	0.08507	0.08837	0.09365	0.10005	0.10562	0.10878	0.10936	0.10838	0.10697	0.10549	0.10368	0.10103	0.09711	0.09214	0.08689
subject 27	0.00304	0.00775	0.01376	0.01978	0.02349	0.01976	0.00498	-0.01929	-0.04272	-0.05205	-0.04275	-0.02341	-0.0133	-0.02918	-0.07031	-0.12128	-0.16339	-0.18377	-0.17895	-0.15233	-0.11609	-0.0847	-0.06719	-0.06454	-0.06984	-0.07461	-0.07365	-0.06684	-0.05806	-0.05127	-0.04818	-0.04801	-0.04889	-0.04948	-0.04937	-0.04854	-0.04679	-0.04345	-0.03829	-0.03191	-0.0255	-0.02015	-0.01593	-0.0123	-0.00899	-0.00613	-0.00386	-0.00212	-0.000818624
subject 28	0.00695	0.02535	0.04824	0.06865	0.08109	0.07309	0.0246	-0.05684	-0.14026	-0.199	-0.2207	-0.2067	-0.16573	-0.10902	-0.04821	0.0073	0.04823	0.06668	0.06502	0.05621	0.05402	0.0619	0.07273	0.07594	0.06641	0.04764	0.02762	0.01279	0.00461	0.00176	0.00252	0.00679	0.01531	0.02696	0.03861	0.04774	0.05352	0.05663	0.05784	0.05721	0.05465	0.05031	0.04458	0.03793	0.03123	0.02594	0.02346	0.02381	0.02622
subject 29	0.00291	0.00617	0.00986	0.01237	0.01231	0.00823	-0.00326	-0.02572	-0.05898	-0.09484	-0.12225	-0.13293	-0.12663	-0.1097	-0.08919	-0.06809	-0.0466	-0.02498	-0.00491	0.01201	0.02538	0.03548	0.04236	0.0462	0.04794	0.04939	0.05163	0.05392	0.05463	0.05306	0.05045	0.049	0.04957	0.05119	0.05247	0.05266	0.05205	0.05134	0.05102	0.05115	0.05141	0.05166	0.05219	0.0533	0.0549	0.05685	0.05905	0.0613	0.06304
subject 30	0.000553182	0.0032	0.00511	0.00369	-0.00346	-0.01767	-0.03905	-0.06625	-0.09664	-0.12671	-0.15104	-0.16499	-0.167	-0.15816	-0.14114	-0.11959	-0.0966	-0.07413	-0.0521	-0.02987	-0.00747	0.01279	0.02732	0.03332	0.03042	0.02035	0.00718	-0.00292	-0.00596	-0.00303	0.00178	0.00536	0.00736	0.00853	0.00895	0.00838	0.00689	0.00461	0.00261	0.00242	0.00434	0.0075	0.01052	0.01209	0.01139	0.00858	0.00482	0.00143	-0.000701573
Z
subject 1	0.03466	0.06382	0.11059	0.18357	0.28962	0.43258	0.60796	0.80477	1.00776	1.19823	1.35525	1.46308	1.52004	1.53532	1.52337	1.49946	1.4783	1.47094	1.48167	1.50865	1.54767	1.59632	1.65103	1.70543	1.75428	1.79748	1.84086	1.88993	1.9466	2.00956	2.07421	2.13568	2.1904	2.23704	2.27616	2.30934	2.33805	2.36315	2.38513	2.40346	2.41694	2.42466	2.4266	2.42381	2.41819	2.41082	2.40174	2.39024	2.37539
subject 2	0.03027	0.05714	0.11545	0.22493	0.40775	0.67423	1.00541	1.35805	1.67304	1.8893	1.97945	1.96789	1.90408	1.83638	1.79317	1.77888	1.78183	1.79355	1.81744	1.85889	1.91561	1.98003	2.04574	2.10935	2.17071	2.23074	2.28847	2.34271	2.39327	2.44085	2.48583	2.52702	2.56351	2.59505	2.62126	2.64127	2.65376	2.65796	2.65421	2.64415	2.62997	2.61285	2.59298	2.5703	2.54383	2.51186	2.4738	2.43071	2.38438
subject 3	0.03435	0.06989	0.13796	0.25854	0.45161	0.73223	1.08254	1.43993	1.71943	1.86068	1.86216	1.77365	1.65893	1.56379	1.50978	1.49913	1.51904	1.55056	1.57907	1.59955	1.61624	1.63684	1.6677	1.71165	1.76884	1.83661	1.91209	1.99146	2.0697	2.14138	2.20209	2.25043	2.28729	2.31527	2.33707	2.35402	2.36783	2.37836	2.38594	2.39208	2.39795	2.40434	2.4098	2.41329	2.41409	2.41046	2.40137	2.387	2.36803
subject 4	0.03343	0.04725	0.0683	0.10364	0.1623	0.25903	0.40599	0.60338	0.83752	1.08854	1.33521	1.54802	1.69968	1.78069	1.79712	1.76985	1.72962	1.69532	1.66956	1.65095	1.64417	1.6558	1.68403	1.71894	1.75447	1.79112	1.83264	1.88211	1.94018	2.00421	2.06843	2.12732	2.17814	2.21932	2.25118	2.27638	2.29779	2.31549	2.33006	2.34103	2.34442	2.3394	2.32843	2.31362	2.29569	2.27632	2.25628	2.23407	2.20862
subject 5	0.03735	0.07415	0.15236	0.28842	0.49766	0.78059	1.10349	1.41038	1.65307	1.80126	1.84783	1.81666	1.75474	1.70628	1.69817	1.73222	1.79019	1.84874	1.89491	1.93043	1.95985	1.98126	1.99241	1.99831	2.0086	2.02833	2.05692	2.09266	2.13186	2.16926	2.20093	2.22637	2.24622	2.26241	2.27694	2.28952	2.29864	2.30341	2.30334	2.29848	2.28921	2.27446	2.25438	2.23077	2.20491	2.1776	2.14966	2.12091	2.09007
subject 6	0.03784	0.07757	0.141	0.242285	0.38539	0.567645	0.775515	0.980325	1.14963	1.26096	1.31301	1.32101	1.30627	1.28906	1.28492	1.30258	1.34021	1.3855	1.42361	1.45315	1.48704	1.53791	1.60262	1.66639	1.72308	1.78058	1.85099	1.94022	2.04208	2.14462	2.2385	2.31968	2.38665	2.44116	2.48566	2.52183	2.55283	2.58169	2.61024	2.63715	2.66111	2.68021	2.69346	2.69935	2.69776	2.68905	2.67492	2.6582	2.63905
subject 7	0.03834	0.08174	0.16315	0.30497	0.52446	0.82413	1.17756	1.52619	1.80747	1.98387	2.0565	2.05069	2.00192	1.9368	1.8713	1.81616	1.78101	1.77012	1.78164	1.80773	1.83894	1.86989	1.9001	1.93128	1.96643	2.00955	2.06486	2.13393	2.21291	2.2932	2.36789	2.43269	2.48718	2.53268	2.56956	2.59741	2.61631	2.6275	2.6322	2.63039	2.62226	2.60912	2.59276	2.57445	2.55441	2.53272	2.51009	2.48576	2.45749
subject 8	0.0312	0.0436	0.06192	0.09062	0.1324	0.19097	0.27327	0.38802	0.5384	0.71554	0.90427	1.08911	1.2526	1.37802	1.45655	1.49223	1.49954	1.4995	1.5143	1.55628	1.62013	1.69199	1.76065	1.82162	1.87614	1.92959	1.98925	2.06037	2.14139	2.22508	2.30228	2.36664	2.41828	2.46143	2.49935	2.53428	2.56672	2.59609	2.62118	2.64147	2.65737	2.67005	2.68001	2.68665	2.68946	2.68737	2.67982	2.66814	2.65258
subject 9	0.02121	0.04149	0.06847	0.11707	0.20536	0.35039	0.55969	0.81355	1.05865	1.23711	1.3378	1.43164	1.62829	1.93923	2.22213	2.37478	2.3808	2.27286	2.10382	1.95314	1.87065	1.84564	1.84676	1.85725	1.87434	1.90066	1.93637	1.97519	2.01141	2.04596	2.08291	2.1219	2.16013	2.19276	2.2165	2.23412	2.2516	2.2708	2.28744	2.29661	2.29712	2.2909	2.28195	2.27403	2.26813	2.26216	2.25449	2.24401	2.23121
subject 10	0.02708	0.06688	0.15395	0.32275	0.60017	0.98097	1.39599	1.73757	1.93077	1.97897	1.93933	1.87066	1.81079	1.77067	1.7455	1.72902	1.71566	1.7079	1.71551	1.74581	1.79756	1.86306	1.93462	2.005	2.06926	2.1256	2.17515	2.21879	2.25636	2.28649	2.30842	2.32449	2.33798	2.34815	2.35318	2.35339	2.34946	2.34146	2.33013	2.31568	2.29908	2.28078	2.26081	2.23881	2.21537	2.19133	2.16772	2.14555	2.12425
subject 11	0.03246	0.05648	0.09807	0.17765	0.31138	0.51768	0.80441	1.15282	1.50955	1.80891	1.99979	2.0771	2.05624	1.97456	1.85711	1.72142	1.58016	1.44577	1.33079	1.24632	1.1963	1.17998	1.1919	1.22776	1.2804	1.34466	1.41847	1.5023	1.59706	1.70314	1.81841	1.93852	2.05761	2.17017	2.27335	2.36689	2.44931	2.51854	2.57299	2.61262	2.63931	2.65732	2.67199	2.68652	2.70048	2.71066	2.7146	2.71208	2.70398
subject 12	0.02773	0.04608	0.06759	0.10803	0.18682	0.32395	0.53135	0.80529	1.12654	1.46289	1.7667	1.99537	2.11881	2.14295	2.08519	1.9793	1.85863	1.75318	1.68349	1.65962	1.67486	1.71221	1.75535	1.79656	1.83651	1.87929	1.92804	1.98433	2.04839	2.11834	2.18985	2.25716	2.31563	2.36583	2.41254	2.46012	2.50876	2.55482	2.59346	2.62344	2.64714	2.66486	2.67573	2.67863	2.67334	2.66123	2.64329	2.61894	2.58753
subject 13	0.03152	0.08221	0.18693	0.39297	0.74023	1.21276	1.73398	2.17144	2.42179	2.45129	2.30305	2.06226	1.7971	1.55246	1.3476	1.188	1.07463	1.01138	1.00621	1.06565	1.19023	1.36824	1.56979	1.76096	1.91639	2.033	2.12398	2.20166	2.27132	2.3331	2.38864	2.44222	2.49725	2.55789	2.61989	2.67186	2.70855	2.73675	2.7659	2.79873	2.83028	2.85269	2.86205	2.8626	2.86021	2.85584	2.84374	2.81621	2.77364
subject 14	0.03911	0.07572	0.12803	0.20239	0.30742	0.44782	0.61941	0.80846	0.99361	1.15575	1.28655	1.38703	1.4585	1.49854	1.50939	1.50675	1.51138	1.53941	1.59436	1.66602	1.7361	1.78904	1.82542	1.85653	1.89235	1.93632	1.99079	2.05673	2.13005	2.20424	2.27459	2.33921	2.3983	2.45204	2.49854	2.53692	2.56763	2.59101	2.60848	2.62177	2.63063	2.63391	2.63103	2.62152	2.60628	2.58762	2.56628	2.54089	2.51078
subject 15	0.03147	0.04356	0.05699	0.07801	0.11349	0.17183	0.2643	0.40385	0.60333	0.86412	1.16278	1.45235	1.68935	1.84831	1.92574	1.94024	1.91875	1.88576	1.85959	1.85112	1.86017	1.88009	1.90544	1.93732	1.97976	2.03296	2.09427	2.161	2.23002	2.29798	2.36253	2.42372	2.48167	2.53531	2.58314	2.62393	2.65732	2.6833	2.70368	2.72169	2.73875	2.75325	2.76234	2.76475	2.76254	2.75897	2.75436	2.74559	2.73078
subject 16	0.0344	0.05024	0.08582	0.14656	0.24142	0.37986	0.56814	0.79846	1.04634	1.28212	1.47656	1.61295	1.683	1.69679	1.67884	1.64606	1.60893	1.5773	1.55903	1.56	1.58498	1.63563	1.70354	1.77994	1.86026	1.93862	2.01314	2.08665	2.16238	2.23792	2.30509	2.36189	2.40891	2.44709	2.47932	2.50851	2.53302	2.55004	2.5605	2.56678	2.57029	2.57073	2.56567	2.55289	2.53211	2.50555	2.47626	2.44548	2.41294
subject 17	0.03543	0.06371	0.10005	0.161	0.26176	0.4215	0.65438	0.96204	1.3268	1.70296	2.03126	2.27059	2.39171	2.41046	2.36248	2.29646	2.24602	2.23414	2.26507	2.3303	2.41554	2.51086	2.60864	2.70438	2.79684	2.89112	2.99344	3.10256	3.2085	3.30264	3.38074	3.44416	3.49374	3.52947	3.55124	3.5648	3.57447	3.5793	3.57489	3.56329	3.548	3.52939	3.50706	3.48025	3.44634	3.40516	3.35962	3.31139	3.25939
subject 18	0.0357019	0.0523546	0.0786027	0.123404	0.200862	0.320525	0.490667	0.706626	0.947804	1.18376	1.38748	1.54676	1.65797	1.72794	1.7655	1.78245	1.78559	1.77741	1.76725	1.76588	1.77718	1.80143	1.84106	1.89584	1.96008	2.03086	2.10883	2.19471	2.28574	2.37615	2.46142	2.53885	2.6066	2.66433	2.71234	2.75182	2.78381	2.80738	2.82118	2.82615	2.82513	2.8198	2.80994	2.79553	2.77744	2.75686	2.73561	2.71506	2.69313
subject 19	0.02849	0.04048	0.05322	0.0706	0.09284	0.12076	0.1641	0.23878	0.35976	0.53756	0.76403	0.9987	1.18589	1.29538	1.33176	1.32003	1.29485	1.28705	1.30786	1.34788	1.39235	1.43894	1.48999	1.5436	1.59679	1.65395	1.71984	1.79084	1.86149	1.92844	1.9902	2.0458	2.09488	2.13639	2.17083	2.20035	2.22369	2.23944	2.25201	2.26521	2.27917	2.29393	2.3075	2.31706	2.32236	2.3246	2.32287	2.31723	2.30916
subject 20	0.0289	0.04473	0.07076	0.11611	0.19349	0.31932	0.51254	0.77471	1.08974	1.39265	1.60882	1.69863	1.67977	1.60121	1.52369	1.487	1.49529	1.52713	1.5669	1.61353	1.66974	1.73241	1.79631	1.86109	1.92795	1.99592	2.06523	2.13743	2.20852	2.27283	2.32785	2.37139	2.40222	2.42424	2.44305	2.46269	2.48413	2.50566	2.52339	2.53263	2.53004	2.51745	2.50186	2.48882	2.47981	2.47236	2.4623	2.44814	2.43038
subject 21	0.0383083	0.0783839	0.150892	0.269281	0.446781	0.692593	0.992231	1.31294	1.61068	1.84902	2.00702	2.08694	2.09676	2.05714	1.99134	1.92007	1.86015	1.82389	1.81771	1.83973	1.88213	1.93239	1.9792	2.01863	2.05208	2.08282	2.11695	2.15919	2.20918	2.26199	2.31183	2.35311	2.38235	2.40017	2.41019	2.41408	2.41157	2.40687	2.40505	2.40444	2.40044	2.39173	2.37726	2.3578	2.33606	2.31354	2.29158	2.2717	2.25305
subject 22	0.03326	0.04177	0.04734	0.06356	0.09809	0.15948	0.25784	0.40411	0.59937	0.82785	1.06179	1.27122	1.43097	1.53315	1.58371	1.60532	1.61738	1.63193	1.65653	1.69242	1.73616	1.78285	1.83113	1.88325	1.9383	1.9929	2.04696	2.10187	2.15757	2.21186	2.26214	2.30656	2.34468	2.37662	2.40265	2.42389	2.4426	2.46084	2.47875	2.49559	2.50974	2.51785	2.51797	2.51219	2.50199	2.48672	2.4659	2.4415	2.41551
subject 23	0.05593	0.13238	0.27325	0.5026	0.81694	1.17708	1.50422	1.72843	1.82199	1.81315	1.73739	1.63967	1.54978	1.47651	1.42267	1.39469	1.39806	1.43258	1.48753	1.54908	1.60718	1.66249	1.72868	1.81952	1.93457	2.05994	2.17428	2.26297	2.32257	2.36026	2.38821	2.4154	2.44466	2.47257	2.4964	2.5146	2.52439	2.5245	2.51952	2.51527	2.51064	2.50015	2.48316	2.46247	2.43918	2.41459	2.39089	2.36778	2.34324
subject 24	0.03757	0.07865	0.14656	0.25717	0.42334	0.64679	0.91508	1.19105	1.42887	1.59146	1.66939	1.67413	1.63433	1.57451	1.51754	1.47857	1.4637	1.47204	1.50001	1.54068	1.59241	1.65826	1.73686	1.82101	1.90251	1.97531	2.04092	2.10548	2.16965	2.23289	2.29797	2.36485	2.42999	2.49047	2.54506	2.59347	2.63563	2.67141	2.70027	2.72295	2.74148	2.75804	2.77346	2.78693	2.79757	2.80345	2.8014	2.79135	2.77637
subject 25	0.04047	0.07281	0.1491	0.2947	0.53725	0.8761	1.26266	1.6105	1.85011	1.96209	1.97677	1.93586	1.87515	1.80972	1.74708	1.7002	1.6873	1.7097	1.76142	1.82623	1.88786	1.93752	1.98268	2.03894	2.11169	2.19139	2.26347	2.32345	2.37447	2.42122	2.4695	2.52684	2.58972	2.65171	2.70884	2.75788	2.79839	2.82795	2.8433	2.85068	2.85858	2.86802	2.8782	2.88503	2.8844	2.87905	2.87423	2.87064	2.86672
subject 26	0.02836	0.05434	0.11009	0.20909	0.3762	0.61979	0.92675	1.26025	1.57259	1.82554	1.99065	2.0703	2.08007	2.03719	1.96577	1.89001	1.83494	1.81354	1.82873	1.87821	1.95024	2.03133	2.11084	2.18386	2.25241	2.32118	2.39114	2.45894	2.51883	2.56964	2.61296	2.64934	2.6796	2.70538	2.72938	2.75281	2.77456	2.79338	2.80902	2.81941	2.82159	2.81605	2.80586	2.7934	2.77968	2.76477	2.74704	2.72516	2.69911
subject 27	0.02441	0.03896	0.06357	0.11864	0.22581	0.41699	0.69931	1.0596	1.44367	1.7818	2.03158	2.18868	2.28196	2.32659	2.33184	2.30863	2.27048	2.22349	2.17759	2.14705	2.13876	2.15117	2.17672	2.21043	2.24932	2.29137	2.33465	2.37825	2.41964	2.45406	2.48024	2.502	2.52373	2.54644	2.56953	2.59164	2.61111	2.62744	2.63917	2.64272	2.63673	2.62331	2.60384	2.57882	2.54959	2.5186	2.48908	2.4621	2.43525
subject 28	0.06493	0.25493	0.63924	1.21338	1.83611	2.32783	2.54549	2.4821	2.25041	2.01023	1.84889	1.77208	1.74687	1.75186	1.78066	1.82783	1.88143	1.93286	1.98295	2.0387	2.10777	2.19186	2.28838	2.38828	2.48052	2.55842	2.61921	2.66147	2.69054	2.71378	2.7366	2.76056	2.78207	2.79583	2.79817	2.78992	2.77408	2.75461	2.7336	2.71097	2.68796	2.66442	2.6379	2.60735	2.57357	2.53757	2.50158	2.467	2.43055
subject 29	0.03137	0.04259	0.0637	0.11179	0.20833	0.37877	0.64088	0.97256	1.32424	1.6326	1.84462	1.93933	1.93294	1.86336	1.77263	1.69029	1.63687	1.62507	1.65172	1.69923	1.74948	1.79823	1.84744	1.89749	1.94933	2.0049	2.06477	2.12876	2.19508	2.25924	2.31597	2.36104	2.39359	2.41666	2.43343	2.44565	2.45329	2.456	2.4539	2.4475	2.43781	2.42622	2.41313	2.39805	2.38128	2.36303	2.34249	2.3195	2.29542
subject 30	0.04035	0.07919	0.13616	0.22231	0.34996	0.52973	0.76368	1.03628	1.31487	1.56018	1.7361	1.82175	1.82177	1.76185	1.67181	1.57654	1.49517	1.44229	1.42886	1.45903	1.52268	1.59539	1.64813	1.66758	1.6663	1.66605	1.68214	1.72157	1.78166	1.85456	1.93253	2.00757	2.07342	2.12846	2.17197	2.20342	2.2245	2.23999	2.2551	2.27114	2.28429	2.29252	2.2959	2.294	2.28707	2.27536	2.26013	2.24415	2.22863
[truncated: 52 more columns]
