# Supplementary material for: Surface effects on kinematics, kinetics and stiffness of habitual rearfoot strikers during running
Source: PLoS One. 2023 Mar 22;18(3):e0283323. doi: 10.1371/journal.pone.0283323 (PMC10032480; doi:10.1371/journal.pone.0283323)
Supplement: S1 Data — (ZIP) [file pone.0283323.s001.zip › S1 Date/100%joint angle/Data Ankle joint angle.xlsx]

## Sheet: Surface01 Grass
Ankle joint angle
X	100%Gait cycle	1	2	3	4	5	6	7	8	9	10	11	12	13	14	15	16	17	18	19	20	21	22	23	24	25	26	27	28	29	30	31	32	33	34	35	36	37	38	39	40	41	42	43	44	45	46	47	48
	subject 1	3.66403	2.85117	2.03831	1.21072	0.37891	-0.35871	-1.02098	-1.50566	-1.63512	-1.6968	-1.21622	-0.73564	-0.19752	0.34779	0.82112	1.25845	1.82021	2.5375	3.28786	4.15398	5.0201	5.97117	6.92224	7.83007	8.72554	9.53429	10.2737	10.996	11.6843	12.3555	12.8896	13.4237	13.8849	14.337	14.7662	15.184	15.612	16.0526	16.4878	16.9036	17.3195	17.6947	18.0699	18.4188	18.7601	19.0943	19.4229	19.712
	subject 2	2.72625	1.95876	1.19127	0.45344	-0.27592	-0.60833	-0.62318	-0.4083	0.26607	0.97623	1.97278	2.96933	3.88162	4.78337	5.54182	6.22861	6.84994	7.38945	7.94065	8.53277	9.12489	9.79003	10.4552	11.147	11.8464	12.5231	13.1818	13.8145	14.3953	14.9733	15.5287	16.0841	16.6055	17.1225	17.619	18.1053	18.5739	19.0205	19.4687	19.9228	20.3768	20.6825	20.9882	21.211	21.4101	21.5565	21.6608	21.7491
	subject 3	21.8936	21.0748	20.2559	19.4255	18.5918	18.1488	18.0184	18.245	19.1857	20.1364	21.1678	22.1992	23.0974	23.979	24.8635	25.7493	26.5593	27.2745	28.013	28.833	29.653	30.5294	31.4059	32.2138	33.0022	33.7182	34.3763	35.0052	35.5755	36.1383	36.641	37.1437	37.5913	38.0321	38.4575	38.8751	39.2514	39.5761	39.8811	40.1171	40.3532	40.6043	40.8554	41.0909	41.3219	41.534	41.7309	41.9018
	subject 4	11.6552	10.444	9.21064	7.80374	6.34378	4.70249	2.97902	1.09576	-0.37193	-1.33747	-1.04196	0.22035	1.6725	3.2143	4.61421	5.97695	6.93709	7.85978	9.01525	10.1984	11.5631	12.8917	14.1087	15.2774	16.3595	17.3528	18.2466	19.0423	19.7683	20.385	20.9544	21.529	22.1049	22.6647	23.222	23.7509	24.2779	24.7938	25.3011	25.7842	26.2657	26.7443	27.1233	27.3989	27.6709	27.9405	28.2979	28.6898
	subject 5	9.47917	8.29169	7.06162	5.63991	4.2366	2.86547	1.68052	0.65071	0.08752	-0.30069	-0.04485	0.30137	0.90727	1.51899	2.14621	2.84485	3.62918	4.52022	5.47224	6.46919	7.47612	8.40292	9.31882	10.1857	11.0431	11.8841	12.6996	13.494	14.2635	15.0237	15.7066	16.3833	17.0745	17.7575	18.4183	19.0615	19.6834	20.2716	20.8405	21.3862	21.9268	22.4089	22.8695	23.2333	23.5656	23.8426	24.0926	24.3199
	subject 6	-14.8883	-15.418	-15.9476	-16.6974	-17.5298	-18.2599	-18.8671	-19.3139	-19.0389	-18.7638	-18.2471	-17.7061	-17.3278	-17.0424	-17.0184	-17.4518	-17.8048	-17.3545	-16.9043	-16.3596	-15.794	-15.4429	-15.2706	-15.3322	-16.0175	-16.7029	-15.1171	-13.5314	-12.7687	-12.3146	-11.7785	-11.1439	-10.5529	-10.1584	-9.76395	-9.62689	-9.51557	-8.99528	-8.24129	-7.64738	-7.3336	-7.05744	-7.15747	-7.2575	-6.81971	-6.2624	-5.95346	-5.85149
	subject 7	6.91435	5.71488	4.39313	2.7504	0.95753	-0.95732	-2.83803	-4.63491	-5.76701	-6.4565	-6.42172	-5.70614	-4.63224	-3.32524	-1.99195	-0.62403	0.66738	1.87684	3.12782	4.38968	5.58618	6.74843	7.83457	8.82832	9.75685	10.6351	11.5	12.3313	13.1413	13.9212	14.6541	15.3658	16.0128	16.6357	17.1904	17.7334	18.2656	18.7763	19.2787	19.7441	20.1877	20.59	20.9707	21.3382	21.7263	22.109	22.4544	22.7553
	subject 8	11.4346	10.6601	9.88564	8.89525	7.82389	6.84045	5.96251	5.1468	4.61115	4.0755	4.11005	4.20162	4.68621	5.39537	6.0662	6.66995	7.2833	7.99263	8.70196	9.44571	10.1971	10.9759	11.7775	12.5988	13.4726	14.3465	15.1289	15.9112	16.6579	17.3913	18.1066	18.8	19.4706	20.0382	20.6057	21.1523	21.6968	22.2159	22.7205	23.2162	23.696	24.1842	24.7558	25.3274	25.7345	26.1051	26.4484	26.769
	subject 9	10.3442	9.75869	9.1732	8.59136	8.01028	7.45295	6.9083	6.38269	5.87786	5.4441	5.17277	4.94315	4.99159	5.04003	5.37951	5.73223	6.18475	6.66499	7.29401	8.01869	8.80851	9.68304	10.5418	11.356	12.1734	13.0241	13.8748	14.5679	15.2461	15.8888	16.5191	17.0839	17.5983	18.0974	18.5725	19.0498	19.5352	20.021	20.515	21.009	21.484	21.9561	22.4089	22.8533	23.2907	23.7217	24.1209	24.4604
	subject 10	5.06121	4.26696	3.47271	2.89655	2.3663	2.18232	2.18301	2.46502	3.05393	3.6618	4.31304	4.95582	5.54232	6.12882	6.9313	7.7436	8.52212	9.29127	10.1164	10.9775	11.778	12.4996	13.18	13.7437	14.3022	14.8061	15.3099	15.7847	16.2566	16.6921	17.1147	17.5374	17.9602	18.3488	18.6841	19.0066	19.2826	19.5649	19.9836	20.4023	20.6346	20.839	21.087	21.3542	21.5772	21.7597	21.9416	22.1224
	subject 11	9.14752	8.13815	7.12878	5.96565	4.78854	3.61012	2.43143	1.50213	0.65595	0.38362	0.39822	0.74776	1.33653	1.9567	2.60826	3.25487	3.89452	4.51303	5.08922	5.67914	6.31026	6.94283	7.5827	8.22426	8.88437	9.54447	10.2208	10.8971	11.4988	12.0937	12.6851	13.2759	13.8485	14.415	14.9992	15.5923	16.1801	16.7642	17.3666	17.9873	18.5737	19.1122	19.6431	20.1591	20.6327	20.9796	21.303	21.5095
	subject 12	5.20586	4.15486	3.09703	1.87195	0.64416	-0.61557	-1.845	-2.84711	-3.7772	-4.32017	-4.75016	-4.7169	-4.58116	-4.1124	-3.56748	-2.82125	-2.06986	-1.3072	-0.51878	0.31683	1.15971	2.01385	2.89142	3.79987	4.71448	5.63603	6.48778	7.27242	8.01992	8.73692	9.42296	10.0873	10.687	11.2482	11.7947	12.3339	12.8001	13.2359	13.6167	13.9787	14.3263	14.67	15.0135	15.357	15.6705	15.9793	16.3258	16.6763
	subject 13	10.0458	9.10966	8.14359	6.81814	5.45559	3.88896	2.30597	0.66838	-0.79172	-1.85249	-2.50744	-2.5131	-2.03088	-0.97944	0.19103	1.46356	2.72927	3.99074	5.22953	6.45823	7.53559	8.56754	9.57741	10.5833	11.5185	12.4478	13.2271	13.9993	14.6874	15.366	15.993	16.6142	17.2165	17.8165	18.4115	18.9931	19.5533	20.1063	20.6509	21.1691	21.6646	22.142	22.6082	23.0249	23.4197	23.8	24.176	24.5006
	subject 14	8.9658	8.42894	7.89207	7.14029	6.37935	5.51184	4.63484	3.67571	2.7051	1.80236	0.91286	0.43303	0.05824	0.01331	0.07535	0.3357	0.67536	1.22755	1.88279	2.56293	3.25752	4.03418	4.86745	5.70559	6.54771	7.43497	8.36556	9.28332	10.1866	11.0338	11.8062	12.5241	13.1559	13.7573	14.3014	14.8085	15.2318	15.6525	16.0658	16.4827	16.9117	17.3307	17.7055	18.0792	18.4457	18.8058	19.1108	19.4187
	subject 15	10.0025	9.16396	8.32543	7.28276	6.2102	5.02184	3.79378	2.48105	1.11579	-0.07331	-1.07857	-1.79945	-2.01849	-2.08194	-1.63622	-1.12269	-0.03952	1.04364	2.36017	3.68178	4.84639	5.98354	7.15848	8.34788	9.52365	10.6902	11.7781	12.7767	13.7243	14.573	15.3982	16.1363	16.8652	17.4947	18.1243	18.6283	19.1266	19.4909	19.8276	20.0639	20.2575	20.4042	20.5159	20.6229	20.7241	20.8465	21.0144	21.1916
	subject 16	41.5721	40.2131	38.8539	37.431	36.0023	34.6528	33.3192	32.2944	31.3725	30.8574	30.5457	30.3742	30.3028	30.3217	30.4308	30.612	30.8941	31.2196	31.6318	32.094	32.7059	33.3348	34.0483	34.7679	35.5539	36.3399	37.069	37.7981	38.4869	39.1719	39.7632	40.3357	40.8459	41.3354	41.7811	42.2049	42.5775	42.9136	43.2011	43.44	43.6831	43.9321	44.1419	44.2733	44.4132	44.5782	44.7348	44.8494
	subject 17	19.0889	18.1623	17.2357	16.3075	15.3788	14.6253	14.012	13.6162	13.6554	13.7456	14.2445	14.7434	15.4052	16.0874	16.6286	17.0993	17.5443	17.9573	18.4128	19.0172	19.6216	20.203	20.7843	21.4505	22.1411	22.8474	23.5664	24.2892	25.0193	25.7437	26.4229	27.102	27.7918	28.483	29.098	29.6749	30.1977	30.6528	31.0974	31.5056	31.9137	32.3257	32.7377	33.1225	33.4996	33.8133	34.0762	34.3226
	subject 18	0.81698	0.22726	-0.36247	-0.94094	-1.51519	-2.08233	-2.64094	-3.16809	-3.55371	-3.93933	-4.08785	-4.21266	-4.06888	-3.77162	-3.43694	-3.03679	-2.63865	-2.26064	-1.88263	-1.49136	-1.09715	-0.71723	-0.34922	0.03641	0.46904	0.90166	1.31607	1.73048	2.11014	2.47678	2.84566	3.21726	3.58151	3.91274	4.24398	4.58309	4.92299	5.28637	5.66315	6.00507	6.28595	6.56563	6.83329	7.10094	7.46805	7.85726	8.12964	8.30465
	subject 19	1.07841	0.84475	0.63108	0.90738	1.20246	1.71807	2.2453	2.85964	3.48814	4.19269	4.91415	5.70496	6.53368	7.4856	8.43116	9.35991	10.2386	11.0078	11.7445	12.4216	13.0663	13.661	14.249	14.8281	15.4063	15.9836	16.5477	17.0993	17.5631	17.9548	18.3842	18.8401	19.2744	19.6959	20.0678	20.415	20.7647	21.1155	21.4188	21.7058	22.0191	22.3396	22.5326	22.6982	22.8224	22.9401	22.9106	22.865
	subject 20	-1.13398	-1.52756	-1.92114	-2.39674	-2.88433	-3.45597	-4.05642	-4.67841	-5.31378	-5.67735	-5.7573	-5.5905	-4.98824	-4.36048	-3.64932	-2.94584	-2.30691	-1.66798	-0.88969	-0.10837	0.71206	1.53933	2.35649	3.1698	4.04058	4.95038	5.78213	6.52521	7.26449	7.9964	8.71841	9.40379	10.0823	10.6874	11.2924	11.8348	12.3744	12.9428	13.5171	13.9825	14.4017	14.8201	15.2378	15.6519	16.0616	16.4657	16.8577	17.2166
	subject 21	13.7186	12.7345	11.7445	10.6102	9.44845	7.96401	6.47722	4.9729	3.53569	2.45923	1.48943	0.95691	0.53132	0.45327	0.49539	0.85511	1.31964	2.01346	2.75868	3.59813	4.45031	5.32225	6.19176	7.05806	7.88322	8.66209	9.42389	10.1693	10.8594	11.5042	12.0621	12.5594	12.9745	13.3409	13.7903	14.2812	14.7443	15.1958	15.6452	16.094	16.5588	17.028	17.4993	17.971	18.3116	18.6314	18.9662	19.3026
	subject 22	5.37423	4.60199	3.82975	2.85359	1.84758	0.94636	0.08107	-0.54847	-1.0317	-1.2634	-1.23264	-1.07526	-0.69445	-0.29965	0.14094	0.56844	0.88598	1.20351	1.67198	2.14373	2.8107	3.51182	4.34385	5.22593	6.1834	7.19204	8.20606	9.22618	10.1604	10.928	11.6713	12.3248	12.9699	13.5258	14.0817	14.5227	14.9586	15.3913	15.8233	16.1221	16.3643	16.6404	16.9416	17.2066	17.4269	17.6658	17.9444	18.1938
	subject 23	21.0925	19.819	18.4953	16.7784	15.0433	13.2462	11.6008	10.2505	9.23578	8.62646	8.43353	8.55983	8.99558	9.57746	10.1484	10.7164	11.1506	11.5724	12.0695	12.6057	13.399	14.1828	14.9377	15.6995	16.4734	17.2508	18.0322	18.8015	19.5622	20.2659	20.9448	21.6487	22.3583	22.9332	23.4996	24.1285	24.7657	25.45	26.0949	26.6295	27.1442	27.6257	28.1211	28.631	29.2902	30.0472	30.4592	30.7351
	subject 24	5.08298	4.30992	3.53685	2.69984	1.84936	1.1071	0.42254	0.04663	0.00743	0.13405	0.6397	1.16053	1.78257	2.4046	3.08546	3.76899	4.60482	5.48295	6.36251	7.24299	8.16736	9.14881	10.1455	11.1852	12.2024	12.9826	13.7629	14.4273	15.0808	15.5954	16.0611	16.5333	17.0105	17.4407	17.7975	18.1479	18.4757	18.8032	19.1272	19.4511	19.7394	20.0223	20.2426	20.4353	20.5872	20.7015	20.7709	20.7562
	subject 25	1.47859	0.11237	-1.25385	-1.76615	-2.24212	-1.1092	0.16673	1.51744	2.87858	4.16827	5.44401	6.53547	7.57967	8.63006	9.68244	10.7238	11.7608	12.8611	13.992	15.0139	15.9723	16.8226	17.5982	18.3226	19.0052	19.6767	20.3377	20.9848	21.6163	22.2133	22.7644	23.3011	23.8151	24.3327	24.8571	25.3613	25.8199	26.2948	26.8149	27.2892	27.6051	27.946	28.3975	28.8474	29.2875	29.7157	30.0384	30.36
	subject 26	14.5102	12.6882	10.8661	8.87497	6.85915	4.86919	2.88809	1.08223	-0.61486	-1.79175	-2.42584	-2.58359	-1.90074	-1.08899	0.14463	1.41168	2.95962	4.50755	5.65299	6.78967	7.74734	8.67368	9.5765	10.4703	11.3133	12.1219	12.9048	13.6586	14.3949	15.0975	15.7576	16.2603	16.7588	17.2107	17.6626	18.112	18.5612	19.0217	19.4846	19.9367	20.3842	20.7954	21.1797	21.599	22.0616	22.5326	23.0215	23.5099
	subject 27	11.6031	10.726	9.8489	8.74017	7.62158	6.24023	4.83551	3.17658	1.48217	-0.05957	-1.57153	-2.6934	-3.71524	-4.02693	-4.10828	-3.88976	-3.55128	-3.09114	-2.57202	-1.87408	-1.07231	-0.18423	0.76338	1.79111	2.88412	3.98943	5.10656	6.11441	6.99874	7.84124	8.62797	9.40789	10.177	10.9327	11.6628	12.3789	13.0631	13.7274	14.3368	14.9203	15.4143	15.9219	16.4898	17.0254	17.367	17.7151	18.1193	18.5228
	subject 28	-0.96439	-3.18405	-5.40371	-6.04705	-6.69039	-6.30642	-5.92245	-4.00666	-2.09087	-0.97721	0.13644	1.29675	2.45706	3.36022	4.26337	5.28556	6.30775	7.32587	8.34399	9.14306	9.94213	10.6959	11.4496	12.0694	12.6893	13.254	13.8188	14.3787	14.9385	15.4796	16.0207	16.4941	16.9675	17.4422	17.9168	18.3621	18.8073	19.256	19.7046	20.0893	20.474	20.9883	21.5026	21.9655	22.4284	22.879	23.3296	23.7739
	subject 29	5.86268	5.10795	4.35322	3.57808	2.80109	1.96138	1.10913	0.36292	-0.34793	-0.78914	-1.09551	-0.91369	-0.38317	0.41538	1.48197	2.36724	2.99869	3.69221	4.50989	5.32765	6.14566	6.9707	7.83088	8.69046	9.54348	10.3965	11.2092	12.0219	12.7409	13.4514	14.08	14.6923	15.2731	15.8435	16.4035	16.9583	17.4704	17.9519	18.4722	19.0313	19.5613	20.0508	20.5085	20.903	21.312	21.7648	22.2023	22.5634
	subject 30	17.7763	16.2016	14.4862	12.2549	9.80566	7.06563	4.65242	2.42078	1.41919	0.69814	0.9589	1.33232	1.98742	2.68008	3.41031	4.01104	4.55996	5.02723	5.48722	5.94127	6.51778	7.31468	8.14039	8.9877	9.85432	10.7262	11.6217	12.512	13.3831	14.2142	14.9921	15.7622	16.5281	17.2653	17.9955	18.6964	19.3612	19.9358	20.4608	20.9362	21.447	21.9719	22.5389	23.0816	23.459	23.8985	24.45	24.8947
Y	100%Gait cycle
	subject 1	-6.60514	-7.03774	-7.47035	-7.8634	-8.24516	-8.6697	-9.12847	-9.61583	-10.1604	-10.7204	-11.4042	-12.0881	-12.8815	-13.6887	-14.2407	-14.6651	-14.8751	-14.8171	-14.7777	-14.8035	-14.8293	-14.8079	-14.7865	-14.763	-14.739	-14.6538	-14.5196	-14.3813	-14.2348	-14.0993	-14.0519	-14.0045	-14.0015	-14.004	-14.0073	-14.0108	-14.0174	-14.0277	-14.0304	-14.0065	-13.9826	-13.9702	-13.9578	-13.9524	-13.949	-13.9176	-13.8637	-13.8145
	subject 2	-2.12592	-3.10754	-4.08916	-5.01969	-5.93561	-6.97389	-8.11005	-8.91649	-9.06352	-9.1849	-9.10117	-9.01744	-9.68134	-10.4387	-10.8429	-11.0706	-11.1218	-10.9525	-10.8202	-10.8175	-10.8149	-10.8014	-10.788	-10.795	-10.8078	-10.794	-10.759	-10.7136	-10.6473	-10.5834	-10.5379	-10.4924	-10.3827	-10.265	-10.1438	-10.0208	-9.89885	-9.77821	-9.63646	-9.42084	-9.20522	-9.12759	-9.04996	-8.96267	-8.87262	-8.81249	-8.77629	-8.74407
	subject 3	8.92795	8.53262	8.13728	7.52728	6.85593	5.99586	4.98479	4.13309	3.60011	3.00193	1.88213	0.76232	-0.12544	-0.9842	-1.26046	-1.24548	-1.09938	-0.78939	-0.4723	-0.13036	0.21158	0.27324	0.3349	0.52296	0.74713	0.97441	1.20417	1.43142	1.65361	1.87481	2.08807	2.30133	2.58797	2.88378	3.17846	3.47259	3.68981	3.81091	3.90788	3.92041	3.93295	3.92466	3.91637	3.96788	4.03647	4.09872	4.15589	4.16184
	subject 4	-2.77776	-3.3629	-3.95657	-4.61714	-5.22832	-5.67077	-6.49655	-8.0677	-9.9418	-12.182	-13.344	-13.6795	-14.6156	-15.8354	-15.8588	-15.5689	-15.1289	-14.6749	-14.3042	-13.9306	-13.5381	-13.154	-12.7956	-12.5043	-12.3327	-12.3012	-12.4268	-12.4921	-12.5148	-12.2455	-11.8499	-11.5223	-11.2105	-10.8127	-10.4019	-9.8365	-9.32033	-9.08082	-8.88409	-8.80655	-8.71129	-8.5868	-8.58852	-8.72132	-9.00764	-9.39469	-9.65033	-9.85408
	subject 5	2.89558	2.80347	2.63935	2.15118	1.64846	1.1203	0.4784	-0.25829	-1.55307	-3.05714	-4.30963	-5.51262	-6.47222	-7.32697	-7.90208	-8.27914	-8.41854	-8.55923	-8.70066	-9.01593	-9.36983	-9.59749	-9.7968	-9.86861	-9.95093	-10.0516	-10.1683	-10.2983	-10.4125	-10.5208	-10.6035	-10.6752	-10.6628	-10.6455	-10.6147	-10.5765	-10.5297	-10.6262	-10.8047	-10.9549	-11.0989	-11.0727	-11.0676	-11.1578	-11.2337	-11.2848	-11.3163	-11.3314
	subject 6	10.7603	10.0112	9.26204	8.41033	7.52016	6.57858	5.57531	4.63376	3.96995	3.30613	2.71423	2.12953	1.67657	1.2989	1.04734	1.01647	0.9705	0.77364	0.57678	0.58352	0.63551	0.49108	0.18299	-0.26251	-1.0744	-1.88629	-1.27218	-0.65806	-0.59962	-0.74955	-0.81454	-0.7776	-0.75798	-0.81635	-0.87471	-1.05382	-1.245	-1.16903	-0.94039	-0.80611	-0.83696	-0.8899	-1.16373	-1.43756	-1.41096	-1.31761	-1.25021	-1.20443
	subject 7	3.13563	2.76536	2.27214	1.45619	0.70726	0.01278	-0.50532	-1.04166	-2.05459	-3.09923	-4.19575	-4.97282	-5.58176	-6.2018	-6.72793	-6.89092	-6.92856	-6.83188	-6.7927	-6.76694	-6.60453	-6.46235	-6.36512	-6.25763	-6.14291	-6.05596	-5.97962	-5.94176	-5.90663	-5.87536	-5.84407	-5.81276	-5.77301	-5.69861	-5.51622	-5.35306	-5.20785	-5.10811	-5.02947	-5.07564	-5.13761	-5.2296	-5.32959	-5.43446	-5.41399	-5.3985	-5.47633	-5.54928
	subject 8	1.83161	1.16286	0.49412	-0.37397	-1.31682	-2.16625	-2.90357	-3.71888	-4.88514	-6.0514	-7.03183	-7.99367	-8.54473	-8.86107	-9.26296	-9.81457	-10.3522	-10.7502	-11.1483	-11.5133	-11.871	-12.2285	-12.5857	-12.8788	-13.0009	-13.1229	-13.1426	-13.1622	-13.1301	-13.0785	-13.0222	-12.9603	-12.9182	-12.9647	-13.0112	-12.9827	-12.9468	-12.9121	-12.8781	-12.8481	-12.8252	-12.7917	-12.6527	-12.5137	-12.4884	-12.4885	-12.4843	-12.4766
	subject 9	0.68014	0.52844	0.37675	0.12417	-0.14965	-0.34866	-0.50778	-0.74498	-1.06734	-1.46371	-2.02926	-2.60462	-3.24548	-3.88634	-4.61795	-5.35368	-5.90493	-6.40495	-6.73687	-6.96074	-7.2166	-7.51405	-7.81912	-8.14574	-8.45693	-8.606	-8.75507	-8.92465	-9.09618	-9.11624	-9.08283	-9.06403	-9.05647	-9.05136	-9.05005	-9.04904	-9.04909	-9.05011	-9.07275	-9.0954	-9.10863	-9.12045	-9.09956	-9.06435	-9.00373	-8.91981	-8.82429	-8.70702
	subject 10	3.33072	3.1767	3.02268	2.8025	2.5684	1.51678	0.02915	-1.12642	-1.91973	-2.6538	-3.25245	-3.83712	-4.32863	-4.82013	-4.8963	-4.9536	-5.10942	-5.29261	-5.47573	-5.6588	-5.8784	-6.1455	-6.37911	-6.51783	-6.65716	-6.80287	-6.94859	-7.03858	-7.12327	-7.21789	-7.31602	-7.39511	-7.45953	-7.54126	-7.64988	-7.77064	-7.9351	-8.09055	-8.04783	-8.00511	-8.11388	-8.24537	-8.26649	-8.23933	-8.20336	-8.15932	-8.08641	-7.95941
	subject 11	1.96001	1.50677	1.05352	0.0859	-0.92848	-1.9652	-3.00638	-3.79279	-4.49429	-5.20865	-5.92944	-6.42794	-6.76765	-6.79165	-6.49994	-6.25609	-6.07925	-5.93632	-5.86122	-5.77643	-5.66259	-5.54018	-5.37492	-5.23037	-5.31345	-5.39654	-5.58425	-5.77195	-5.92937	-6.08403	-6.1624	-6.22551	-6.27918	-6.3297	-6.34977	-6.35463	-6.31495	-6.24346	-6.13894	-6.0014	-5.96429	-6.06779	-6.08163	-5.91617	-5.77202	-5.69183	-5.625	-5.62497
	subject 12	-0.08924	-0.50922	-0.94855	-1.86202	-2.78914	-3.8766	-4.9523	-5.93975	-6.92881	-7.92658	-8.88572	-9.68655	-10.4037	-10.8491	-11.2961	-11.7474	-12.1707	-12.533	-12.7777	-12.8068	-12.7732	-12.6424	-12.4647	-12.2255	-11.9869	-11.749	-11.6362	-11.6434	-11.6415	-11.6321	-11.641	-11.6627	-11.6872	-11.7135	-11.723	-11.7242	-11.7111	-11.6921	-11.6725	-11.6527	-11.6154	-11.5732	-11.5213	-11.4671	-11.3237	-11.166	-10.9977	-10.8281
	subject 13	-0.74121	-1.13715	-1.56727	-2.40764	-3.22579	-3.92168	-4.59871	-5.21286	-5.76756	-6.18853	-6.77019	-7.60896	-8.31268	-8.85884	-9.56984	-10.4221	-10.9558	-11.2903	-11.1662	-10.8384	-10.3511	-9.816	-9.53351	-9.29695	-9.47197	-9.68128	-9.86731	-10.0299	-9.91191	-9.78659	-9.62126	-9.49977	-9.52439	-9.54544	-9.55847	-9.53691	-9.45999	-9.35075	-9.20379	-9.08098	-8.97887	-8.92853	-8.91053	-8.92714	-8.95913	-8.98503	-9.0091	-9.01766
	subject 14	-5.96408	-6.55582	-7.14755	-8.02443	-8.91343	-9.66064	-10.3952	-11.1703	-11.951	-12.7152	-13.4762	-14.0231	-14.5151	-15.1066	-15.7303	-16.3664	-17.0075	-17.5449	-18.032	-18.3656	-18.6102	-18.8436	-19.0693	-19.288	-19.501	-19.7222	-19.9514	-20.1641	-20.3582	-20.5181	-20.6323	-20.789	-21.0129	-21.2027	-21.3284	-21.4791	-21.686	-21.8648	-21.9654	-22.0741	-22.2109	-22.3486	-22.4904	-22.6329	-22.7803	-22.9177	-22.9674	-23.0166
	subject 15	4.98657	4.17306	3.35956	1.88127	0.30571	-1.56104	-3.52762	-5.57066	-7.66115	-8.98066	-9.49567	-9.49611	-8.58851	-7.60088	-6.35129	-5.21058	-4.9844	-4.75821	-5.74799	-6.7642	-7.78946	-8.8163	-9.65564	-10.4233	-10.9933	-11.4293	-11.7661	-11.9901	-12.1891	-12.3396	-12.4475	-12.3981	-12.3305	-12.068	-11.8054	-11.3035	-10.791	-10.1376	-9.45537	-8.75745	-8.05288	-7.39099	-6.76073	-6.19914	-5.72256	-5.30787	-5.02522	-4.79796
	subject 16	3.57911	3.11137	2.64362	2.30525	1.97864	1.63151	1.28027	0.57443	-0.24961	-1.09195	-1.94345	-2.83661	-3.75953	-4.62117	-5.42155	-6.10591	-6.62786	-7.1131	-7.52494	-7.84286	-7.87905	-7.90569	-7.88466	-7.84914	-7.65421	-7.45929	-7.22154	-6.98379	-6.6836	-6.37773	-6.14063	-5.91729	-5.77682	-5.66399	-5.69627	-5.80112	-5.95631	-6.14746	-6.38907	-6.68115	-6.92996	-7.11819	-7.37332	-7.76226	-8.11752	-8.37175	-8.61094	-8.77496
	subject 17	-5.75639	-5.8914	-6.0264	-5.96749	-5.85317	-5.89183	-6.05288	-6.34797	-6.91115	-7.45845	-7.87878	-8.2991	-8.58081	-8.84518	-8.97421	-9.03556	-9.10275	-9.17725	-9.21528	-9.12564	-9.036	-9.31669	-9.59738	-9.82593	-10.0396	-10.2049	-10.3315	-10.429	-10.4683	-10.4959	-10.4301	-10.3643	-10.0949	-9.80009	-9.63074	-9.52412	-9.45406	-9.42968	-9.39797	-9.34057	-9.28318	-8.98802	-8.69285	-8.48912	-8.31152	-8.2026	-8.14862	-8.11639
	subject 18	2.47834	2.45162	2.42491	2.46994	2.54189	2.58484	2.59299	2.5676	2.39124	2.21489	1.78476	1.32926	0.91877	0.534	0.10786	-0.39068	-0.88425	-1.32822	-1.77218	-2.07685	-2.35057	-2.64121	-2.94596	-3.25606	-3.58041	-3.90477	-4.23759	-4.57042	-4.90513	-5.24055	-5.48339	-5.61514	-5.75594	-5.93745	-6.11896	-6.36302	-6.61333	-6.85472	-7.09102	-7.25905	-7.30763	-7.35185	-7.35256	-7.35327	-7.29993	-7.23457	-7.23682	-7.2954
	subject 19	4.30024	3.75566	3.20444	2.49068	1.78798	1.21528	0.67832	0.40929	0.20207	0.32702	0.44937	0.56105	0.64213	0.62371	0.6318	0.70995	0.84695	1.11267	1.34958	1.53365	1.77684	2.11168	2.4183	2.68775	2.90705	3.06994	3.31337	3.63424	4.02102	4.46193	4.78044	5.01326	5.24202	5.46837	5.60139	5.68775	5.70881	5.70267	5.69867	5.6954	5.73385	5.78378	5.62648	5.42477	5.26057	5.10234	4.99834	4.90025
	subject 20	-11.5878	-12.093	-12.5983	-13.1679	-13.7469	-14.3532	-14.969	-15.4791	-15.9236	-16.6292	-17.6073	-18.3267	-18.5896	-18.8075	-18.878	-18.9984	-19.5377	-20.0769	-20.434	-20.7871	-20.7595	-20.6653	-20.607	-20.5624	-20.4902	-20.3994	-20.2876	-20.1521	-19.97	-19.6977	-19.4537	-19.3145	-19.175	-19.033	-18.891	-18.721	-18.5498	-18.4586	-18.3838	-18.2584	-18.1115	-18.0032	-17.9237	-17.8064	-17.6425	-17.4885	-17.3558	-17.2362
	subject 21	8.81223	8.14115	7.48196	7.11419	6.76796	6.67497	6.58461	6.51395	6.33818	5.59743	4.76428	3.55229	2.42735	1.5853	0.90255	0.64079	0.40229	0.21467	0.00099582	-0.26046	-0.48077	-0.63731	-0.75581	-0.82415	-0.83311	-0.77527	-0.7211	-0.67047	-0.48492	-0.18855	0.05831	0.27049	0.32052	0.27428	0.45828	0.75742	0.8984	0.9735	1.0451	1.1155	1.36356	1.66047	1.89212	2.10978	2.18553	2.2387	2.35746	2.48334
	subject 22	-3.82963	-4.15422	-4.47881	-5.1117	-5.78971	-6.34214	-6.8515	-7.27082	-7.63426	-8.18584	-8.93373	-9.66732	-10.3757	-11.0434	-11.5785	-12.144	-12.965	-13.786	-14.215	-14.6354	-14.858	-15.0459	-15.2787	-15.5285	-15.6505	-15.6858	-15.661	-15.568	-15.4723	-15.3714	-15.2708	-15.171	-15.0683	-14.933	-14.7978	-14.7116	-14.6277	-14.5163	-14.3992	-14.4043	-14.4613	-14.3984	-14.2466	-14.1332	-14.0671	-14.0129	-13.984	-13.969
	subject 23	1.74558	1.8177	1.81675	1.2435	0.72994	0.42039	0.14321	-0.07101	-0.47487	-1.10789	-1.95036	-2.9534	-3.65185	-4.20647	-4.44026	-4.59004	-4.80354	-5.02767	-5.45936	-5.8885	-6.30089	-6.7365	-7.24353	-7.7628	-8.30398	-8.75351	-9.10038	-9.41356	-9.70281	-9.89417	-10.0432	-10.1764	-10.3059	-10.5847	-10.87	-11.0114	-11.1529	-11.2951	-11.4522	-11.6511	-11.8818	-12.1649	-12.3468	-12.4235	-12.258	-11.9334	-12.0006	-12.2225
	subject 24	3.6638	3.41551	3.16722	2.95253	2.74491	2.13038	1.29883	0.25006	-1.03569	-2.26068	-3.34676	-4.3843	-5.09827	-5.81224	-6.17155	-6.51475	-6.69117	-6.82128	-6.94366	-7.06108	-7.15724	-7.22577	-7.28726	-7.32883	-7.37381	-7.45459	-7.53536	-7.49996	-7.4535	-7.46398	-7.49457	-7.42696	-7.28382	-7.21985	-7.27906	-7.3359	-7.38423	-7.43264	-7.48268	-7.53272	-7.57262	-7.611	-7.65979	-7.71315	-7.7559	-7.78894	-7.78904	-7.72741
	subject 25	2.20526	0.29497	-1.61532	-3.77695	-5.94927	-7.67225	-9.3553	-11.0009	-12.6413	-13.3679	-13.9161	-13.7854	-13.4805	-13.1082	-12.714	-12.404	-12.1277	-11.9314	-11.774	-11.5695	-11.3378	-11.1072	-10.8774	-10.7041	-10.5769	-10.4812	-10.4157	-10.3307	-10.2236	-10.1338	-10.067	-10.0501	-10.1119	-10.1412	-10.1095	-10.1065	-10.169	-10.1838	-10.0669	-9.99404	-10.0734	-10.1038	-9.91641	-9.71324	-9.41523	-9.12366	-8.88877	-8.65115
	subject 26	0.37054	0.34288	0.31521	0.07999	-0.18562	-0.98122	-1.95854	-3.28014	-4.81542	-6.23465	-7.53277	-8.58745	-9.21255	-9.79417	-10.2334	-10.5997	-10.352	-10.1044	-9.87491	-9.64582	-9.50727	-9.38457	-9.44925	-9.58558	-9.70352	-9.80899	-9.93305	-10.0782	-10.1391	-10.0368	-9.93465	-9.83311	-9.7394	-9.72991	-9.72043	-9.64851	-9.57381	-9.4692	-9.35846	-9.28951	-9.23829	-9.23105	-9.25638	-9.27137	-9.27355	-9.2801	-9.29596	-9.28675
	subject 27	3.81742	4.00509	4.19275	4.34424	4.4942	4.61754	4.73853	4.64693	4.52568	2.81192	0.78742	-1.78092	-4.48872	-6.49618	-8.2765	-9.68179	-10.9371	-11.8104	-12.4987	-12.6668	-12.533	-12.4044	-12.2794	-12.2463	-12.2882	-12.3682	-12.4849	-12.6059	-12.7319	-12.8774	-13.0488	-13.1816	-13.2537	-13.2894	-13.2567	-13.1821	-13.0126	-12.8431	-12.6735	-12.5049	-12.3402	-12.1733	-11.9974	-11.8403	-11.7963	-11.7518	-11.7017	-11.6525
	subject 28	2.47706	0.78212	-0.91282	-1.94944	-2.98606	-3.88269	-4.77932	-4.7642	-4.74908	-5.58517	-6.42126	-6.36923	-6.31719	-6.07561	-5.83404	-5.68649	-5.53894	-5.65367	-5.7684	-5.91143	-6.05447	-6.15442	-6.25437	-6.39393	-6.5335	-6.68774	-6.84198	-6.9627	-7.08343	-7.23274	-7.38205	-7.54354	-7.70503	-7.80793	-7.91083	-8.02351	-8.13619	-8.18237	-8.22855	-8.33227	-8.43599	-8.32149	-8.207	-8.11277	-8.01855	-7.78674	-7.55494	-7.26615
	subject 29	5.2838	5.01005	4.7363	4.30582	3.86109	3.14939	2.3843	1.608	0.82796	-0.12562	-1.16597	-2.01239	-2.72029	-3.18965	-3.42045	-3.89572	-4.71324	-5.35107	-5.62954	-5.83153	-5.80414	-5.78523	-5.80882	-5.84105	-5.96827	-6.09548	-6.11215	-6.12883	-6.16441	-6.20171	-6.20213	-6.19517	-6.15742	-6.10941	-5.94733	-5.72822	-5.60322	-5.54544	-5.45588	-5.33454	-5.23347	-5.16077	-5.1236	-5.15749	-5.14552	-4.99599	-4.87709	-4.91128
	subject 30	3.54966	3.10809	2.55554	1.5961	0.80064	0.2238	-0.45461	-1.18946	-1.8661	-2.52314	-3.05162	-3.47801	-3.64919	-3.5522	-3.18704	-2.80994	-2.42805	-2.45106	-2.60565	-3.36289	-4.12472	-4.89479	-5.68848	-6.49987	-6.97253	-7.35281	-7.30257	-7.25589	-7.22227	-7.23748	-7.3178	-7.37285	-7.41385	-7.42945	-7.44374	-7.49624	-7.57282	-7.70961	-7.88664	-8.10391	-8.34257	-8.58978	-8.79905	-9.01771	-9.31022	-9.50492	-9.52358	-9.59061
Z	100%Gait cycle
	subject 1	0.60291	0.78167	0.96044	1.05281	1.12049	1.16183	1.18209	1.1211	0.89762	0.65222	0.23151	-0.1892	-0.65231	-1.12071	-1.50179	-1.83921	-2.14096	-2.39811	-2.57264	-2.458	-2.34336	-2.06137	-1.77938	-1.47758	-1.17012	-0.81761	-0.42905	-0.03124	0.38507	0.76709	0.87487	0.98264	1.09096	1.19933	1.20644	1.16292	1.14351	1.15424	1.15392	1.11492	1.07591	1.0042	0.9325	0.80884	0.67034	0.57134	0.50395	0.41517
	subject 2	-0.92449	-0.54543	-0.16637	0.19642	0.55456	0.80861	0.97939	1.06097	0.96412	0.84857	0.58333	0.31809	0.03674	-0.24662	-0.7747	-1.42513	-2.12636	-2.89108	-3.62418	-4.2466	-4.86903	-5.36146	-5.85389	-6.09082	-6.25476	-6.2271	-6.04617	-5.87556	-5.72556	-5.56416	-5.31146	-5.05877	-4.79318	-4.52598	-4.26769	-4.01385	-3.74498	-3.45734	-3.16538	-2.85831	-2.55125	-2.52037	-2.4895	-2.58426	-2.71492	-2.94043	-3.24182	-3.54778
	subject 3	28.8689	28.919	28.9691	29.0591	29.1604	29.3224	29.5329	29.6819	29.7075	29.7644	30.0726	30.3808	30.6956	31.0112	31.0522	30.9559	30.8884	30.8568	30.8939	31.1711	31.4482	31.8089	32.1696	32.3318	32.4373	32.5536	32.6786	32.828	33.0262	33.2356	33.5341	33.8326	34.0964	34.3559	34.6742	35.0219	35.2371	35.2867	35.3252	35.3248	35.3243	35.2176	35.1109	35.0649	35.0363	35.0135	34.9954	34.9278
	subject 4	1.03939	1.54282	2.0422	2.50974	2.91394	3.10174	3.306	3.54228	3.83832	4.20657	4.74862	5.42392	6.1921	7.00414	7.55623	8.04024	8.32738	8.59605	8.97048	9.32832	9.5771	9.709	9.48127	9.19924	8.82005	8.2893	7.5888	6.85946	6.10965	5.95124	6.04858	6.30849	6.6062	6.84019	7.07432	7.44453	7.78618	7.96724	8.0998	8.09726	8.10872	8.14328	7.9614	7.55477	7.04867	6.47729	6.18073	5.99265
	subject 5	2.15912	2.48079	2.79249	3.05937	3.21797	3.18708	3.19832	3.24469	3.19061	3.09887	3.01335	2.92352	2.78443	2.59186	2.25668	1.89518	1.50208	1.32358	1.26771	1.50658	1.81096	2.15151	2.51618	2.98936	3.48498	4.01987	4.43764	4.7578	4.98339	5.17349	5.38966	5.60309	5.76302	5.91884	6.06367	6.21248	6.36605	6.46682	6.53741	6.42353	6.26865	6.14748	6.00324	5.75514	5.4904	5.19654	5.03021	4.97016
	subject 6	-17.9893	-17.2119	-16.4345	-16.3285	-16.4743	-16.7728	-17.2547	-17.7774	-18.4833	-19.1892	-19.8169	-20.4368	-20.9709	-21.4559	-22.2958	-23.7565	-25.0674	-24.8804	-24.6934	-25.1103	-25.6613	-26.1556	-26.6024	-27.0012	-27.2718	-27.5423	-27.6683	-27.7943	-27.694	-27.5087	-27.2265	-26.8281	-26.4299	-26.0334	-25.6369	-25.5548	-25.5041	-25.4347	-25.3544	-25.2753	-25.1981	-25.1259	-25.1047	-25.0836	-24.9204	-24.7258	-24.5748	-24.4604
	subject 7	-1.95077	-1.80715	-1.67452	-1.57072	-1.45261	-1.32287	-1.29016	-1.28682	-1.36272	-1.44063	-1.52183	-1.96013	-2.58637	-3.093	-3.56507	-3.93866	-4.18286	-4.28842	-4.16996	-3.97113	-3.51769	-3.04954	-2.54866	-2.10917	-1.71302	-1.20522	-0.67978	-0.15576	0.36376	0.87689	1.32052	1.73288	2.07628	2.37415	2.53669	2.62058	2.63108	2.51721	2.35678	2.00567	1.62752	1.19798	0.81152	0.4514	0.12408	-0.19544	-0.49566	-0.7467
	subject 8	-0.99605	-0.6871	-0.37815	-0.12994	0.09548	0.29821	0.47369	0.60625	0.54564	0.48503	0.20241	-0.10241	-0.46498	-0.86055	-1.27213	-1.7117	-2.14189	-2.47821	-2.81453	-3.06358	-3.29324	-3.42288	-3.46917	-3.46128	-3.30891	-3.15654	-3.00336	-2.85018	-2.59631	-2.30468	-1.98321	-1.62593	-1.27917	-0.97971	-0.68025	-0.37364	-0.06632	0.15021	0.31486	0.45317	0.54536	0.65216	0.90501	1.15786	1.08264	0.93452	0.79165	0.65317
	subject 9	-1.27388	-0.99836	-0.72283	-0.55789	-0.41624	-0.28824	-0.16751	-0.11216	-0.12811	-0.19886	-0.39487	-0.6316	-1.13979	-1.64798	-2.08425	-2.51726	-2.84662	-3.14718	-3.32748	-3.43046	-3.45897	-3.39068	-3.34783	-3.37712	-3.37051	-2.98707	-2.60363	-2.32631	-2.05909	-1.74111	-1.40521	-1.11394	-0.857	-0.62003	-0.41411	-0.22749	-0.11036	0.00358	0.04714	0.0907	0.08562	0.07325	0.10352	0.15243	0.2226	0.31226	0.39514	0.46535
	subject 10	-1.52672	-1.42509	-1.32347	-1.16446	-0.99338	-0.82893	-0.66802	-0.47194	-0.23751	-0.03403	0.09869	0.23228	0.37172	0.51115	0.62213	0.7318	0.85655	0.98547	1.1945	1.45501	1.64758	1.75182	1.83958	1.88066	1.91864	1.92414	1.92964	1.99342	2.06274	2.09788	2.12096	2.13345	2.1378	2.1212	2.07201	1.97585	1.71053	1.46528	1.6613	1.85732	1.66275	1.40959	1.34772	1.36954	1.29234	1.12436	1.04884	1.14664
	subject 11	-6.11751	-5.90605	-5.6946	-5.61666	-5.55086	-5.46291	-5.37052	-5.41259	-5.49948	-5.90992	-6.48214	-6.93008	-7.28926	-7.64519	-7.99787	-8.32653	-8.62159	-8.88572	-9.088	-9.27964	-9.43933	-9.59287	-9.7156	-9.83763	-9.95183	-10.066	-10.0762	-10.0863	-10.0187	-9.94401	-9.70608	-9.43551	-9.15941	-8.88146	-8.56045	-8.21791	-7.92459	-7.66642	-7.41582	-7.17279	-6.9315	-6.69264	-6.45154	-6.20596	-5.9993	-5.90942	-5.87417	-6.11211
	subject 12	1.15471	1.21643	1.27452	1.24345	1.20342	1.05823	0.91268	0.7644	0.59693	0.32629	0.04962	-0.25177	-0.52971	-0.73146	-0.89583	-0.96139	-0.96692	-0.84112	-0.77579	-0.82134	-0.79638	-0.66214	-0.51902	-0.3642	-0.22601	-0.10652	-0.01908	0.03756	0.09434	0.15123	0.14669	0.09914	0.04115	-0.02304	-0.20541	-0.44686	-0.62621	-0.77968	-1.02235	-1.29554	-1.39024	-1.43585	-1.49168	-1.54968	-1.47427	-1.37763	-1.23321	-1.08361
	subject 13	0.000673	-0.03006	-0.05917	-0.06874	-0.07902	-0.09325	-0.15475	-0.37381	-0.635	-0.991	-1.34454	-1.69415	-2.01893	-2.31473	-2.33505	-2.11924	-1.95701	-1.82825	-1.74859	-1.69075	-1.47466	-1.21108	-0.95142	-0.69246	-0.65814	-0.64253	-0.6291	-0.60422	-0.44207	-0.27731	-0.09814	0.0537	0.11443	0.1991	0.33763	0.46372	0.56991	0.68091	0.7975	0.84594	0.83595	0.73658	0.58134	0.31553	0.00056516	-0.37317	-0.76454	-1.12194
	subject 14	-1.87159	-1.90003	-1.92848	-2.20506	-2.4922	-2.76888	-3.04462	-3.22579	-3.39375	-3.453	-3.49104	-3.3128	-3.07912	-3.01475	-3.00529	-3.12182	-3.28875	-3.43412	-3.56904	-3.65135	-3.70312	-3.58771	-3.35699	-3.06381	-2.71974	-2.39756	-2.09639	-1.78835	-1.47254	-1.13039	-0.75311	-0.42012	-0.15707	0.08291	0.27944	0.41273	0.40268	0.40757	0.45383	0.49506	0.5189	0.5239	0.44523	0.36303	0.25967	0.15436	0.03177	-0.07778
	subject 15	1.6409	2.22703	2.81315	3.19227	3.5411	4.06112	4.63983	5.05704	5.374	5.54901	5.5759	5.38904	4.825	4.31592	3.98675	3.65769	3.32955	3.00141	2.63072	2.25909	2.15674	2.10151	2.12948	2.18928	2.36282	2.61356	2.92056	3.29152	3.68146	4.1082	4.53528	4.9636	5.39959	5.91808	6.43657	6.94229	7.44744	7.86055	8.25479	8.54099	8.78136	8.98438	9.15975	9.25404	9.24795	9.16419	8.91476	8.64196
	subject 16	29.0335	29.5073	29.9811	30.4858	30.9932	31.4788	31.96	32.318	32.635	32.6434	32.4976	32.1661	31.702	31.2966	30.95	30.7586	30.7846	30.8008	30.7974	30.8656	31.1485	31.455	31.8793	32.3089	32.7962	33.2834	33.9183	34.5533	35.0965	35.6314	36.0086	36.3543	36.4766	36.5245	36.4421	36.2948	36.0909	35.8467	35.5318	35.1463	34.7814	34.4451	34.0206	33.4195	32.8914	32.5823	32.2951	32.1172
	subject 17	5.85064	6.01051	6.17038	6.37353	6.58906	6.7193	6.78132	6.78942	6.68969	6.57458	6.33654	6.0985	5.95667	5.82686	5.67951	5.52337	5.44849	5.47518	5.53187	5.69361	5.85534	5.73551	5.61567	5.61007	5.63712	5.68444	5.74799	5.84895	6.02474	6.2037	6.40806	6.61242	7.06216	7.54258	7.88906	8.16859	8.39981	8.57064	8.73314	8.86652	8.9999	9.30145	9.603	9.92814	10.26	10.4082	10.4093	10.3919
	subject 18	1.36171	1.50118	1.64065	1.80964	1.9897	2.18683	2.40443	2.63533	2.92605	3.21678	3.36765	3.50453	3.5532	3.55147	3.47968	3.2853	3.09382	2.93135	2.76888	2.3255	1.8197	1.50852	1.3595	1.23303	1.1667	1.10037	0.91183	0.72329	0.52802	0.33024	0.18165	0.09211	0.00957	-0.04147	-0.09251	-0.01063	0.08454	0.25142	0.45928	0.5296	0.3592	0.19258	0.06371	-0.06516	0.08282	0.29232	0.20388	-0.13283
	subject 19	6.4904	6.27218	6.05141	5.76849	5.49784	5.37142	5.2425	5.09487	4.94746	4.80124	4.65683	4.51982	4.41247	4.40152	4.43069	4.56588	4.76259	5.09387	5.40323	5.67239	6.00697	6.44297	6.83826	7.17989	7.48669	7.75429	8.10379	8.53204	8.81094	8.96714	9.09837	9.21211	9.3277	9.44439	9.35553	9.1639	8.83951	8.45981	8.10997	7.77034	7.56665	7.40035	6.85159	6.22087	5.8317	5.48096	5.13686	4.79347
	subject 20	2.4869	2.68671	2.88652	3.05087	3.21003	3.34341	3.46794	3.58198	3.6895	3.59922	3.30255	2.9679	2.56622	2.22977	2.1068	1.9947	1.97396	1.95323	1.73255	1.50752	1.16588	0.80382	0.51888	0.26344	0.16326	0.16845	0.14985	0.10425	0.1455	0.35503	0.55719	0.73202	0.91512	1.18712	1.45911	1.67019	1.87856	2.17462	2.48867	2.70845	2.88823	3.09631	3.32535	3.53651	3.72555	3.8988	4.03837	4.1617
	subject 21	-2.67098	-2.45553	-2.23607	-1.91822	-1.59359	-1.18916	-0.7904	-0.43411	-0.12491	-0.06886	-0.06715	-0.28826	-0.56777	-1.03707	-1.53401	-2.104	-2.75465	-3.58175	-4.25048	-4.62885	-4.89435	-4.98491	-5.0654	-5.13261	-4.98492	-4.59547	-4.00764	-3.22904	-2.54715	-1.9447	-1.43853	-0.99975	-0.58114	-0.17452	0.1365	0.39972	0.64057	0.8721	0.9299	0.92826	1.06768	1.24589	1.20164	1.10971	1.05281	1.00148	0.70029	0.37193
	subject 22	-3.94905	-3.78715	-3.62525	-3.5163	-3.41509	-3.30941	-3.2022	-3.16745	-3.17768	-3.23957	-3.35534	-3.47722	-3.60986	-3.74029	-3.86353	-3.99121	-4.1563	-4.32139	-4.41735	-4.5118	-4.53241	-4.5401	-4.29415	-3.95122	-3.44795	-2.83587	-2.18765	-1.49834	-0.92579	-0.57944	-0.24706	0.03368	0.31861	0.64856	0.97851	1.12809	1.26965	1.43559	1.60653	1.52126	1.32728	1.1953	1.10925	0.94815	0.69414	0.50002	0.43367	0.33186
	subject 23	1.47848	1.54325	1.60692	1.66194	1.70418	1.70275	1.66506	1.55685	1.34739	1.01559	0.68725	0.36158	0.18765	0.08539	0.18947	0.3476	0.66772	1.00888	1.56633	2.1097	2.56051	2.95517	3.17708	3.36587	3.4954	3.59832	3.67143	3.8323	4.05544	4.10646	4.08304	4.02124	3.95051	3.931	3.91702	3.93762	3.97939	4.14023	4.20362	3.99552	3.88384	3.93124	3.96174	3.97469	4.26881	4.74745	4.72586	4.5068
	subject 24	1.25561	1.4196	1.58359	1.64098	1.67594	1.66519	1.63008	1.62043	1.63857	1.61743	1.50653	1.35774	0.95637	0.55501	0.19132	-0.17066	-0.42455	-0.6484	-0.67635	-0.57836	-0.43849	-0.2442	0.01802	0.47269	0.90758	1.13481	1.36205	1.7496	2.15242	2.39014	2.5696	2.81108	3.10029	3.23675	3.13561	3.03005	2.90852	2.7862	2.64608	2.50597	2.38115	2.25863	2.12414	1.98441	1.86454	1.76287	1.66223	1.56351
	subject 25	3.5883	3.46704	3.34579	3.21148	3.07663	3.38352	3.72967	3.94348	4.13882	4.08572	3.98414	4.00293	4.05258	4.40194	4.84851	5.05851	5.17389	4.97302	4.61881	4.34193	4.10995	4.12224	4.30299	4.56606	4.89623	5.22154	5.54221	5.76503	5.87721	5.86845	5.6984	5.49803	5.24977	5.07744	5.04803	4.99793	4.90094	4.87425	5.04223	5.1375	4.98162	4.87767	5.00452	5.14005	5.32768	5.50401	5.58086	5.66581
	subject 26	-3.38243	-3.35739	-3.33235	-3.64188	-4.00036	-4.42899	-4.88167	-5.2997	-5.69622	-6.01314	-6.24699	-6.35039	-6.22356	-6.13789	-6.18695	-6.21924	-6.11064	-6.00203	-6.30142	-6.60967	-6.72084	-6.79752	-6.92348	-7.06827	-7.11288	-7.08951	-6.87076	-6.42997	-5.86806	-5.07146	-4.40417	-4.21529	-4.03077	-3.89318	-3.75559	-3.6434	-3.53233	-3.41121	-3.28802	-3.14666	-2.99761	-2.88079	-2.78785	-2.69419	-2.59966	-2.49519	-2.36952	-2.22652
	subject 27	6.57884	6.47472	6.3706	6.24622	6.12097	5.83814	5.54131	5.25034	4.96019	4.68864	4.42071	4.11359	3.79642	3.38302	2.93839	2.12881	1.17324	0.28834	-0.5623	-1.38252	-2.18507	-2.76281	-3.1855	-3.50159	-3.73083	-3.76142	-3.60129	-3.42263	-3.22303	-2.90534	-2.4302	-1.8707	-1.178	-0.49193	0.18166	0.80579	1.31779	1.79276	2.16515	2.52847	2.86039	3.22097	3.70889	4.14086	4.23701	4.33907	4.49306	4.64723
	subject 28	4.85273	5.18193	5.51114	6.06293	6.61473	6.35441	6.0941	5.62468	5.15526	4.69448	4.23371	3.99898	3.76425	3.63983	3.51541	4.12057	4.72574	5.38391	6.04208	6.5898	7.13752	7.94888	8.76025	9.20183	9.64341	9.72372	9.80404	9.67076	9.53747	9.35727	9.17707	8.90661	8.63615	8.3441	8.05205	7.81442	7.57678	7.40572	7.23466	6.9213	6.60794	6.7519	6.89585	7.07272	7.24959	7.5336	7.8176	8.21724
	subject 29	-0.13178	0.07519	0.28216	0.45764	0.63027	0.64538	0.62898	0.6086	0.58688	0.44053	0.23186	-0.04496	-0.37044	-0.5979	-0.72732	-0.90237	-1.14128	-1.26169	-1.14511	-1.02822	-0.91042	-0.80335	-0.74988	-0.70845	-0.79941	-0.89038	-0.98675	-1.08313	-0.94498	-0.78551	-0.59888	-0.40681	-0.18336	0.05055	0.30397	0.56716	0.65748	0.62434	0.66516	0.77997	0.89963	1.02609	1.07243	0.95853	0.88714	0.94335	0.96992	0.84835
	subject 30	0.14632	0.05155	-0.09012	-0.40378	-0.57548	-0.55788	-0.34307	-0.01869	-0.12014	-0.33681	-1.1288	-1.93766	-2.78869	-3.51933	-4.1296	-4.55682	-4.91083	-4.85399	-4.69102	-4.08087	-3.20008	-1.83214	-0.4298	0.99832	2.18732	3.31112	4.2234	5.07488	5.70343	6.24264	6.66274	6.96569	7.20356	7.29226	7.33879	7.16017	6.88895	6.38623	5.76323	5.01995	4.27536	3.53026	2.9878	2.42321	1.63231	1.10435	1.04967	0.87958
[truncated: 53 more columns]

## Sheet: Surface02 Concrete
Ankle joint angle
X	100%Gait cycle	1	2	3	4	5	6	7	8	9	10	11	12	13	14	15	16	17	18	19	20	21	22	23	24	25	26	27	28	29	30	31	32	33	34	35	36	37	38	39	40	41	42	43	44	45	46	47	48
	subject 1	6.35068	5.58185	4.81303	3.85064	2.79481	1.68174	0.46185	-0.75845	-1.99596	-3.23346	-4.20714	-5.06649	-5.59381	-5.56084	-5.48959	-4.63358	-3.77756	-2.9153	-2.05062	-1.18332	-0.31202	0.56387	1.50088	2.4379	3.35926	4.27524	5.18905	6.09987	6.99045	7.68366	8.37687	8.99675	9.5944	10.1466	10.6413	11.1356	11.6259	12.1163	12.5384	12.9425	13.3654	13.81	14.2522	14.6799	15.1077	15.4904	15.8629	16.2137
	subject 2	3.02621	2.55289	2.07957	1.76547	1.57599	1.4739	2.001	2.5281	3.12567	3.75594	4.41252	5.15063	5.88875	6.53021	7.14823	7.71707	8.20064	8.68422	9.15621	9.62729	10.1715	10.7924	11.4133	12.032	12.6507	13.252	13.8422	14.4258	14.9774	15.529	16.048	16.555	17.0502	17.517	17.9838	18.4006	18.8088	19.2347	19.6854	20.1362	20.5932	21.0503	21.483	21.8947	22.2986	22.6307	22.9628	23.2382
	subject 3	15.031	14.9487	14.854	14.4579	14.0509	13.5163	12.98	12.4315	11.8771	11.2911	10.6864	10.0054	9.40063	9.04392	8.80703	8.88685	9.06917	9.47573	9.92501	10.4526	11.0026	11.5874	12.209	12.8791	13.5316	14.1644	14.8136	15.4784	16.0576	16.5665	17.0612	17.5461	18.0002	18.4361	18.8507	19.2547	19.6736	20.0986	20.4926	20.8759	21.2572	21.6381	21.9941	22.3449	22.5741	22.784	23.0482	23.3183
	subject 4	15.0617	14.2913	13.5211	12.5073	11.4833	10.1045	8.69421	6.80291	4.84448	2.72882	0.58248	-1.34436	-3.21492	-3.71564	-3.77208	-3.03864	-1.98924	-0.76781	0.53703	1.75961	2.93443	4.03317	5.07945	6.22561	7.45318	8.70893	9.99176	11.2758	12.5612	13.7866	14.932	15.9768	16.863	17.6863	18.3915	19.0647	19.6655	20.2748	20.9076	21.5134	22.0261	22.5384	23.0487	23.5498	23.9955	24.4349	24.82	25.1971
	subject 5	5.51021	4.68857	3.85451	2.87136	1.89814	0.9796	0.15044	-0.38078	-0.67475	-0.43491	-0.00765	0.71947	1.50256	2.35093	3.12843	3.84518	4.67717	5.58118	6.52225	7.47978	8.47106	9.47246	10.4725	11.4722	12.3257	13.167	13.8998	14.6304	15.3334	16.0273	16.6711	17.3139	17.9537	18.5849	19.1968	19.7987	20.3847	20.9606	21.5247	21.9994	22.3974	22.858	23.3577	23.8104	24.2421	24.599	24.9336	25.1777
	subject 6	10.7322	9.9493	9.16646	8.50316	7.83986	7.0907	6.34154	5.76125	5.18095	4.77789	4.37484	3.99431	3.61379	3.31006	3.00633	2.83105	2.65577	2.88803	3.1203	3.39734	3.67437	4.09635	4.51832	5.00311	5.4879	6.10486	6.72182	7.46545	8.20908	8.97057	9.73205	10.4776	11.2231	11.8195	12.4159	13.0245	13.6331	14.1956	14.7581	15.2287	15.6994	16.1775	16.6556	17.1243	17.593	17.9029	18.2128	18.5057
	subject 7	3.48194	2.2985	1.11506	-0.09659	-1.31081	-2.44567	-3.56466	-4.45961	-5.27987	-5.73395	-6.00493	-5.87364	-5.45502	-4.71093	-3.64138	-2.58916	-1.56122	-0.53086	0.50433	1.52474	2.50084	3.50585	4.65542	5.79172	6.782	7.77229	8.57295	9.37361	10.0312	10.6758	11.2885	11.8948	12.4597	13.0109	13.5503	14.0837	14.6116	15.1356	15.639	16.1221	16.5804	17.0042	17.4165	17.8057	18.1803	18.5112	18.8306	19.0933
	subject 8	13.5023	12.5093	11.5163	10.3728	9.15658	7.93947	6.72062	5.5094	4.619	3.7286	3.19991	2.82795	2.63291	2.73644	2.86219	3.44326	4.02433	4.79282	5.63386	6.49697	7.39384	8.30407	9.39243	10.4808	11.5298	12.5654	13.5583	14.4919	15.4123	16.2038	16.9952	17.7185	18.421	19.1206	19.8163	20.5112	21.1985	21.8858	22.5239	23.149	23.7515	24.3279	24.8973	25.4236	25.95	26.4084	26.8513	27.2429
	subject 9	13.3705	12.7598	12.1491	11.513	10.8746	10.2096	9.53944	8.84117	8.13353	7.49412	6.88881	6.43331	6.08483	5.88108	5.82209	5.90801	6.19681	6.60119	7.23673	7.94974	8.89515	9.85399	10.88	11.9025	12.8859	13.8693	14.6824	15.4956	16.3366	17.1801	17.9223	18.6443	19.2746	19.8744	20.4174	20.9319	21.4744	22.0367	22.5663	23.0631	23.562	24.0636	24.5554	25.0271	25.5054	26.0033	26.4719	26.7947
	subject 10	6.87018	5.62987	4.38955	3.36672	2.40603	1.6464	1.04761	0.63809	0.60708	0.62693	1.05367	1.48041	2.07711	2.69506	3.47552	4.33724	5.20047	6.06558	6.92386	7.7582	8.59255	9.38969	10.1868	10.8793	11.5418	12.15	12.7146	13.2467	13.7138	14.1837	14.676	15.1683	15.6178	16.0619	16.4965	16.9264	17.3393	17.7311	18.1213	18.5061	18.8908	19.2732	19.6555	19.92	20.1508	20.338	20.4904	20.6475
	subject 11	10.2289	9.17651	8.1137	6.79516	5.46951	4.06037	2.69274	1.63648	0.71687	0.53177	0.50346	1.11802	1.75455	2.46252	3.11776	3.63363	4.18794	4.82636	5.54201	6.39926	7.26302	8.13687	8.98358	9.79454	10.5747	11.3202	12.0355	12.7216	13.3986	14.0681	14.7575	15.461	16.1722	16.8881	17.6269	18.3771	19.1834	20.013	20.7258	21.3985	22.116	22.8458	23.473	24.0782	24.6133	25.1373	25.3871	25.6071
	subject 12	3.47737	2.53944	1.58589	0.44513	-0.69533	-1.83411	-2.92193	-3.83995	-4.69761	-5.41946	-5.94169	-6.14452	-6.08119	-5.70734	-5.08588	-4.2522	-3.36803	-2.4523	-1.52502	-0.59262	0.38504	1.37628	2.44158	3.52033	4.50498	5.48179	6.36339	7.23556	7.99468	8.74232	9.42677	10.0895	10.68	11.2561	11.8002	12.3136	12.7781	13.2343	13.6809	14.1119	14.5295	14.9537	15.3819	15.7947	16.2006	16.6314	17.0698	17.4918
	subject 13	5.23271	4.38617	3.53963	2.83568	2.27431	1.71295	1.94781	2.18266	2.83202	3.89587	4.95972	5.79226	6.62479	7.30196	7.82377	8.34558	9.04746	9.74933	10.3684	10.9047	11.4411	12.1877	12.9343	13.6409	14.3075	14.9741	15.5268	16.0795	16.5989	17.0852	17.5715	18.0412	18.511	18.9479	19.352	19.7561	20.1308	20.5056	20.8144	21.0572	21.2999	21.5368	21.7737	21.9682	22.1205	22.2728	22.3889	22.505
	subject 14	6.77646	6.01825	5.26005	4.24604	3.19461	2.16955	1.15354	0.1703	-0.7926	-1.5468	-2.08321	-2.47059	-2.59497	-2.60196	-2.22477	-1.81929	-1.17624	-0.53318	0.25079	1.03783	1.97606	2.94075	3.90251	4.86315	5.88788	6.95608	7.96737	8.91399	9.8271	10.6753	11.496	12.215	12.9214	13.4931	14.0648	14.5494	15.0302	15.5267	16.0264	16.4767	16.906	17.3598	17.8317	18.295	18.7478	19.1767	19.555	19.9231
	subject 15	6.95876	6.06727	5.17579	4.12436	3.01295	1.86824	0.68356	-0.47042	-1.48622	-2.50202	-2.76924	-2.96161	-2.68229	-2.13344	-1.41913	-0.41525	0.59669	1.68917	2.78165	3.8345	4.87855	5.86896	6.81468	7.76622	8.73331	9.70039	10.6243	11.5483	12.359	13.1272	13.8137	14.4019	14.9873	15.5595	16.1318	16.5955	17.0484	17.4985	17.947	18.3731	18.7601	19.1432	19.4873	19.8315	20.1627	20.491	20.7865	21.0548
	subject 16	45.0768	43.9838	42.8909	41.5532	40.1797	38.7095	37.2061	35.9228	34.7761	34.0412	33.7361	33.5647	33.6294	33.6967	33.7722	33.8183	33.6171	33.416	33.071	32.7229	32.5832	32.48	32.8699	33.4483	34.0763	34.738	35.4367	36.1776	36.9165	37.6516	38.3917	39.1506	39.8976	40.5162	41.1349	41.6687	42.1988	42.7007	43.1969	43.6113	43.9909	44.3509	44.6961	45.0447	45.3975	45.732	46.0275	46.3201
	subject 17	14.7914	13.2167	11.6419	9.79671	7.85013	5.93453	4.05611	2.2494	0.76545	-0.71851	-1.77847	-2.79603	-3.3474	-3.63236	-3.48842	-2.5939	-1.6836	-0.6155	0.45259	1.51951	2.58616	3.60512	4.58433	5.54334	6.44851	7.35368	8.44885	9.54403	10.6692	11.8056	12.8256	13.7061	14.5734	15.3815	16.1896	16.9575	17.7214	18.4689	19.2071	19.9172	20.5782	21.2351	21.8517	22.4682	23.0075	23.5295	24.0218	24.4893
	subject 18	4.09366	3.45267	2.81168	2.1391	1.44708	0.74168	-0.00658	-0.75484	-1.4732	-2.18657	-2.87678	-3.54149	-4.15929	-4.3313	-4.50331	-4.2446	-3.81361	-3.42161	-3.10757	-2.79353	-2.39402	-1.99024	-1.53435	-1.03938	-0.56777	-0.19548	0.17682	0.69275	1.24248	1.77324	2.27874	2.78232	3.24769	3.71306	4.1027	4.45446	4.7988	5.12457	5.45033	5.77663	6.10297	6.44032	6.78768	7.10573	7.24803	7.39032	7.60183	7.83497
	subject 19	12.175	11.5796	10.9842	10.15	9.3056	8.35458	7.39409	6.5358	5.69178	4.97078	4.27377	3.96587	3.75773	4.03249	4.46387	5.0763	5.76115	6.38175	6.97119	7.56373	8.15808	8.83057	9.55694	10.3815	11.286	12.1887	13.0894	13.9113	14.6438	15.3803	16.1219	16.8263	17.472	18.0869	18.6437	19.1944	19.7313	20.2564	20.7492	21.2037	21.5259	21.858	22.2341	22.6021	22.9216	23.2329	23.4723	23.7081
	subject 20	-2.09971	-2.68679	-3.27388	-3.93551	-4.60806	-5.12577	-5.5904	-5.57271	-5.25566	-4.67846	-3.82977	-2.9884	-2.15995	-1.35988	-0.65273	0.05718	0.79027	1.52335	2.31008	3.09798	4.01214	4.94839	5.85274	6.74488	7.53797	8.26384	8.93297	9.5376	10.1248	10.6784	11.2139	11.6826	12.1554	12.672	13.1885	13.8133	14.4428	14.7581	15.009	15.3111	15.635	15.967	16.305	16.5987	16.8376	17.0561	17.2314	17.4228
	subject 21	9.15226	8.26353	7.37481	6.44984	5.50738	4.55371	3.57913	2.61163	1.94138	1.27113	0.92917	0.72948	0.65356	0.78653	0.92417	1.15756	1.39096	1.76712	2.19855	2.70127	3.31304	3.93482	4.69002	5.44523	6.19062	6.93263	7.67989	8.43444	9.18917	9.94563	10.7021	11.4382	12.1681	12.7653	13.1948	13.6245	14.056	14.4875	14.87	15.2394	15.6123	15.989	16.3552	16.6566	16.958	17.2457	17.5303	17.811
	subject 22	5.73416	4.49081	3.24745	2.07084	0.91924	-0.11979	-1.02375	-1.89449	-2.61573	-3.33697	-3.56133	-3.73601	-3.63522	-3.37701	-2.98318	-2.35198	-1.70242	-0.86931	-0.0362	0.79969	1.6362	2.57431	3.59707	4.64442	5.75731	6.87021	7.81158	8.75295	9.44087	10.0337	10.65	11.2942	11.9398	12.5914	13.243	13.8023	14.3524	14.9313	15.5267	16.0692	16.5194	16.9641	17.3543	17.7444	18.1543	18.5685	18.9258	19.2355
	subject 23	12.5307	10.5668	8.61451	6.94615	5.34143	4.48442	3.7153	3.6054	3.59751	4.13789	4.73207	5.5468	6.36389	7.18865	8.03236	8.92617	9.84814	10.8317	11.8087	12.7736	13.7263	14.6598	15.5614	16.4209	17.254	18.0574	18.8312	19.5767	20.3266	21.0801	21.8263	22.5674	23.2679	23.9443	24.6298	25.3198	25.9054	26.4474	27.001	27.5586	28.1295	28.7042	29.3428	29.9952	30.4628	30.9011	31.3959	31.8969
	subject 24	10.0775	9.17302	8.26858	7.38531	6.50513	5.47133	4.38485	3.23105	2.03547	0.87452	-0.25029	-1.25806	-2.05927	-2.72429	-2.94358	-3.08637	-2.58653	-2.08669	-1.09861	-0.09991	1.00756	2.13405	3.31703	4.52161	5.62826	6.66848	7.68593	8.67752	9.65723	10.6139	11.5498	12.4085	13.2563	13.9876	14.7188	15.3771	16.0321	16.5745	17.0939	17.5405	17.9564	18.3578	18.7485	19.1184	19.4623	19.7866	20.0691	20.3302
	subject 25	4.32189	2.95881	1.59573	0.95603	0.46863	0.78374	1.52687	2.50284	3.73284	4.89204	5.88941	6.87783	7.80655	8.73528	9.45419	10.1636	11.0055	11.8843	12.775	13.6735	14.5233	15.3098	16.0667	16.7399	17.41	18.049	18.6879	19.2533	19.8116	20.3372	20.8511	21.3053	21.7134	22.1912	22.7773	23.326	23.7397	24.1555	24.6195	25.0834	25.5534	26.0243	26.4994	26.9764	27.3519	27.6345	27.9367	28.2757
	subject 26	10.7808	9.56292	8.34505	6.8758	5.33474	3.73785	2.0963	0.5448	-0.82661	-2.12713	-2.86044	-3.59374	-3.43771	-3.17051	-2.3777	-1.32208	-0.22812	0.91379	2.04535	3.14072	4.23608	5.16067	6.08526	6.97835	7.86243	8.7148	9.54179	10.3591	11.1571	11.9506	12.7082	13.4659	14.2017	14.9348	15.6265	16.2977	16.9382	17.5404	18.1463	18.7646	19.383	19.8961	20.4093	20.908	21.4026	21.8358	22.22	22.5759
	subject 27	-27.8412	-25.9896	-24.1379	-21.6674	-19.0666	-16.5331	-14.0355	-11.4558	-8.78651	-6.45735	-4.90552	-3.39843	-2.18961	-0.9808	-0.08884	0.7887	1.53653	2.24832	2.85891	3.40444	3.95543	4.51353	5.07011	5.6224	6.17989	6.79182	7.40375	8.12656	8.85994	9.62009	10.3897	11.2009	12.0442	12.8701	13.6689	14.4792	15.3309	16.181	16.9987	17.8163	18.4763	19.1126	19.7021	20.271	20.7304	21.0894	21.4627	21.8627
	subject 28	2.90308	1.60831	0.31353	-1.28858	-3.07983	-4.45797	-4.51416	-4.57035	-3.81928	-2.93366	-2.02944	-1.10475	-0.22149	0.26817	0.75784	1.40639	2.11849	2.85468	3.63906	4.42344	5.28249	6.14527	7.00032	7.84959	8.67054	9.37115	10.0717	10.6558	11.2124	11.7727	12.3378	12.9021	13.4491	13.9962	14.5204	15.0332	15.5302	15.9876	16.4449	16.7414	17.0209	17.3474	17.7167	18.0953	18.53	18.9647	19.3208	19.6524
	subject 29	10.0961	9.41043	8.72475	7.88493	7.03854	6.1304	5.21677	4.16023	3.08375	2.22381	1.40612	0.74234	0.11803	-0.10709	-0.20275	0.10997	0.58603	1.34323	2.23673	3.07151	3.87219	4.64165	5.38958	6.23741	7.16665	8.08353	8.98856	9.90155	10.8235	11.698	12.509	13.2863	14.0102	14.7033	15.3381	15.9688	16.5905	17.2046	17.7977	18.3657	18.847	19.3417	19.8963	20.4586	21.0678	21.6677	22.1861	22.7024
	subject 30	19.5756	18.2233	16.7964	15.0955	13.211	11.0815	9.0222	7.00199	5.66602	4.51187	4.23873	4.09249	4.26349	4.48235	4.74907	4.95978	5.14809	5.26569	5.35253	5.28741	5.33686	5.59254	6.13797	6.90072	7.78427	8.70076	9.61686	10.515	11.3471	12.1701	12.9809	13.8045	14.6353	15.4022	16.1514	16.8095	17.4415	18.0086	18.6053	19.2315	19.5732	19.8012	20.1566	20.5509	21.1195	21.6429	22.0848	22.5851
Y	100%Gait cycle
	subject 1	-1.23201	-0.76335	-0.29469	0.24205	0.81165	1.18152	1.17855	1.15247	0.15585	-0.84077	-2.02596	-3.29287	-4.66112	-6.20037	-7.70264	-8.44681	-9.19098	-9.78195	-10.3136	-10.7107	-10.9021	-11.0802	-11.0827	-11.0851	-11.0994	-11.1177	-11.096	-11.0186	-10.9365	-10.8078	-10.6791	-10.6507	-10.6526	-10.6776	-10.7318	-10.7699	-10.6862	-10.6024	-10.5721	-10.5559	-10.5005	-10.3998	-10.302	-10.2214	-10.1408	-10.0841	-10.0328	-9.93871
	subject 2	-3.77108	-4.84438	-5.91769	-6.6077	-6.99775	-7.49151	-8.73195	-9.97239	-10.1116	-9.73948	-9.38537	-9.08701	-8.78866	-9.25052	-9.89667	-10.2903	-10.2462	-10.2021	-10.0429	-9.87448	-9.80707	-9.84568	-9.88764	-9.99481	-10.102	-10.1783	-10.235	-10.271	-10.2069	-10.1428	-10.0738	-10.003	-9.93699	-9.88284	-9.82869	-9.76686	-9.70371	-9.6245	-9.52263	-9.42076	-9.22188	-9.02057	-8.85085	-8.70841	-8.56339	-8.39453	-8.22567	-8.1031
	subject 3	8.3735	8.56886	8.74928	8.56359	8.35657	7.89881	7.43004	6.87877	6.32779	5.77838	5.19613	4.47921	3.69552	2.69486	1.73056	0.86236	0.10803	-0.39721	-0.79285	-0.98753	-1.15916	-1.29506	-1.45197	-1.63657	-1.83399	-2.04584	-2.1909	-2.27176	-2.37333	-2.49192	-2.56092	-2.5952	-2.59523	-2.57493	-2.54619	-2.51322	-2.45776	-2.39292	-2.33833	-2.28724	-2.23032	-2.17179	-2.07551	-1.97114	-1.94671	-1.93501	-1.80305	-1.65802
	subject 4	-1.18455	-1.26923	-1.35391	-2.06499	-2.80274	-3.31612	-3.80955	-4.51126	-5.24203	-6.59064	-8.05981	-9.2262	-10.3149	-11.7827	-13.3734	-13.8434	-13.8651	-14.1272	-14.5058	-14.4961	-14.2609	-14.2258	-14.3286	-14.2492	-14.0213	-13.8485	-13.7285	-13.4913	-13.1216	-12.7482	-12.3697	-12.0463	-11.81	-11.5398	-11.2058	-10.9101	-10.7012	-10.5253	-10.441	-10.3185	-10.0636	-9.82263	-9.64338	-9.46261	-9.27281	-9.09403	-9.01238	-8.93559
	subject 5	1.26876	0.87031	0.44542	-0.29675	-1.02084	-1.64548	-2.16599	-2.33943	-3.03501	-4.90543	-6.40715	-7.31898	-8.31924	-9.42269	-10.3965	-11.2592	-11.4672	-11.2659	-11.0891	-10.9231	-11.0375	-11.2361	-11.4249	-11.612	-11.6841	-11.7467	-12.0315	-12.3098	-12.5099	-12.6921	-12.7757	-12.8387	-12.8334	-12.805	-12.7246	-12.6665	-12.6442	-12.6219	-12.5995	-12.6862	-12.8665	-12.9098	-12.8674	-12.8277	-12.7891	-12.7452	-12.6996	-12.6813
	subject 6	7.10983	7.06164	7.01345	6.58016	6.14687	5.44575	4.74462	4.10646	3.4683	2.97629	2.48429	2.13358	1.78287	1.58897	1.39508	1.00516	0.61525	0.31767	0.02008	-0.54503	-1.11014	-1.58003	-2.04992	-2.54167	-3.03342	-3.47042	-3.90742	-4.2251	-4.54277	-4.86281	-5.18284	-5.35106	-5.51928	-5.71339	-5.9075	-5.9422	-5.97689	-5.78297	-5.58905	-5.52713	-5.46521	-5.31159	-5.15797	-5.00084	-4.84371	-4.8932	-4.94269	-4.75615
	subject 7	1.85477	0.91942	-0.01592	-0.71827	-1.39944	-1.96244	-2.50181	-3.12818	-3.78356	-4.57318	-5.42994	-6.23473	-7.00241	-7.54495	-7.86233	-8.09236	-8.2001	-8.23496	-8.12403	-8.02347	-7.95398	-7.89514	-7.88954	-7.86926	-7.68743	-7.50559	-7.42839	-7.35119	-7.2846	-7.21896	-7.18987	-7.16808	-7.08595	-6.9837	-6.9361	-6.91582	-6.90997	-6.91444	-6.86692	-6.7674	-6.64984	-6.50704	-6.37366	-6.2591	-6.16012	-6.10782	-6.06101	-6.04161
	subject 8	1.81899	1.29135	0.76371	-0.24046	-1.47467	-2.5832	-3.45713	-4.33871	-5.54165	-6.7446	-8.39899	-10.249	-11.8603	-13.0688	-14.2556	-14.9995	-15.7433	-16.0562	-16.2023	-16.2824	-16.2617	-16.2599	-16.5105	-16.7611	-16.8229	-16.8199	-16.7905	-16.7246	-16.6594	-16.6011	-16.5428	-16.52	-16.5079	-16.4456	-16.32	-16.1982	-16.1056	-16.0129	-15.9034	-15.7894	-15.6839	-15.5884	-15.4958	-15.4216	-15.3475	-15.2778	-15.2092	-15.1235
	subject 9	1.04572	0.72317	0.40062	-0.02076	-0.45113	-0.80464	-1.14278	-1.6763	-2.27494	-2.8822	-3.49377	-3.9537	-4.30532	-4.71913	-5.19514	-5.87623	-6.84443	-7.59058	-7.89265	-8.22216	-8.63403	-8.98636	-9.04097	-9.09009	-9.07884	-9.0676	-9.23649	-9.40538	-9.43598	-9.454	-9.42461	-9.38574	-9.39505	-9.42043	-9.44301	-9.46421	-9.53512	-9.64154	-9.71712	-9.76188	-9.81874	-9.89255	-9.96357	-10.029	-10.0513	-9.94437	-9.83678	-9.72589
	subject 10	4.27857	3.77699	3.27541	3.28417	3.43873	3.65857	3.93063	3.39176	1.23102	-0.85074	-2.3006	-3.75047	-4.51157	-5.18657	-5.56117	-5.78557	-5.99621	-6.18967	-6.3691	-6.49939	-6.62969	-6.88788	-7.14607	-7.31952	-7.46875	-7.59113	-7.69203	-7.80831	-7.95533	-8.09437	-8.16955	-8.24472	-8.3487	-8.45628	-8.51348	-8.5455	-8.58816	-8.64415	-8.67553	-8.62077	-8.56602	-8.57966	-8.5933	-8.63803	-8.69164	-8.75992	-8.83993	-8.86982
	subject 11	1.67493	1.32769	0.95099	-0.1477	-1.26386	-2.58536	-3.88963	-5.0647	-6.16858	-6.88989	-7.57869	-8.13419	-8.58048	-8.67181	-8.70347	-8.57743	-8.51004	-8.57095	-8.55056	-8.3811	-8.19434	-7.98076	-7.88222	-7.93532	-8.03231	-8.17868	-8.32552	-8.4728	-8.57662	-8.64473	-8.67212	-8.67101	-8.6117	-8.51784	-8.38796	-8.24006	-8.02984	-7.79366	-7.69862	-7.65186	-7.47683	-7.26653	-7.09125	-6.92348	-6.71543	-6.50097	-6.53968	-6.6059
	subject 12	0.96162	0.29759	-0.39867	-1.48182	-2.57577	-3.72907	-4.8487	-5.85607	-6.87702	-7.92852	-8.87801	-9.66432	-10.2657	-10.6514	-10.9586	-11.1986	-11.292	-11.2938	-11.2549	-11.1979	-11.0753	-10.9331	-10.7793	-10.6234	-10.6181	-10.6253	-10.6761	-10.7221	-10.7127	-10.7083	-10.7318	-10.7528	-10.7655	-10.7747	-10.776	-10.8119	-10.903	-10.9458	-10.9324	-10.9371	-10.9573	-10.955	-10.9388	-10.8829	-10.8094	-10.6776	-10.5283	-10.3756
	subject 13	-6.67873	-7.81292	-8.94711	-10.0174	-11.0239	-12.0303	-12.8208	-13.6112	-13.8365	-13.4967	-13.1568	-13.5022	-13.8476	-14.2035	-14.5699	-14.9363	-14.9784	-15.0206	-14.9883	-14.8815	-14.7747	-14.7273	-14.6799	-14.5848	-14.4419	-14.2991	-14.2606	-14.2221	-14.1583	-14.0692	-13.9801	-13.8497	-13.7193	-13.6153	-13.5376	-13.4599	-13.4311	-13.4023	-13.3628	-13.3125	-13.2623	-13.2409	-13.2195	-13.2133	-13.2223	-13.2314	-13.2038	-13.1762
	subject 14	-0.14216	-0.41032	-0.67847	-1.56459	-2.54114	-3.31304	-4.01476	-4.69234	-5.35492	-6.20483	-7.2502	-8.67942	-10.786	-12.6959	-13.9619	-15.1941	-16.1423	-17.0905	-17.3826	-17.6604	-17.5514	-17.3746	-17.5399	-17.836	-18.1432	-18.4579	-18.6304	-18.6415	-18.6469	-18.6414	-18.695	-18.9674	-19.2225	-19.2914	-19.3603	-19.4677	-19.5768	-19.7051	-19.8374	-19.9492	-20.0524	-20.1339	-20.1995	-20.2862	-20.3989	-20.5116	-20.6242	-20.7256
	subject 15	14.3957	13.3347	12.2736	10.7777	9.11876	7.6163	6.30165	5.02413	3.91369	2.80324	1.36924	-0.09711	-1.06087	-1.73743	-2.24366	-2.45184	-2.65743	-2.83707	-3.01672	-3.17705	-3.33308	-3.47499	-3.60512	-3.70509	-3.72459	-3.74409	-3.64529	-3.5465	-3.45079	-3.35623	-3.3066	-3.31087	-3.31182	-3.29785	-3.28387	-3.29672	-3.31226	-3.22106	-3.06886	-2.92308	-2.78854	-2.66444	-2.64473	-2.62501	-2.58904	-2.54945	-2.56938	-2.63892
	subject 16	2.47534	2.27397	2.07261	1.60629	1.10119	0.68237	0.29312	0.08563	-0.00905	-0.28015	-0.73533	-1.17371	-1.58245	-1.97943	-2.33792	-2.66417	-2.71958	-2.77499	-2.94732	-3.1222	-3.77176	-4.50439	-4.92551	-5.22752	-5.54709	-5.87859	-6.07101	-6.10539	-6.02492	-5.72192	-5.41194	-5.07613	-4.74609	-4.47817	-4.21025	-4.0613	-3.91764	-3.93407	-3.98333	-4.10363	-4.25407	-4.508	-4.83858	-5.11283	-5.31733	-5.50803	-5.66929	-5.81478
	subject 17	-3.73111	-3.82892	-3.92673	-4.10881	-4.32248	-4.48564	-4.58818	-4.77468	-5.33895	-5.90323	-6.93541	-8.01438	-9.32316	-10.7633	-11.655	-11.5873	-11.5424	-11.7257	-11.9091	-12.1891	-12.4906	-12.7038	-12.8435	-12.9868	-13.1396	-13.2925	-13.5167	-13.7409	-13.7529	-13.6852	-13.6201	-13.5582	-13.5061	-13.4981	-13.4902	-13.3932	-13.2874	-13.1541	-13.0052	-12.838	-12.6388	-12.4453	-12.3078	-12.1702	-11.99	-11.8003	-11.7455	-11.8033
	subject 18	5.05254	4.9448	4.83706	4.86018	4.96383	5.01633	4.9051	4.79388	4.4041	3.96789	3.1131	1.79786	0.49862	-0.64855	-1.79572	-2.37555	-2.72846	-3.07557	-3.41109	-3.74662	-3.84836	-3.9384	-4.03146	-4.12678	-4.27905	-4.67339	-5.06773	-5.18627	-5.23992	-5.32107	-5.43888	-5.55293	-5.59152	-5.63012	-5.70375	-5.79491	-5.86601	-5.88698	-5.90795	-5.95707	-6.00915	-6.02272	-6.00129	-5.98101	-5.96771	-5.9544	-5.95379	-5.95716
	subject 19	5.09631	4.33244	3.56857	2.87594	2.18634	1.88521	1.6186	1.5956	1.60658	1.75041	1.92015	1.56938	1.08516	0.27121	-0.64967	-1.44844	-2.19837	-2.76582	-3.24478	-3.29789	-3.10371	-2.84849	-2.55116	-2.30892	-2.11157	-1.8867	-1.63541	-1.40683	-1.20389	-0.94197	-0.60138	-0.29279	-0.03472	0.22477	0.48693	0.79768	1.21854	1.6107	1.92337	2.23567	2.54666	2.82104	2.93268	3.05358	3.23004	3.40147	3.52858	3.65183
	subject 20	-11.3598	-12.0044	-12.649	-13.2591	-13.8642	-14.2409	-14.5393	-14.7062	-14.7915	-15.206	-15.964	-16.8078	-17.8033	-18.611	-18.8037	-18.9453	-18.6569	-18.3686	-18.3242	-18.285	-18.2621	-18.242	-18.1442	-18.0166	-17.8449	-17.6431	-17.4343	-17.2176	-17.0175	-16.8496	-16.709	-16.6692	-16.618	-16.4444	-16.2708	-16.0195	-15.7649	-15.6218	-15.5016	-15.4671	-15.4689	-15.4185	-15.3295	-15.2869	-15.302	-15.2736	-15.1524	-15.0375
	subject 21	11.8906	11.4849	11.0792	10.6157	10.1242	9.58268	8.94773	8.30114	7.16607	6.03101	4.49245	2.77905	1.25749	0.05964	-1.12532	-2.04605	-2.96679	-3.48303	-3.84269	-4.13276	-4.31641	-4.51395	-4.89684	-5.27972	-5.47623	-5.60867	-5.67785	-5.65915	-5.63054	-5.50541	-5.38027	-5.18924	-4.97825	-4.75395	-4.51285	-4.27618	-4.0732	-3.87021	-3.62633	-3.37161	-3.11042	-2.84179	-2.61284	-2.62857	-2.64429	-2.62132	-2.58949	-2.56727
	subject 22	-10.0389	-11.3339	-12.6289	-13.6371	-14.5377	-15.1632	-15.4586	-15.7857	-16.2557	-16.7257	-17.5404	-18.3896	-19.1189	-19.7797	-20.2148	-20.2552	-20.2532	-19.8285	-19.4037	-19.0024	-18.6063	-18.3222	-18.1314	-17.9921	-17.9905	-17.9889	-18.1274	-18.266	-18.4091	-18.5539	-18.7304	-18.945	-19.1502	-19.3134	-19.4766	-19.557	-19.629	-19.6622	-19.6731	-19.6691	-19.639	-19.6127	-19.6249	-19.637	-19.6224	-19.6018	-19.5499	-19.472
	subject 23	4.24023	2.91755	1.63007	1.2051	0.79875	0.61123	0.3549	-0.41743	-1.24477	-2.36771	-3.45699	-4.40821	-5.27045	-5.84351	-6.35601	-6.70844	-7.03202	-7.29247	-7.52985	-7.72496	-7.97645	-8.31532	-8.53849	-8.60917	-8.72931	-8.90511	-9.01614	-9.0649	-9.12067	-9.18221	-9.2735	-9.38562	-9.42671	-9.42563	-9.35797	-9.25702	-9.32403	-9.46103	-9.49473	-9.4931	-9.42413	-9.33663	-9.2452	-9.15293	-9.14521	-9.15094	-8.91829	-8.65972
	subject 24	4.19558	4.13195	4.06833	3.60788	3.08936	2.20169	1.18745	0.44667	-0.12438	-0.40646	-0.38701	-0.42925	-0.58035	-0.84243	-1.46772	-2.16246	-3.44057	-4.71869	-5.45478	-6.17909	-6.6301	-7.03328	-7.30424	-7.52465	-7.54479	-7.42903	-7.21474	-6.88847	-6.5939	-6.36073	-6.1868	-6.23211	-6.2867	-6.44114	-6.59558	-6.48464	-6.36191	-6.22015	-6.07449	-5.94942	-5.83309	-5.76356	-5.7287	-5.72562	-5.7619	-5.80555	-5.86491	-5.91911
	subject 25	6.21056	5.42469	4.63881	2.64928	0.40635	-0.8823	-1.66199	-2.8869	-4.59749	-6.22076	-7.64443	-8.97998	-9.72806	-10.4761	-10.4888	-10.468	-10.6207	-10.8215	-10.8926	-10.8805	-10.8065	-10.652	-10.5041	-10.3748	-10.2478	-10.1453	-10.0427	-9.89932	-9.75202	-9.58559	-9.41242	-9.30785	-9.25606	-9.14128	-8.92853	-8.76969	-8.80493	-8.8403	-8.8786	-8.9169	-8.78285	-8.62295	-8.37001	-8.07638	-7.82467	-7.61139	-7.38888	-7.14905
	subject 26	0.73043	0.98073	1.23103	1.2968	1.30986	1.40748	1.57275	1.52559	1.05356	0.47386	-0.96716	-2.40818	-4.39715	-6.45462	-7.94953	-9.16317	-9.96323	-10.2463	-10.4229	-10.2264	-10.03	-10.0103	-9.99065	-10.254	-10.5982	-10.7923	-10.8663	-10.8964	-10.839	-10.7799	-10.7081	-10.6363	-10.4488	-10.2469	-10.0328	-9.81279	-9.59116	-9.36754	-9.13327	-8.86167	-8.59007	-8.38299	-8.17592	-8.01761	-7.87324	-7.75705	-7.6634	-7.58304
	subject 27	1.31833	0.14823	-1.02187	-1.11148	-0.97363	-1.44302	-2.23627	-2.88239	-3.368	-3.85481	-4.34436	-4.8316	-5.30347	-5.77534	-6.93426	-8.1244	-9.23492	-10.3233	-11.0837	-11.6331	-12.0964	-12.4477	-12.7242	-12.7886	-12.8459	-12.8302	-12.8145	-12.76	-12.702	-12.6396	-12.5757	-12.5657	-12.5973	-12.6236	-12.6417	-12.6316	-12.5203	-12.4068	-12.246	-12.0853	-11.9278	-11.7709	-11.6188	-11.4688	-11.315	-11.1575	-10.9661	-10.711
	subject 28	5.39472	4.60993	3.82515	1.74679	-1.12761	-3.68273	-5.21614	-6.74956	-7.36986	-7.83799	-8.25769	-8.62413	-8.99359	-9.39169	-9.78979	-9.75566	-9.54864	-9.40197	-9.37601	-9.35006	-9.56026	-9.78228	-9.98228	-10.1658	-10.3339	-10.4368	-10.5398	-10.6623	-10.7895	-10.8976	-10.9801	-11.0615	-11.1183	-11.175	-11.2037	-11.2185	-11.2357	-11.2593	-11.283	-11.4218	-11.5728	-11.6872	-11.7685	-11.8315	-11.785	-11.7385	-11.723	-11.7172
	subject 29	5.29798	5.15321	5.00844	4.49057	3.95681	3.40569	2.85303	2.05713	1.22729	0.21375	-0.83562	-1.39696	-1.83315	-2.47292	-3.17872	-3.762	-4.29627	-4.60347	-4.80058	-5.04311	-5.312	-5.65105	-6.03849	-6.22005	-6.23386	-6.29599	-6.40449	-6.47412	-6.49979	-6.53079	-6.5689	-6.61663	-6.67956	-6.73439	-6.77396	-6.78963	-6.75114	-6.72021	-6.71024	-6.7183	-6.7887	-6.85826	-6.92409	-6.96316	-6.84164	-6.71404	-6.5329	-6.35586
	subject 30	6.61802	6.2102	5.62867	4.4102	3.28245	2.27564	1.51171	0.88273	0.17261	-0.54363	-1.16356	-1.69168	-1.99027	-2.07135	-1.93491	-1.58162	-1.14159	-1.01239	-1.0838	-2.21546	-3.48225	-4.99229	-6.34752	-7.58665	-8.28115	-8.82712	-8.82507	-8.79672	-8.67193	-8.64032	-8.73295	-8.72565	-8.66285	-8.61783	-8.58553	-8.68014	-8.82529	-9.09683	-9.34544	-9.57112	-9.94718	-10.3834	-10.7854	-11.145	-11.2662	-11.4179	-11.6246	-11.7434
Z	100%Gait cycle
	subject 1	0.78302	0.94144	1.09986	1.1122	1.05401	0.94769	0.75151	0.55743	0.45172	0.34601	0.3122	0.30954	0.0897	-0.49664	-1.0719	-1.42029	-1.76868	-1.90185	-1.95172	-1.95795	-1.89743	-1.83468	-1.74224	-1.64981	-1.49439	-1.31732	-1.11258	-0.86942	-0.63051	-0.43312	-0.23573	-0.02982	0.17866	0.32772	0.40172	0.47458	0.53868	0.60279	0.62854	0.64413	0.64127	0.61719	0.60376	0.65605	0.70835	0.72285	0.72871	0.7605
	subject 2	1.26195	1.59565	1.92936	2.28939	2.67003	2.99608	2.92904	2.862	2.7323	2.5735	2.40015	2.18165	1.96314	1.52381	1.03094	0.43466	-0.34088	-1.11641	-2.02685	-2.94794	-3.70373	-4.28598	-4.85649	-5.19826	-5.54004	-5.69637	-5.73403	-5.75201	-5.67444	-5.59687	-5.49579	-5.3861	-5.27561	-5.16321	-5.0508	-4.97324	-4.90165	-4.80067	-4.6582	-4.51572	-4.32964	-4.14247	-3.99517	-3.8823	-3.77497	-3.71885	-3.66273	-3.69518
	subject 3	1.15891	1.42679	1.69999	2.10346	2.4923	2.7093	2.89469	2.8431	2.76229	2.52451	2.3016	2.13963	2.01675	2.0209	2.0292	2.04849	2.06018	2.05527	2.05251	2.0537	2.07982	2.14456	2.28744	2.53331	2.73335	2.88183	3.02402	3.16016	3.27788	3.38045	3.6365	3.99997	4.30619	4.57841	4.90686	5.26342	5.57037	5.85665	6.08448	6.29232	6.55906	6.84199	7.18365	7.53789	7.65923	7.74351	8.06229	8.40655
	subject 4	0.87346	1.53095	2.18845	2.60401	3.00928	3.18846	3.34755	3.52781	3.71103	3.94549	4.18994	4.49016	4.80468	5.04032	5.25037	5.22086	5.09553	4.62837	3.99548	3.1841	2.26908	1.62725	1.17384	1.11663	1.38224	1.6715	1.98344	2.59749	3.55303	4.67121	6.00624	7.2056	8.19077	8.99731	9.46761	9.84775	10.0235	10.1845	10.3046	10.4016	10.4188	10.4282	10.4029	10.3836	10.4001	10.409	10.3509	10.2792
	subject 5	-0.33424	-0.26156	-0.18781	-0.1013	0.00533	0.22252	0.43642	0.63935	0.87381	1.17918	1.40638	1.5085	1.57317	1.59413	1.60958	1.62032	1.55801	1.45004	1.42093	1.42686	1.50056	1.59458	1.75231	1.92162	2.04562	2.16584	2.33271	2.49845	2.65065	2.79794	2.91817	3.04695	3.20417	3.36063	3.51534	3.68128	3.86518	4.02901	4.16943	4.16853	4.04649	4.03135	4.083	4.08932	4.07548	3.95256	3.79692	3.6282
	subject 6	-1.99524	-1.57037	-1.14549	-0.97057	-0.79565	-0.63142	-0.4672	-0.34652	-0.22585	-0.1921	-0.15836	-0.31548	-0.47261	-0.43496	-0.39731	-0.54853	-0.69975	-0.93468	-1.16961	-1.67868	-2.18775	-2.62486	-3.06196	-3.27448	-3.48699	-3.62973	-3.77246	-3.83544	-3.89843	-3.75343	-3.60844	-3.11303	-2.61762	-2.19407	-1.77053	-1.24823	-0.72594	-0.58536	-0.44479	-0.38755	-0.3303	-0.36112	-0.39194	-0.38232	-0.37269	-0.53573	-0.69877	-0.85631
	subject 7	-2.69968	-2.3844	-2.06912	-1.6209	-1.1606	-0.7186	-0.28026	-0.06251	0.08171	0.17353	0.23916	0.0614	-0.29021	-0.67624	-1.09669	-1.56495	-2.10015	-2.58659	-2.97551	-3.30014	-3.43191	-3.52684	-3.43751	-3.31597	-2.84005	-2.36413	-1.94099	-1.51785	-1.29639	-1.09326	-0.89608	-0.70009	-0.53362	-0.37699	-0.25157	-0.14175	-0.03891	0.05893	0.18384	0.33584	0.43231	0.45106	0.46539	0.47088	0.44641	0.33207	0.19838	-0.03202
	subject 8	-1.79628	-1.49871	-1.20115	-0.86345	-0.50638	-0.24264	-0.15313	-0.06506	-0.03728	-0.0095	-0.15168	-0.36751	-0.71961	-1.30167	-1.88735	-2.54721	-3.20707	-3.7522	-4.25292	-4.67223	-4.96702	-5.2138	-4.82025	-4.42671	-4.04983	-3.67867	-3.28386	-2.8562	-2.43111	-2.03111	-1.6311	-1.21718	-0.79904	-0.3638	0.09302	0.55345	1.0412	1.52896	1.85307	2.13386	2.33324	2.43901	2.53823	2.59708	2.65593	2.66651	2.66605	2.62126
	subject 9	-2.19712	-1.76382	-1.33052	-1.00383	-0.68684	-0.38287	-0.08152	0.03891	0.09903	0.12409	0.13161	-0.02496	-0.29874	-0.70512	-1.24411	-1.80624	-2.40079	-2.90939	-3.24611	-3.49197	-3.46529	-3.3987	-3.13262	-2.85877	-2.4994	-2.14003	-1.95653	-1.77303	-1.31296	-0.82774	-0.4311	-0.05218	0.20781	0.42815	0.5732	0.68062	0.75069	0.79409	0.77763	0.70132	0.65782	0.66025	0.63735	0.56377	0.54981	0.71467	0.85921	0.90218
	subject 10	-0.392	-0.09139	0.20921	0.54611	0.89338	1.28092	1.70067	2.0657	2.32131	2.56749	2.73818	2.90887	2.89051	2.84851	2.81632	2.78903	2.79963	2.8576	2.89901	2.88248	2.86595	2.81518	2.76441	2.76319	2.77613	2.81166	2.86527	2.92313	2.98951	3.0584	3.14733	3.23625	3.28201	3.32238	3.40229	3.50198	3.55416	3.54698	3.55142	3.59654	3.64166	3.64485	3.64803	3.49541	3.29827	3.10367	2.91109	2.72195
	subject 11	-5.66493	-5.70037	-5.74074	-5.90204	-6.07762	-6.42112	-6.74944	-6.9639	-7.22017	-7.70116	-8.18798	-8.69874	-9.22556	-9.80456	-10.4057	-11.0652	-11.618	-11.9375	-12.1923	-12.3287	-12.3576	-12.2202	-12.1117	-12.0413	-11.9753	-11.914	-11.7793	-11.574	-11.3072	-10.9899	-10.5758	-10.0938	-9.60752	-9.1187	-8.62091	-8.11864	-7.62653	-7.13867	-6.98971	-6.9567	-6.84805	-6.7186	-6.58592	-6.45255	-6.30829	-6.16231	-6.50915	-6.90956
	subject 12	0.15214	0.09647	0.0408	-0.01487	-0.07072	-0.12765	-0.20953	-0.3746	-0.52429	-0.63939	-0.77273	-0.93526	-1.05702	-1.13124	-1.23519	-1.36462	-1.44575	-1.49671	-1.58204	-1.68265	-1.75008	-1.80755	-1.68596	-1.53182	-1.46313	-1.40155	-1.32799	-1.2606	-1.26715	-1.27591	-1.29688	-1.33598	-1.43548	-1.55139	-1.70419	-1.86831	-2.05052	-2.22045	-2.37606	-2.54695	-2.73094	-2.77699	-2.73682	-2.75329	-2.79493	-2.64291	-2.43279	-2.28106
	subject 13	6.05497	6.0258	5.99663	5.95025	5.88667	5.82308	5.78551	5.74795	5.65038	5.49283	5.33528	4.97218	4.60908	4.3722	4.26153	4.15086	3.99859	3.84632	3.74997	3.70952	3.66907	3.62896	3.58885	3.54488	3.49706	3.44924	3.51762	3.586	3.66552	3.7562	3.84688	3.90312	3.95935	4.03818	4.1396	4.24103	4.34575	4.45047	4.49558	4.48109	4.4666	4.3708	4.275	4.2342	4.2484	4.2626	4.17878	4.09496
	subject 14	-0.84916	-0.91323	-0.9773	-1.05868	-1.14259	-1.26524	-1.40116	-1.42555	-1.3807	-1.22676	-0.959	-0.74609	-0.63	-0.5815	-0.75423	-0.94097	-1.24546	-1.54994	-1.92732	-2.30629	-2.45682	-2.56738	-2.52521	-2.42465	-2.26406	-2.06273	-1.84885	-1.62069	-1.34694	-0.98484	-0.63913	-0.35412	-0.08599	0.00052735	0.08705	0.05998	0.02787	0.04512	0.07251	-0.03578	-0.20164	-0.29087	-0.32335	-0.36093	-0.40482	-0.47271	-0.59179	-0.71242
	subject 15	4.01674	4.37466	4.73258	5.04399	5.33796	5.58722	5.78281	5.91725	5.77646	5.63568	5.21389	4.76401	4.35402	3.96682	3.54155	3.04965	2.57144	2.23009	1.88874	1.73659	1.62648	1.63257	1.7355	1.87681	2.12047	2.36413	2.611	2.85788	3.16603	3.49717	3.78604	4.02418	4.26158	4.49562	4.72966	4.8308	4.91864	5.05972	5.23122	5.35451	5.39342	5.42131	5.33891	5.25651	5.16811	5.07838	4.95569	4.80554
	subject 16	28.3679	28.6253	28.8826	29.2824	29.7031	30.1013	30.4918	30.8533	31.1968	31.4537	31.6201	31.6123	31.2968	30.9476	30.4885	30.0571	29.8588	29.6605	29.6375	29.6182	30.1714	30.8247	31.297	31.7	32.0965	32.4886	32.7967	33.0095	33.2892	33.6985	34.1097	34.5273	34.9203	35.0489	35.1774	35.1437	35.1026	34.9619	34.8006	34.5648	34.2973	33.9641	33.5822	33.2547	32.9947	32.7282	32.4483	32.186
	subject 17	5.02744	5.14603	5.26462	5.34659	5.41484	5.58428	5.87517	6.10476	6.05855	6.01234	5.62494	5.20342	4.54209	3.74373	3.04469	2.51946	2.0258	1.84779	1.66978	1.37883	1.06279	0.81448	0.62262	0.56083	0.84588	1.13094	1.72655	2.32216	2.99023	3.68548	4.39294	5.11506	5.86033	6.70975	7.55916	8.41901	9.2799	10.0809	10.8478	11.6003	12.3276	13.0328	13.5162	13.9997	14.3479	14.6661	14.8486	14.9181
	subject 18	2.89142	2.82546	2.75951	2.76257	2.80811	2.86413	2.9537	3.04327	3.16579	3.29381	3.43482	3.59013	3.72642	3.68199	3.63755	3.5357	3.41088	3.25696	3.04484	2.83272	2.68375	2.53794	2.51667	2.58881	2.55078	2.04452	1.53827	1.41576	1.38353	1.36934	1.37919	1.3896	1.41091	1.43222	1.44151	1.44479	1.46404	1.52319	1.58234	1.63608	1.68924	1.73664	1.77878	1.75077	1.30181	0.85284	0.6784	0.58975
	subject 19	4.02407	4.23606	4.44805	4.60038	4.75016	4.91569	5.08261	5.35307	5.63797	5.70944	5.73928	5.74433	5.74302	5.63768	5.49859	5.28045	5.03068	4.80393	4.58834	4.39794	4.22215	4.06505	3.92083	3.80069	3.70017	3.63979	3.61795	3.52829	3.36197	3.3713	3.61484	3.88055	4.18125	4.4894	4.81158	5.20721	5.76933	6.28367	6.66572	6.98236	7.07308	7.15693	7.21024	7.25511	7.24939	7.22077	6.99068	6.77049
	subject 20	2.58104	2.49494	2.40884	2.32674	2.24521	2.28709	2.37128	2.43385	2.48301	2.38112	2.12162	1.95705	1.96002	1.97974	2.05427	2.12353	2.14851	2.17348	2.20367	2.23397	2.27806	2.32456	2.4078	2.5051	2.59981	2.69275	2.79386	2.90425	3.00983	3.1061	3.1952	3.25782	3.32742	3.47221	3.61699	4.03994	4.47525	4.35278	4.11589	3.99242	3.91706	3.90021	3.92672	3.86555	3.69586	3.5633	3.50997	3.49588
	subject 21	0.90049	1.17081	1.44113	1.65338	1.8376	1.9974	2.1116	2.2281	2.44085	2.65359	2.72654	2.73891	2.66758	2.455	2.222	1.5705	0.919	0.37236	-0.13369	-0.60674	-1.02931	-1.4252	-1.46536	-1.50551	-1.61607	-1.75082	-1.71205	-1.43226	-1.11902	-0.47957	0.15989	1.00767	1.91859	2.53594	2.78248	3.04352	3.41483	3.78614	4.01482	4.20574	4.38959	4.5653	4.70116	4.59127	4.48138	4.28206	4.0623	3.7878
	subject 22	-3.17769	-3.18667	-3.19566	-3.17313	-3.13878	-3.15056	-3.21772	-3.29659	-3.42824	-3.55989	-3.72237	-3.88793	-4.24006	-4.6988	-5.15736	-5.61563	-6.04882	-6.23121	-6.4136	-6.36274	-6.26004	-6.08305	-5.84415	-5.55893	-5.15019	-4.74144	-4.31259	-3.88373	-3.67904	-3.55842	-3.30093	-2.87919	-2.46337	-2.07418	-1.68499	-1.38367	-1.09115	-0.72793	-0.32432	0.00961	0.22161	0.42411	0.53166	0.63921	0.72928	0.81546	0.86619	0.88737
	subject 23	2.71055	2.93319	3.14816	3.17551	3.17863	2.89694	2.58148	2.01274	1.47962	1.13803	0.82705	0.64155	0.52515	0.63337	0.809	1.16281	1.57335	2.10797	2.6514	3.21094	3.69046	4.04592	4.32333	4.49786	4.63004	4.71459	4.80163	4.89109	4.92665	4.91794	4.8507	4.74248	4.65093	4.56928	4.58631	4.65267	4.50993	4.28007	4.18268	4.13061	4.21775	4.34318	4.50512	4.67487	4.56722	4.41543	4.51851	4.6493
	subject 24	0.16632	0.41863	0.67094	0.89398	1.11274	1.19609	1.23303	1.17658	1.06216	0.92235	0.75604	0.61514	0.51907	0.41542	0.28692	0.17919	0.24589	0.31259	0.07662	-0.16593	-0.37399	-0.57602	-0.57001	-0.48446	-0.23802	0.11759	0.42226	0.66904	0.95824	1.32964	1.72408	2.20379	2.67521	3.05754	3.43987	3.79324	4.14532	4.36522	4.55801	4.68807	4.79153	4.87596	4.94629	4.96357	4.91516	4.84924	4.74598	4.62344
	subject 25	3.97135	4.41314	4.85493	5.01313	5.11163	5.05402	4.91315	4.81442	4.76167	4.73226	4.75621	4.77459	4.75585	4.7371	4.80802	4.883	5.00762	5.14604	5.05839	4.82542	4.50869	4.08307	3.65812	3.23504	2.83509	2.6779	2.52071	2.43757	2.36148	2.40912	2.50044	2.48037	2.37461	2.45959	2.84127	3.13652	3.12056	3.11009	3.22015	3.33021	3.49493	3.66785	4.06929	4.57072	4.84948	4.92413	5.04	5.23318
	subject 26	-3.75482	-3.90196	-4.0491	-4.35407	-4.70412	-4.9779	-5.19065	-5.42446	-5.70038	-5.95574	-6.04657	-6.13739	-6.04122	-5.92168	-5.78111	-5.63002	-5.57339	-5.63484	-5.69717	-5.76259	-5.82801	-5.76413	-5.70025	-5.55209	-5.37986	-5.30336	-5.30345	-5.14324	-4.66243	-4.15398	-3.42446	-2.69494	-2.05518	-1.42664	-0.83842	-0.27035	0.23972	0.6773	1.12655	1.61663	2.1067	2.43277	2.75884	2.95395	3.11164	3.17678	3.16789	3.09818
	subject 27	9.49538	9.50788	9.52038	9.2999	9.03038	8.63403	8.17003	7.666	7.11829	6.57428	6.03871	5.49984	4.93897	4.3781	4.0123	3.65538	3.33384	3.02213	2.58877	2.0772	1.61936	1.23137	0.80681	0.27864	-0.24855	-0.76545	-1.28235	-1.64961	-2.00262	-2.32608	-2.63911	-2.82714	-2.91902	-2.99472	-3.04525	-3.03421	-2.80154	-2.56271	-2.18838	-1.81405	-1.63375	-1.48256	-1.21744	-0.90247	-0.74824	-0.74134	-0.58623	-0.1532
	subject 28	3.45108	3.54954	3.64799	3.92033	4.29968	4.63921	4.85129	5.06337	4.80799	4.4747	4.15251	3.84251	3.50262	2.87871	2.2548	1.78232	1.37042	1.05723	0.94147	0.82571	0.94203	1.06995	1.33215	1.69506	2.07655	2.53704	2.99753	3.55303	4.13089	4.68776	5.21665	5.73327	6.00474	6.27621	6.45623	6.59052	6.64955	6.52043	6.39131	6.03503	5.65483	5.3907	5.23208	5.11056	5.21167	5.31277	5.31908	5.29577
	subject 29	-1.94118	-1.76306	-1.58493	-1.34661	-1.10572	-0.87597	-0.64721	-0.42914	-0.21256	-0.0847	0.02584	0.12734	0.22652	0.20509	0.14454	-0.08185	-0.37456	-0.55613	-0.6838	-0.67724	-0.59272	-0.53022	-0.48289	-0.5407	-0.68418	-0.83562	-0.99469	-1.1781	-1.38903	-1.55491	-1.66075	-1.69049	-1.60009	-1.49176	-1.34971	-1.21453	-1.09495	-0.99045	-0.92771	-0.90719	-1.03255	-1.12092	-1.04492	-0.92296	-0.52514	-0.14897	0.03666	0.22249
	subject 30	2.29767	2.77303	3.19533	3.42305	3.60728	3.73351	3.97467	4.27969	4.39284	4.40237	3.48048	2.43748	1.09172	-0.16809	-1.34195	-2.30511	-3.184	-3.63598	-3.97124	-3.80317	-3.35454	-2.40092	-1.27605	-0.02273	1.16714	2.33971	3.28075	4.18025	4.92741	5.57689	6.09612	6.49369	6.82366	6.97368	7.07437	6.92355	6.70984	6.33892	6.07837	5.92821	5.0289	3.82994	2.94143	2.15365	1.82704	1.42901	0.90241	0.57529
[truncated: 53 more columns]

## Sheet: Surface03 Rubber
Ankle joint angle
X	100%Gait cycle	1	2	3	4	5	6	7	8	9	10	11	12	13	14	15	16	17	18	19	20	21	22	23	24	25	26	27	28	29	30	31	32	33	34	35	36	37	38	39	40	41	42	43	44	45	46	47	48
	subject 1	1.29173	0.80427	0.3168	-0.08695	-0.38237	-0.67779	-0.28642	0.20596	0.7861	1.56369	2.34128	2.9025	3.38911	3.8636	4.28263	4.70166	5.21425	5.78532	6.3595	6.99132	7.62314	8.2678	8.92596	9.58412	10.2909	11.0017	11.6985	12.3705	13.0425	13.6458	14.2314	14.7876	15.2459	15.7043	16.0761	16.4047	16.7271	16.9955	17.2638	17.4703	17.6237	17.777	18.0098	18.2446	18.4439	18.5919	18.74	18.8334
	subject 2	7.70296	7.01023	6.30914	5.40324	4.49656	3.58081	2.69929	2.07447	1.61661	2.05615	2.55417	3.29193	4.03899	4.81625	5.56519	6.23929	6.8937	7.50504	8.18972	9.00886	9.82123	10.6231	11.4215	12.2152	13.0201	13.8375	14.5905	15.2815	15.9587	16.6245	17.295	17.9687	18.6356	19.2987	19.9306	20.5469	21.1617	21.7758	22.3499	22.9102	23.2498	23.5288	23.7373	23.9306	24.0875	24.2385	24.3598	24.4779
	subject 3	32.0961	31.5118	30.9276	30.3321	29.7356	29.0536	28.3546	27.7255	27.1197	26.5451	25.9861	25.6046	25.3499	25.3701	25.6653	26.1054	26.7481	27.385	28.0101	28.65	29.3338	30.0349	30.8226	31.6148	32.4575	33.3002	34.1668	35.0333	35.7962	36.5496	37.2352	37.9072	38.5071	39.0829	39.6234	40.1464	40.6272	41.078	41.513	41.9325	42.3364	42.7188	43.0943	43.4561	43.8067	44.1236	44.438	44.7391
	subject 4	13.1508	12.0992	11.0157	9.68158	8.2669	6.57706	4.6424	2.23173	-0.49228	-3.5949	-5.56739	-6.67344	-6.3274	-5.29567	-4.00619	-2.64921	-0.86637	0.94367	1.86097	2.79688	3.8551	4.93949	6.10436	7.37314	8.82783	10.2488	11.6321	12.862	13.9832	14.9261	15.792	16.5533	17.2903	18.0051	18.715	19.3503	19.9818	20.5924	21.2004	21.801	22.3772	22.9129	23.4102	23.8677	24.242	24.5616	24.8403	25.1027
	subject 5	12.084	11.2707	10.4497	9.43814	8.40126	7.06747	5.74111	4.4705	3.25124	2.30798	1.46364	1.02481	0.71175	0.80742	1.00567	1.47502	1.94133	2.401	2.91186	3.51655	4.16987	4.89857	5.70363	6.60937	7.52165	8.4413	9.32162	10.1641	10.9908	11.8045	12.5494	13.2461	13.9412	14.6352	15.2968	15.9423	16.5991	17.2606	17.9139	18.5644	19.1446	19.7056	20.2647	20.8234	21.3251	21.8178	22.271	22.72
	subject 6	11.5485	10.6359	9.72341	8.63211	7.52455	6.47923	5.44637	4.50642	3.59744	2.8258	2.12282	1.743	1.594	1.68306	2.01018	2.39122	2.84774	3.29207	3.712	4.05758	4.1801	4.41987	5.24585	6.06007	6.74492	7.42976	7.87575	8.32173	9.20969	10.1378	10.7805	11.3662	11.9243	12.4733	13.0656	13.6797	14.339	15.0305	15.6691	16.2547	16.8886	17.59	18.2257	18.73	19.1947	19.5406	19.8716	20.128
	subject 7	3.09201	2.31934	1.54666	0.49566	-0.56718	-1.74735	-2.93795	-4.05642	-5.16482	-5.54986	-5.79375	-5.14186	-4.26028	-3.07129	-1.7826	-0.52601	0.71774	1.77349	2.73808	3.68589	4.62394	5.60062	6.60394	7.60697	8.60978	9.48656	10.2423	10.9303	11.5417	12.1458	12.7401	13.338	13.9414	14.5155	15.0343	15.5482	16.0507	16.544	17.0117	17.4686	17.8884	18.2807	18.5509	18.8177	19.0645	19.3099	19.5417	19.7672
	subject 8	11.6591	10.7174	9.7756	8.76162	7.72056	6.69402	5.68492	4.74388	4.10915	3.47441	3.29609	3.16342	3.35384	3.72889	4.17479	4.74467	5.31521	5.89236	6.46951	7.26851	8.11679	9.02508	9.98338	10.9403	11.8936	12.8469	13.7586	14.6704	15.4628	16.2105	16.9711	17.7472	18.4992	19.1435	19.7877	20.4027	21.0148	21.5808	22.1205	22.6869	23.3001	23.8994	24.3594	24.8194	25.2339	25.6383	26.0011	26.3292
	subject 9	12.3933	11.7321	11.0709	10.2896	9.47407	8.73111	8.04624	7.35703	6.65914	5.97413	5.39209	4.81004	4.62731	4.4945	4.63809	4.91989	5.31655	5.85679	6.45018	7.22959	8.009	8.98393	9.95887	10.968	11.9869	13.0078	14.0301	14.9613	15.71	16.4474	17.0932	17.7391	18.3085	18.8684	19.3733	19.8508	20.3148	20.7621	21.216	21.6933	22.1706	22.6729	23.1752	23.6234	24.0563	24.494	24.9356	25.3505
	subject 10	11.9565	10.9118	9.86718	8.57163	7.22326	5.9205	4.64207	3.51996	2.5684	1.73863	1.18724	0.70812	0.71073	0.71334	1.27812	1.86845	2.66532	3.51957	4.42015	5.35052	6.28272	7.2173	8.15506	9.1018	10.0306	10.771	11.5115	12.1413	12.7607	13.3331	13.8891	14.4338	14.9698	15.4802	15.9511	16.4212	16.8887	17.3514	17.7108	18.0701	18.4518	18.8368	19.1661	19.4712	19.7491	20.0021	20.2478	20.4796
	subject 11	8.06398	7.2116	6.35922	5.38775	4.40544	3.356	2.29312	1.51274	0.82652	0.51982	0.40288	0.61797	1.07023	1.60561	2.22409	2.8653	3.53835	4.2245	4.93686	5.66203	6.42561	7.18989	7.95758	8.72782	9.52595	10.3241	11.0854	11.8468	12.5284	13.2029	13.8681	14.5315	15.1795	15.8224	16.4866	17.1615	17.8068	18.4309	19.0653	19.71	20.3553	21.0014	21.619	22.1791	22.7053	23.1294	23.5238	23.7701
	subject 12	1.96649	1.26645	0.56641	-0.32717	-1.22899	-2.37477	-3.54225	-4.46974	-5.36375	-5.91017	-6.38876	-6.14863	-5.72421	-4.86128	-3.85612	-2.96815	-2.12705	-1.43855	-0.82403	-0.07638	0.74856	1.53027	2.28217	3.03843	3.79823	4.5642	5.33607	6.08915	6.82097	7.52551	8.19367	8.81608	9.36626	9.89204	10.3719	10.855	11.3457	11.7957	12.133	12.4634	12.77	13.0737	13.3644	13.6437	13.8553	14.0762	14.3786	14.6776
	subject 13	8.16839	7.50834	6.8483	6.1064	5.30046	4.47957	3.55113	2.62269	2.39776	2.49946	2.76379	3.53227	4.30075	5.15778	6.03627	6.76814	7.24587	7.72361	8.11204	8.49342	8.98424	9.58996	10.21	11.1083	12.0067	12.8369	13.6234	14.3722	14.9381	15.504	16.1046	16.7178	17.2872	17.7505	18.2137	18.7001	19.1903	19.6134	19.9415	20.2696	20.5594	20.8482	21.1073	21.3408	21.571	21.7706	21.9702	22.0946
	subject 14	11.7565	11.3961	11.0174	10.191	9.33046	8.06977	6.76124	5.09381	3.42153	1.7232	0.12221	-1.07969	-2.13175	-2.69681	-3.2048	-3.56196	-3.58492	-2.87682	-1.97489	-0.71761	0.50907	1.68832	2.87547	4.07304	5.24406	6.38523	7.47923	8.52787	9.51111	10.4406	11.3116	12.1415	12.8107	13.3843	13.8851	14.3493	14.8502	15.3664	15.918	16.4818	17.0141	17.5379	18.0111	18.4736	19.0294	19.6	20.0717	20.5327
	subject 15	12.2171	11.6645	11.112	10.3161	9.42905	8.54213	7.6554	6.75648	5.80272	4.84897	4.132	3.43872	3.30723	3.49676	3.95317	4.87661	5.79873	6.70762	7.61651	8.48607	9.34688	10.1634	10.9432	11.759	12.6712	13.5833	14.4455	15.3077	16.0192	16.6743	17.3055	17.9082	18.4851	18.9455	19.4059	19.7619	20.1075	20.416	20.7034	20.9635	21.176	21.3874	21.5885	21.7896	22.036	22.2925	22.5819	22.8985
	subject 16	44.3882	43.1695	41.9301	40.442	38.9392	37.3561	35.8498	34.5998	33.6031	33.1761	32.9589	33.0771	33.2827	33.5903	33.81	33.9545	33.8689	33.6394	33.2998	32.9113	32.8143	32.8048	33.4134	34.1345	35.0068	35.8917	36.7599	37.6258	38.4642	39.2854	40.012	40.7062	41.2921	41.8698	42.4287	42.9519	43.4182	43.859	44.2703	44.6776	45.0817	45.4888	45.8978	46.2762	46.641	46.9193	47.1717	47.5072
	subject 17	14.2875	13.3862	12.4848	11.6131	10.7497	9.92663	9.13575	8.46086	8.01795	7.61228	7.50455	7.39683	7.56906	7.77629	8.23773	8.82627	9.46963	10.1815	10.8814	11.5394	12.1974	12.8674	13.5375	14.2661	15.0115	15.7829	16.5751	17.3608	18.1338	18.9059	19.6717	20.4375	21.1423	21.8394	22.4993	23.1406	23.7635	24.3634	24.9401	25.4355	25.931	26.4225	26.914	27.367	27.8091	28.2478	28.6839	29.0669
	subject 18	8.88321	8.18442	7.48562	6.77805	6.06968	5.26509	4.44125	3.60405	2.7624	1.85198	0.90718	0.03747	-0.7786	-1.55061	-2.27858	-2.81949	-3.09851	-3.20837	-2.97989	-2.68933	-2.21254	-1.71333	-1.10206	-0.48892	0.14469	0.77829	1.36489	1.95148	2.51715	3.08092	3.57875	4.06339	4.55173	5.0413	5.51255	5.97464	6.40513	6.81305	7.19567	7.55298	7.90964	8.26541	8.63341	9.02589	9.43751	9.90656	10.3512	10.6741
	subject 19	5.6136	4.73646	3.85383	2.83656	1.82979	0.94642	0.10103	-0.45953	-0.8318	-0.19195	0.53129	1.5964	2.59836	3.39508	4.19296	4.99392	5.80239	6.62727	7.44196	8.23796	9.01125	9.74934	10.5134	11.3118	12.0755	12.8003	13.5297	14.2635	14.9379	15.5634	16.1475	16.7028	17.2236	17.724	18.2064	18.6797	19.1615	19.6468	19.9801	20.2614	20.511	20.7517	20.9002	21.0288	21.0946	21.1503	21.2314	21.3152
	subject 20	0.15593	-0.37312	-0.90217	-1.37958	-1.85698	-2.55005	-3.24311	-4.16087	-5.07862	-5.29493	-5.51124	-4.68712	-3.863	-2.95668	-2.05036	-1.08504	-0.11973	0.63938	1.39849	2.16061	2.92273	3.85952	4.79631	5.82	6.84369	7.74471	8.64573	9.4195	10.1933	10.7924	11.3915	11.9749	12.5583	13.1534	13.7485	14.335	14.9216	15.4413	15.9609	16.5406	17.1202	17.6148	18.1094	18.5134	18.9173	19.2747	19.6321	19.8411
	subject 21	10.6455	9.75136	8.85721	7.6514	6.4456	5.12018	3.79476	2.3997	1.00464	-0.28813	-1.5809	-2.31519	-3.04947	-3.0896	-3.12972	-2.72772	-2.32572	-1.76092	-1.19613	-0.45725	0.28162	1.13897	1.99632	2.88309	3.76985	4.58064	5.39143	6.1923	6.99317	7.69882	8.40448	8.97745	9.55042	9.97539	10.4004	10.8276	11.2549	11.666	12.077	12.4762	12.8754	13.2763	13.6772	14.0409	14.4046	14.8066	15.2086	15.5503
	subject 22	8.57432	7.81297	7.05163	6.31746	5.58575	4.43061	3.19078	1.86427	0.50887	-0.61251	-1.6169	-2.30836	-2.7763	-3.01642	-3.0287	-2.88319	-2.51678	-2.13553	-1.72461	-1.2525	-0.59684	0.12961	1.21008	2.29217	3.39218	4.49219	5.74018	6.98816	7.99846	8.98714	9.79024	10.5562	11.1992	11.8012	12.3034	12.7556	13.2163	13.6831	14.1038	14.4782	14.8494	15.2159	15.5989	16.0146	16.4145	16.7665	17.111	17.4181
	subject 23	13.377	11.7468	10.1166	8.46388	6.8112	5.54768	4.28416	3.91254	3.54092	3.90413	4.26734	5.19596	6.12459	6.95983	7.79508	8.59815	9.40122	10.1254	10.8497	11.7421	12.6345	13.4932	14.3519	15.1884	16.0249	16.8175	17.6101	18.3272	19.0443	19.7238	20.4033	21.0621	21.7209	22.3494	22.9779	23.516	24.0541	24.5391	25.0241	25.5679	26.1118	26.6759	27.24	27.8041	28.3681	28.8631	29.3581	29.7218
	subject 24	5.86252	4.93928	4.01604	3.14069	2.27542	1.50037	0.77343	0.28189	0.04716	-0.02761	0.26323	0.59059	1.16146	1.73234	2.42892	3.13121	3.97801	4.86495	5.79464	6.75181	7.72652	8.72402	9.72092	10.7161	11.7004	12.57	13.4396	14.1613	14.8689	15.4814	16.0603	16.6007	17.1115	17.629	18.1569	18.6557	19.0497	19.4431	19.8253	20.2075	20.4803	20.7367	20.8763	20.9649	21.1905	21.5416	21.7245	21.592
	subject 25	10.699	9.48607	8.24983	6.44383	4.65421	3.05706	1.50606	0.30128	-0.76389	-1.07862	-1.1809	-0.41217	0.43434	1.53364	2.62986	3.71795	4.82359	5.96761	7.10533	8.23148	9.33849	10.4158	11.4671	12.4841	13.4258	14.2827	15.0885	15.8452	16.5734	17.2782	17.9996	18.7326	19.4232	20.0887	20.7524	21.4152	22.0649	22.7091	23.2547	23.7666	24.234	24.6892	25.104	25.5103	25.91	26.3087	26.6969	27.0839
	subject 26	7.10567	5.70894	4.3122	3.083	1.91662	1.0575	0.5671	0.22634	0.55897	0.89161	1.62331	2.39491	3.16605	3.93691	4.72816	5.55505	6.3801	7.18668	7.99325	8.84676	9.71071	10.559	11.3942	12.1957	12.9076	13.6194	14.3417	15.064	15.7402	16.3991	16.9816	17.4726	17.9759	18.5344	19.093	19.6343	20.1739	20.6734	21.15	21.6212	22.083	22.5397	22.9446	23.3496	23.6798	23.9935	24.2739	24.5267
	subject 27	12.3127	11.1511	9.98961	8.71544	7.43648	5.86184	4.26091	2.51546	0.74983	-0.82664	-2.3662	-3.11526	-3.66163	-3.53202	-3.18316	-2.75305	-2.29043	-1.6528	-0.93032	-0.21558	0.49465	1.24412	2.02065	2.90115	3.86636	4.87286	5.91901	6.90858	7.83418	8.76628	9.70704	10.5803	11.3469	12.1002	12.8285	13.5364	14.1978	14.8425	15.441	16.0566	16.7315	17.3567	17.7609	18.1617	18.5419	18.9223	19.3045	19.6825
	subject 28	-0.91776	-3.27272	-5.62769	-6.77946	-7.75516	-7.46425	-6.73907	-5.56946	-4.124	-3.04909	-2.36084	-1.49011	-0.29736	0.88258	2.02064	3.15378	4.24568	5.33758	6.35332	7.36741	8.29678	9.21132	9.97726	10.6864	11.3254	11.9169	12.5237	13.148	13.7792	14.4237	15.0627	15.6815	16.2941	16.841	17.3879	17.864	18.3371	18.7889	19.2364	19.5948	19.9154	20.3028	20.7395	21.1851	21.6417	22.0821	22.4883	22.8907
	subject 29	11.2152	10.2269	9.22726	8.09098	6.95465	5.81805	4.65548	3.40638	2.22821	1.20966	0.29797	-0.44274	-0.86825	-0.92604	-0.54732	0.20557	1.00405	1.83104	2.56735	3.26336	4.15179	5.09795	6.04524	6.99273	7.96313	8.93545	9.82584	10.708	11.4911	12.2654	12.9908	13.7186	14.4548	15.196	15.949	16.654	17.2825	17.9466	18.6524	19.3083	19.9216	20.5838	21.2766	21.8478	22.3649	22.8708	23.3733	23.6477
	subject 30	24.5902	23.6008	22.5775	21.4495	20.1326	18.6201	17.3314	16.1225	14.9936	14.0081	13.5035	12.9937	12.4782	12.4109	12.5186	12.1504	11.7734	11.4278	11.1495	10.9511	10.9066	10.9274	11.382	11.9108	12.6488	13.3996	14.1668	14.9918	15.8437	16.7248	17.605	18.4697	19.3289	20.1806	20.9397	21.6526	22.27	22.864	23.383	23.8963	24.4011	24.8342	25.2285	25.658	26.1046	26.6301	27.0683	27.3677
Y	100%Gait cycle
	subject 1	-8.63981	-9.13056	-9.62132	-10.2113	-10.9296	-11.648	-12.1785	-12.6814	-13.0432	-13.0873	-13.1313	-13.5279	-14.046	-14.5201	-14.7932	-15.0662	-15.0664	-14.8959	-14.7387	-14.826	-14.9133	-14.9544	-14.9469	-14.9395	-14.7918	-14.6325	-14.5347	-14.5468	-14.559	-14.5198	-14.4675	-14.4223	-14.4011	-14.3798	-14.3069	-14.2081	-14.1184	-14.1083	-14.0983	-14.1266	-14.188	-14.2494	-14.2633	-14.276	-14.2851	-14.289	-14.2929	-14.2898
	subject 2	-1.2345	-2.30182	-3.38637	-4.89293	-6.34901	-7.21192	-8.05578	-8.75672	-9.61955	-11.3526	-12.6508	-12.1663	-11.8073	-11.8557	-12.0489	-12.6247	-12.9784	-12.8465	-12.7168	-12.591	-12.5751	-12.7293	-12.8727	-13.002	-13.0513	-13.0108	-12.9669	-12.9195	-12.8752	-12.8334	-12.7802	-12.7189	-12.6296	-12.5237	-12.377	-12.2098	-12.0311	-11.8475	-11.6312	-11.4038	-11.3315	-11.3018	-11.33	-11.3705	-11.4077	-11.4443	-11.4778	-11.5109
	subject 3	10.7243	11.0125	11.3008	11.3102	11.2942	10.9738	10.5926	10.2178	9.84514	9.54327	9.27679	8.62876	7.70818	6.64689	5.44488	4.45613	3.76595	3.11443	2.5402	2.11007	2.11221	2.1562	2.40942	2.65171	2.77387	2.89603	3.18396	3.4719	3.75042	4.02808	4.29051	4.54989	4.81518	5.08243	5.39975	5.7421	6.05375	6.34347	6.60985	6.85288	7.06072	7.21927	7.37995	7.54489	7.69786	7.81494	7.94033	8.10731
	subject 4	-1.54644	-1.70965	-1.94255	-2.72125	-3.43812	-3.94374	-4.61801	-5.62023	-7.01029	-8.86899	-10.1425	-10.9673	-11.5554	-12.0317	-12.9862	-14.0659	-13.9504	-13.7134	-13.6373	-13.5138	-13.0793	-12.7534	-12.7614	-12.6963	-12.5004	-12.1516	-11.6316	-11.2213	-10.889	-10.5322	-10.1649	-9.83438	-9.51246	-9.26247	-9.01816	-8.76919	-8.51735	-8.24926	-7.99304	-7.7699	-7.53112	-7.26655	-7.0555	-6.90004	-6.80291	-6.74406	-6.70841	-6.68192
	subject 5	1.10899	1.11687	1.11569	0.89237	0.63869	0.02814	-0.55199	-0.90399	-1.28063	-1.78968	-2.37479	-3.27175	-4.18507	-5.15158	-6.20103	-7.46967	-8.53355	-9.14949	-9.6244	-9.84077	-10.0307	-10.1797	-10.3489	-10.545	-10.7948	-11.1053	-11.3543	-11.5443	-11.6915	-11.8038	-11.9773	-12.1938	-12.3554	-12.4843	-12.6323	-12.7899	-12.8134	-12.781	-12.7542	-12.7292	-12.7564	-12.798	-12.8999	-13.0148	-13.0114	-12.9891	-13.0159	-13.0481
	subject 6	5.85712	5.21477	4.57242	3.44972	2.28336	1.45674	0.69806	0.14623	-0.33666	-1.08024	-1.95417	-2.80386	-3.63625	-4.32808	-4.87934	-5.37213	-5.78304	-6.16931	-6.5063	-6.90533	-7.49043	-7.97936	-7.98742	-8.02412	-8.37586	-8.72759	-9.15143	-9.57526	-9.6276	-9.64616	-9.95825	-10.329	-10.7646	-11.2218	-11.5147	-11.7254	-11.7619	-11.674	-11.5663	-11.4388	-11.3112	-11.1835	-11.0361	-10.8491	-10.7092	-10.7108	-10.7285	-10.826
	subject 7	6.14806	5.85501	5.56196	5.00605	4.43894	3.6066	2.75068	1.1729	-0.50561	-3.11739	-5.91127	-7.08297	-7.83871	-8.04164	-8.06527	-8.029	-7.96876	-7.73538	-7.41806	-7.20946	-7.06398	-6.91041	-6.75125	-6.57715	-6.39088	-6.20626	-6.02324	-5.87115	-5.75402	-5.70303	-5.74019	-5.79738	-5.8862	-5.93698	-5.91614	-5.91096	-5.94128	-5.97717	-6.02847	-6.07811	-6.12199	-6.17047	-6.23942	-6.30479	-6.3487	-6.38397	-6.34309	-6.30728
	subject 8	3.04227	2.53908	2.03589	1.08033	-0.04487	-1.13849	-2.19422	-3.35986	-5.02005	-6.68024	-8.28776	-9.89002	-11.0805	-12.0357	-12.841	-13.3841	-13.917	-14.3484	-14.7797	-14.9585	-15.081	-15.2714	-15.5183	-15.7113	-15.7606	-15.81	-15.7715	-15.733	-15.7064	-15.6843	-15.5895	-15.4075	-15.2479	-15.189	-15.1302	-14.9849	-14.831	-14.6782	-14.5258	-14.3522	-14.1413	-13.9391	-13.8239	-13.7088	-13.6276	-13.554	-13.4714	-13.3812
	subject 9	0.71355	0.5075	0.30145	-0.04697	-0.43607	-0.76794	-1.05404	-1.35329	-1.67881	-2.00837	-2.37024	-2.73211	-3.3193	-3.93466	-4.80307	-5.798	-6.61493	-7.20934	-7.72319	-7.95507	-8.18694	-8.37047	-8.554	-8.70368	-8.84369	-9.05639	-9.32726	-9.53489	-9.61605	-9.67521	-9.55841	-9.44162	-9.45717	-9.48927	-9.52637	-9.56598	-9.61967	-9.69098	-9.76394	-9.84267	-9.92141	-9.97286	-10.0243	-10.0415	-10.0489	-10.0406	-10.0197	-9.9507
	subject 10	1.54311	1.70947	1.87584	1.58336	1.19428	1.07059	1.08844	1.29555	1.70913	1.91785	1.65834	1.21564	-0.44842	-2.11247	-3.26643	-4.39719	-5.15915	-5.81866	-6.22552	-6.46997	-6.72858	-7.00563	-7.26974	-7.49719	-7.72698	-7.98135	-8.23572	-8.40387	-8.5638	-8.76001	-8.96901	-9.12342	-9.23583	-9.36132	-9.50715	-9.6429	-9.74238	-9.84409	-9.99458	-10.1451	-10.2806	-10.4138	-10.5584	-10.7078	-10.8969	-11.1224	-11.2888	-11.3445
	subject 11	2.88112	2.26476	1.64841	0.48639	-0.72523	-1.87053	-3.00257	-3.60314	-4.02655	-4.70169	-5.5027	-6.01505	-6.32123	-6.51409	-6.59362	-6.59052	-6.47171	-6.3552	-6.2433	-6.15022	-6.1136	-6.08711	-6.11125	-6.14134	-6.2368	-6.33226	-6.44395	-6.55564	-6.49367	-6.41591	-6.40651	-6.41079	-6.38419	-6.3473	-6.26762	-6.16655	-5.98747	-5.75266	-5.56181	-5.41492	-5.24201	-5.03265	-4.84229	-4.68991	-4.5658	-4.52654	-4.50229	-4.55316
	subject 12	-0.75815	-1.47534	-2.19252	-3.18593	-4.1911	-5.22556	-6.26263	-7.18027	-8.08126	-9.06717	-10.0697	-10.7836	-11.4236	-11.9264	-12.3848	-12.744	-13.0635	-13.5255	-14.0566	-14.3308	-14.4558	-14.4221	-14.2788	-14.1486	-14.0293	-13.876	-13.6901	-13.5655	-13.5102	-13.485	-13.4998	-13.5184	-13.5429	-13.5693	-13.5991	-13.5943	-13.5112	-13.4616	-13.505	-13.5215	-13.4453	-13.377	-13.3433	-13.309	-13.2704	-13.2192	-13.0577	-12.8943
	subject 13	-1.12543	-1.6107	-2.09597	-2.90875	-3.97783	-5.07498	-6.37426	-7.67355	-9.34467	-11.1884	-12.4429	-11.8705	-11.2981	-11.2501	-11.3293	-11.5738	-12.1049	-12.636	-13.264	-13.8996	-14.5231	-15.1336	-15.6953	-15.3035	-14.9117	-14.6185	-14.3885	-14.1644	-13.9688	-13.7733	-13.7031	-13.6788	-13.638	-13.5574	-13.4768	-13.3551	-13.2264	-13.1098	-13.0104	-12.9109	-12.8937	-12.8787	-12.8734	-12.8767	-12.8858	-12.9492	-13.0125	-13.0764
	subject 14	-9.25886	-8.63666	-8.04422	-8.18104	-8.36278	-9.07219	-9.82685	-10.9209	-11.8576	-11.949	-12.033	-12.0872	-12.2982	-13.0194	-13.8363	-14.9064	-15.8915	-16.6907	-17.2432	-17.3431	-17.6188	-18.1668	-18.5961	-18.8689	-19.0973	-19.2758	-19.3972	-19.4637	-19.5631	-19.6895	-19.8579	-20.0558	-20.1352	-20.1443	-20.2405	-20.3803	-20.5571	-20.7494	-20.8776	-20.984	-21.0425	-21.0879	-21.2667	-21.4741	-21.5726	-21.6538	-21.6993	-21.7408
	subject 15	1.51096	1.18518	0.85941	-0.04844	-1.17456	-2.08346	-2.73169	-3.29007	-3.44413	-3.59818	-2.70214	-1.7011	-1.12874	-0.80135	-1.11613	-2.55473	-3.97189	-5.17457	-6.37725	-6.94564	-7.37308	-7.75529	-8.09982	-8.37071	-8.44522	-8.51973	-8.45147	-8.38322	-8.27591	-8.15396	-7.98674	-7.76521	-7.53561	-7.26968	-7.00375	-6.71211	-6.41791	-6.04072	-5.6161	-5.18672	-4.749	-4.32056	-3.98492	-3.64927	-3.51038	-3.41521	-3.3986	-3.44744
	subject 16	1.63412	1.33541	1.00468	0.28977	-0.34823	-0.56319	-0.7912	-1.06273	-1.4843	-2.24345	-2.93993	-3.53613	-4.05861	-4.49507	-4.64975	-4.56289	-4.50233	-4.45821	-4.47611	-4.52157	-4.90678	-5.39392	-5.58976	-5.73264	-5.99317	-6.26352	-6.18732	-6.08807	-5.71216	-5.36971	-5.21124	-5.11019	-5.20053	-5.29641	-5.40475	-5.57405	-5.84087	-6.1394	-6.4749	-6.80923	-7.14258	-7.46363	-7.77701	-7.95173	-8.06483	-8.1166	-8.14998	-8.09313
	subject 17	-4.00882	-4.26039	-4.51197	-4.73978	-4.96079	-4.97048	-4.81112	-4.78504	-5.02553	-5.29721	-5.81834	-6.33947	-6.75922	-7.1663	-7.49003	-7.77208	-7.86369	-7.71725	-7.58123	-7.4817	-7.38217	-7.38627	-7.39037	-7.56508	-7.78853	-8.11383	-8.52062	-8.89027	-9.18563	-9.46436	-9.60999	-9.75563	-9.78831	-9.80688	-9.72652	-9.59668	-9.4944	-9.42656	-9.33357	-9.15255	-8.97152	-8.93162	-8.89172	-8.80732	-8.71021	-8.59648	-8.46945	-8.35663
	subject 18	0.02641	0.00784	-0.01073	0.11322	0.25012	0.06847	-0.17689	-0.27969	-0.33499	-0.35043	-0.34596	-0.28239	-0.1766	-0.28501	-0.60759	-0.99366	-1.46862	-1.94459	-2.42259	-2.87678	-3.25951	-3.61161	-3.81058	-4.00901	-4.20165	-4.39429	-4.6923	-4.99031	-5.29377	-5.59772	-5.77856	-5.93477	-6.12218	-6.31999	-6.50175	-6.67548	-6.83346	-6.98017	-7.12621	-7.27158	-7.38955	-7.46914	-7.52943	-7.55113	-7.51327	-7.29672	-7.12082	-7.14814
	subject 19	5.8281	5.5064	5.17333	4.56163	3.99834	4.00403	4.09432	4.81918	5.33135	4.70035	3.96859	2.82365	1.59153	0.07605	-1.18747	-1.7851	-2.29017	-2.59273	-2.75981	-2.67851	-2.44723	-1.9835	-1.51933	-1.05456	-0.68167	-0.41214	-0.1225	0.18648	0.49112	0.79219	1.1084	1.43521	1.71498	1.96681	2.18884	2.39596	2.66098	2.95012	3.22785	3.50168	3.76119	4.01676	4.20412	4.37687	4.68565	5.01607	5.08106	5.1172
	subject 20	-14.1996	-14.8869	-15.5743	-16.7575	-17.9407	-18.5866	-19.2324	-19.3541	-19.4759	-18.7012	-17.9265	-18.0928	-18.259	-19.4457	-20.6324	-21.2711	-21.9097	-21.658	-21.4062	-20.8662	-20.3261	-20.0214	-19.7166	-19.714	-19.7115	-19.6317	-19.552	-19.3706	-19.1893	-18.9296	-18.6699	-18.4814	-18.2929	-18.1681	-18.0434	-17.8697	-17.6961	-17.5053	-17.3144	-17.0083	-16.7021	-16.4341	-16.1661	-16.0002	-15.8343	-15.7318	-15.6294	-15.4273
	subject 21	14.6215	14.4592	14.2969	13.6236	12.9502	12.4199	11.8897	11.7773	11.6649	11.3933	11.1217	9.67489	8.22806	6.87031	5.51255	4.77519	4.03784	3.24584	2.45385	1.92296	1.39207	1.03171	0.67135	0.3808	0.09024	-0.19627	-0.48279	-0.43935	-0.39592	-0.37122	-0.34652	-0.17258	0.00137	0.07483	0.14829	0.33886	0.52942	0.57005	0.61068	0.78798	0.96529	1.14381	1.32232	1.35458	1.38683	1.48471	1.58259	1.62151
	subject 22	-2.21654	-2.19416	-2.17179	-2.3235	-2.49104	-3.1777	-3.96818	-4.88344	-5.84029	-6.3643	-6.67191	-6.8683	-6.98524	-7.50019	-8.41315	-9.44808	-10.6538	-11.9145	-13.2854	-14.4783	-15.1375	-15.6845	-15.6701	-15.6526	-15.5991	-15.5456	-15.2618	-14.9781	-14.9942	-15.0376	-14.974	-14.889	-14.8512	-14.8291	-14.8069	-14.7845	-14.746	-14.6958	-14.6644	-14.6519	-14.6358	-14.6148	-14.5647	-14.4565	-14.3683	-14.3402	-14.3122	-14.2853
	subject 23	6.25612	5.28974	4.32336	3.48821	2.65306	2.02019	1.38733	0.65472	-0.07789	-1.26082	-2.44375	-3.15939	-3.87504	-4.39037	-4.9057	-5.37491	-5.84413	-6.26188	-6.67963	-6.74534	-6.81105	-7.42457	-8.03809	-8.47759	-8.91709	-9.11837	-9.31964	-9.62821	-9.93678	-10.0688	-10.2009	-10.4004	-10.6	-10.7133	-10.8265	-10.9467	-11.0668	-11.2346	-11.4023	-11.4977	-11.5931	-11.3895	-11.1859	-11.2828	-11.3797	-11.1571	-10.9344	-10.8931
	subject 24	4.14487	3.53894	2.93302	2.5762	2.27182	1.78311	1.19609	0.46816	-0.41347	-1.37804	-2.53222	-3.64357	-4.46947	-5.29538	-5.72922	-6.14523	-6.26792	-6.30913	-6.2751	-6.19269	-6.19892	-6.32037	-6.41806	-6.44845	-6.47785	-6.49689	-6.51593	-6.51798	-6.5184	-6.47224	-6.40964	-6.33294	-6.2454	-6.14855	-6.03723	-5.95024	-5.95081	-5.95074	-5.9363	-5.92187	-5.95834	-6.00245	-6.1178	-6.26433	-6.25772	-6.11073	-6.0912	-6.31064
	subject 25	4.4712	3.88579	3.27139	1.94692	0.6568	-0.22978	-1.18182	-2.62489	-4.112	-5.83582	-7.53697	-9.14519	-10.7087	-12.1269	-13.2745	-13.7073	-13.9374	-13.7242	-13.4951	-13.2368	-13.0634	-13.0213	-13.003	-13.0159	-12.9613	-12.8307	-12.7368	-12.678	-12.6348	-12.6043	-12.568	-12.5277	-12.4833	-12.4365	-12.3787	-12.3154	-12.2634	-12.216	-12.1748	-12.1357	-12.225	-12.3498	-12.3958	-12.425	-12.3855	-12.335	-12.3551	-12.3827
	subject 26	1.08712	1.0653	1.04348	0.69499	0.22399	-0.6258	-1.93014	-3.24778	-4.62528	-6.00278	-7.14071	-8.25467	-8.94648	-9.39705	-9.69372	-9.72107	-9.75343	-9.83582	-9.91821	-10.067	-10.2306	-10.3399	-10.4039	-10.4552	-10.4723	-10.4894	-10.44	-10.3906	-10.2611	-10.1015	-10.0053	-9.98494	-9.92944	-9.71556	-9.50169	-9.31441	-9.12979	-9.00592	-8.91677	-8.78448	-8.57672	-8.37725	-8.26073	-8.14421	-8.04376	-7.94689	-7.85224	-7.75943
	subject 27	4.46886	4.4524	4.43594	4.15659	3.86605	3.14293	2.38136	1.64673	0.91586	-1.48626	-4.21447	-6.56322	-8.81468	-10.2326	-11.3803	-12.3978	-13.3633	-13.7568	-13.8731	-13.8301	-13.6946	-13.6645	-13.7069	-13.8312	-14.0222	-14.1748	-14.2906	-14.3765	-14.4284	-14.4732	-14.5083	-14.5326	-14.5397	-14.5394	-14.525	-14.4865	-14.3936	-14.2944	-14.1778	-14.0448	-13.8553	-13.696	-13.6706	-13.64	-13.5789	-13.5126	-13.4011	-13.2921
	subject 28	6.28851	3.81867	1.34884	-0.96355	-3.25289	-4.47451	-5.33006	-6.10269	-6.82386	-7.65053	-8.58727	-9.05887	-8.70962	-8.32527	-7.82603	-7.36704	-7.24608	-7.12512	-7.36974	-7.6223	-7.7181	-7.78647	-7.82087	-7.84227	-7.98892	-8.22055	-8.37906	-8.45447	-8.51474	-8.5457	-8.57488	-8.59752	-8.62228	-8.66993	-8.71757	-8.76993	-8.82249	-8.91002	-9.00471	-9.17389	-9.37466	-9.46976	-9.48659	-9.48463	-9.45938	-9.41597	-9.33381	-9.23303
	subject 29	4.72033	4.57768	4.393	3.704	3.00929	2.28314	1.47313	0.38361	-0.54106	-1.09485	-1.70331	-2.39925	-3.26178	-4.31869	-4.90421	-5.08569	-5.29467	-5.52085	-5.86305	-6.25682	-6.36355	-6.38416	-6.45284	-6.53025	-6.62824	-6.72795	-6.78116	-6.82841	-6.80419	-6.78586	-6.79991	-6.79349	-6.71878	-6.61773	-6.45738	-6.3468	-6.31585	-6.22459	-6.06296	-5.91081	-5.76677	-5.54689	-5.2796	-5.12824	-5.0284	-4.8873	-4.73382	-4.77914
	subject 30	2.18086	1.83727	1.33365	0.33854	-0.83048	-2.17961	-2.98341	-3.59245	-3.84767	-4.23854	-5.10991	-6.09259	-7.19894	-8.31103	-9.42535	-10.1505	-10.8229	-11.3507	-11.8272	-12.2424	-12.7787	-13.3665	-13.4381	-13.532	-13.839	-14.1031	-14.3121	-14.4077	-14.4509	-14.2294	-13.9986	-13.8179	-13.6695	-13.5654	-13.4733	-13.3871	-13.3803	-13.3958	-13.4893	-13.6258	-13.826	-14.0398	-14.2611	-14.4758	-14.6889	-14.897	-15.1808	-15.5849
Z	100%Gait cycle
	subject 1	-1.77171	-1.53135	-1.29099	-1.08198	-0.91353	-0.74509	-0.75223	-0.78518	-0.78451	-0.70816	-0.63181	-0.62508	-0.64236	-0.7018	-0.95394	-1.20609	-1.32639	-1.36428	-1.39293	-1.25061	-1.1083	-1.01662	-0.97823	-0.93985	-0.72458	-0.49458	-0.22567	0.11272	0.4511	0.66721	0.85176	1.03811	1.23046	1.42281	1.47935	1.46798	1.45728	1.45243	1.44758	1.34085	1.14681	0.95276	0.85768	0.7652	0.67212	0.57819	0.48426	0.44169
	subject 2	0.13962	0.80793	1.46148	1.75333	2.05018	2.40583	2.75523	3.05787	3.27652	3.04375	2.73243	2.09906	1.43747	0.68422	-0.10543	-0.99126	-1.99999	-3.27759	-4.3563	-5.07036	-5.65406	-6.0357	-6.26886	-6.3063	-6.20149	-5.93662	-5.66908	-5.39898	-5.10236	-4.78398	-4.45765	-4.12577	-3.77644	-3.41674	-3.06583	-2.71931	-2.40519	-2.10457	-1.77181	-1.42805	-1.51364	-1.71729	-2.05952	-2.43144	-2.80826	-3.18586	-3.50036	-3.808
	subject 3	23.7583	24.0226	24.2869	24.5193	24.7488	25.037	25.3369	25.5208	25.6662	25.8339	26.0128	26.3382	26.7682	27.2786	27.8696	28.3379	28.6346	28.9076	29.1329	29.3073	29.3286	29.3559	29.4135	29.4852	29.712	29.9389	30.1163	30.2937	30.2966	30.2837	30.3632	30.4612	30.6884	30.9587	31.1484	31.2978	31.4744	31.6704	31.8525	32.0207	32.1488	32.2207	32.2686	32.2686	32.2803	32.327	32.3601	32.3254
	subject 4	0.66348	1.14165	1.62918	2.18995	2.72797	3.18821	3.58872	3.87308	4.01875	3.99683	3.99167	3.99935	4.21107	4.51914	4.65222	4.73947	4.73561	4.71714	4.43196	4.16036	3.97789	3.75364	3.40079	2.97619	2.42318	2.34131	2.78713	3.75638	5.0971	6.34531	7.55351	8.47567	9.33132	9.87942	10.3946	10.7097	11.0144	11.2613	11.48	11.6203	11.725	11.771	11.6924	11.4844	11.1487	10.7293	10.3306	9.94019
	subject 5	-0.04207	0.31419	0.66166	0.79362	0.92904	1.10507	1.27425	1.39197	1.50743	1.61075	1.70546	1.76484	1.78626	1.6843	1.55617	1.35885	1.14058	0.87649	0.53033	0.03371	-0.37288	-0.63993	-0.71977	-0.55282	-0.32276	-0.02169	0.32338	0.71077	1.08175	1.43926	1.76357	2.06466	2.32513	2.56148	2.78797	3.00952	3.21589	3.41593	3.57303	3.71544	3.82117	3.9168	3.9641	4.00103	3.91163	3.80212	3.59314	3.37333
	subject 6	-6.12592	-5.84078	-5.55565	-5.42679	-5.31213	-5.07317	-4.80935	-4.44796	-4.05404	-3.56216	-3.02132	-2.8126	-2.84111	-3.23053	-3.98085	-4.70367	-5.38799	-6.02257	-6.55769	-7.29623	-8.64506	-9.69727	-9.26633	-8.88343	-9.02893	-9.17442	-9.33357	-9.49272	-8.55188	-7.51104	-6.97149	-6.5322	-6.15108	-5.78934	-5.39237	-4.97778	-4.5923	-4.22761	-3.92896	-3.69634	-3.43558	-3.13542	-2.91893	-2.86975	-2.94231	-3.3801	-3.84237	-4.42706
	subject 7	-1.42898	-1.41049	-1.39201	-1.30365	-1.21233	-0.97884	-0.73272	-0.47949	-0.22526	-0.1839	-0.18408	-0.31411	-0.47743	-0.83824	-1.2631	-1.669	-2.06733	-2.39395	-2.68582	-2.86276	-2.97297	-2.87114	-2.62307	-2.37153	-2.11717	-1.92088	-1.78034	-1.60094	-1.37762	-1.15143	-0.92141	-0.70135	-0.49701	-0.33382	-0.2481	-0.16084	-0.07009	0.01543	0.08648	0.1494	0.18422	0.16624	-0.08646	-0.32213	-0.45557	-0.58473	-0.67631	-0.78144
	subject 8	-0.97525	-0.57415	-0.17306	0.169	0.48893	0.77931	1.03423	1.2268	1.13873	1.05067	0.85153	0.64128	0.28986	-0.14225	-0.60679	-1.1281	-1.65494	-2.23713	-2.81932	-3.06438	-3.23453	-3.33425	-3.3753	-3.38386	-3.30579	-3.22772	-2.88371	-2.53969	-2.26596	-2.01859	-1.63668	-1.09331	-0.58056	-0.20555	0.16945	0.54774	0.92635	1.19399	1.39822	1.64217	1.95561	2.24138	2.25056	2.25973	2.24049	2.21494	2.15043	2.05345
	subject 9	-1.66357	-1.39565	-1.12774	-0.91737	-0.72344	-0.52043	-0.31017	-0.12792	-0.00172	0.09872	-0.00703	-0.11278	-0.35481	-0.61386	-0.8925	-1.18093	-1.4251	-1.61395	-1.74871	-1.6942	-1.63969	-1.51187	-1.38405	-1.18634	-0.96866	-0.62612	-0.18369	0.17744	0.37598	0.59763	1.00411	1.41058	1.5923	1.74592	1.8756	1.99332	2.06572	2.08147	2.08396	2.04007	1.99617	2.01308	2.03	2.0001	1.95683	1.96609	2.01739	2.09811
	subject 10	-3.15607	-2.91113	-2.66618	-2.44313	-2.22468	-1.91509	-1.55689	-1.21296	-0.8846	-0.58943	-0.37015	-0.14415	0.12653	0.39721	0.60476	0.80945	1.01396	1.21843	1.40192	1.57192	1.69559	1.75903	1.79418	1.74914	1.69817	1.5849	1.47163	1.47393	1.48722	1.60235	1.7534	1.98581	2.28078	2.51077	2.63967	2.76322	2.86748	2.96504	2.915	2.86497	2.78905	2.70924	2.48709	2.20267	1.95852	1.75129	1.59079	1.51793
	subject 11	-4.58318	-4.60598	-4.62879	-4.8433	-5.07523	-5.3034	-5.53083	-5.8373	-6.17013	-6.65821	-7.22393	-7.77245	-8.30871	-8.85186	-9.40189	-9.97687	-10.5868	-11.1129	-11.4717	-11.7631	-11.8525	-11.9124	-11.8249	-11.7263	-11.5064	-11.2865	-11.1506	-11.0146	-10.7503	-10.4743	-10.1063	-9.72	-9.24945	-8.75083	-8.23383	-7.70764	-7.25897	-6.86567	-6.49792	-6.15573	-5.84165	-5.56692	-5.32583	-5.15201	-5.04428	-5.13485	-5.27832	-5.68633
	subject 12	0.06207	0.23045	0.39883	0.40756	0.40951	0.34808	0.28101	0.16239	0.03658	-0.21962	-0.50127	-0.83045	-1.17183	-1.48168	-1.78131	-1.93229	-2.02383	-2.03689	-2.01191	-2.0435	-2.10793	-2.10678	-2.0604	-2.01046	-1.95762	-1.94868	-1.98188	-2.00991	-2.0321	-2.0563	-2.08317	-2.11504	-2.1548	-2.207	-2.28262	-2.34315	-2.36945	-2.43405	-2.60471	-2.7339	-2.71979	-2.70698	-2.69992	-2.68076	-2.589	-2.47431	-2.1579	-1.84028
	subject 13	8.58003	8.38776	8.19549	7.92874	7.6037	7.31842	7.31946	7.3205	7.15859	6.92103	6.71139	6.58827	6.46515	6.114	5.70757	5.38949	5.22455	5.05961	4.93522	4.81402	4.78236	4.8447	4.90964	5.02527	5.1409	5.22635	5.29248	5.37986	5.57048	5.7611	5.8967	6.01213	6.15015	6.34275	6.53536	6.63446	6.71753	6.80073	6.88411	6.96748	6.99676	7.02468	7.04128	7.04811	7.05675	7.08215	7.10755	6.98722
	subject 14	-3.85842	-3.74732	-3.63743	-3.55713	-3.49434	-3.63731	-3.79812	-4.09285	-4.32708	-4.23619	-4.11145	-3.84791	-3.60977	-3.45418	-3.42061	-3.7095	-3.97303	-4.1811	-4.35528	-4.46733	-4.49784	-4.40195	-4.26635	-4.07839	-3.86261	-3.61554	-3.30057	-2.92033	-2.57813	-2.26719	-1.99608	-1.75285	-1.58395	-1.45919	-1.43083	-1.45066	-1.39588	-1.31001	-1.27167	-1.24959	-1.3269	-1.43154	-1.65439	-1.90257	-1.87436	-1.80219	-1.70422	-1.60345
	subject 15	3.89137	4.2862	4.68102	5.01749	5.33208	5.67113	6.03953	6.3649	6.49661	6.62833	6.53542	6.42006	5.96373	5.31256	4.66752	4.0332	3.41811	2.99534	2.57257	2.31127	2.08585	2.00545	2.0459	2.14946	2.42135	2.69324	3.23154	3.76984	4.228	4.65612	5.1062	5.58262	6.03355	6.36973	6.70592	6.95205	7.18917	7.4682	7.77117	8.02306	8.18556	8.34434	8.46591	8.58749	8.62457	8.64288	8.58459	8.46246
	subject 16	27.0956	27.4963	27.9078	28.4501	28.986	29.4863	29.9833	30.4696	30.8217	30.8721	30.6746	30.0805	29.4202	28.6828	28.1555	27.8084	27.6019	27.4832	27.836	28.3984	29.3269	30.3653	31.1268	31.8378	32.6153	33.3984	33.9728	34.5454	35.0981	35.6048	35.859	36.0316	35.9318	35.7808	35.5145	35.2257	34.9008	34.5075	34.0346	33.5911	33.1727	32.8525	32.5937	32.3761	32.1769	31.9889	31.8044	31.8486
	subject 17	5.49954	5.81739	6.13523	6.4774	6.82651	7.17564	7.52479	7.84343	8.10105	8.33937	8.42335	8.50733	8.36244	8.18894	8.00605	7.81846	7.63877	7.46897	7.28425	7.04731	6.81037	6.69104	6.57171	6.44384	6.31353	6.25574	6.25594	6.28686	6.37917	6.48222	6.67109	6.85996	7.03539	7.20914	7.45957	7.74835	8.05642	8.3886	8.71864	9.04121	9.36378	9.67953	9.99527	10.2963	10.5931	10.8893	11.1849	11.3454
	subject 18	1.81823	1.95771	2.09718	2.19594	2.291	2.33106	2.36013	2.54833	2.78958	2.84379	2.80447	2.85993	2.98309	2.9636	2.80147	2.62852	2.4404	2.24968	2.05373	1.77812	1.26351	0.81861	0.72221	0.63403	0.63617	0.63831	0.777	0.91568	1.03076	1.14368	1.1109	1.04898	1.14069	1.2836	1.47958	1.70208	1.83345	1.89971	1.90994	1.86412	1.8425	1.85475	1.85372	1.82614	1.81805	1.86844	1.88551	1.73597
	subject 19	5.12468	5.31865	5.50957	5.62562	5.74082	5.84609	5.96839	6.21848	6.46104	6.66315	6.76621	6.46319	6.15696	5.84033	5.57605	5.45017	5.3286	5.21645	5.12913	5.0873	5.06272	5.06485	5.11029	5.21283	5.34625	5.51441	5.77848	6.13475	6.48927	6.84236	7.12658	7.36259	7.60434	7.84951	8.00689	8.12038	8.40652	8.76459	8.90498	8.9709	9.14698	9.35334	9.31568	9.22574	9.30249	9.40575	9.41145	9.40655
	subject 20	6.28149	6.2728	6.26411	6.20552	6.14693	6.01594	5.88494	5.66527	5.44559	5.0462	4.6468	4.14538	3.64395	3.24438	2.84481	2.63604	2.42726	1.79969	1.17212	0.6716	0.17107	0.07857	-0.01394	0.16839	0.35072	0.63459	0.91845	1.14475	1.37105	1.52316	1.67527	1.97288	2.27049	2.48257	2.69465	2.98825	3.28185	3.47625	3.67064	3.86208	4.05352	4.25144	4.44937	4.49312	4.53687	4.63819	4.73951	4.68104
	subject 21	0.33869	0.69891	1.05913	1.44841	1.8377	2.20519	2.57269	2.81168	3.05067	3.22936	3.40804	3.3415	3.27497	2.9613	2.64763	1.98274	1.31786	0.5772	-0.16347	-0.91716	-1.67085	-2.20968	-2.74852	-2.81822	-2.88792	-2.4737	-2.05947	-1.22594	-0.39241	0.35522	1.10284	1.86483	2.62681	2.9785	3.3302	3.78421	4.23823	4.29647	4.35471	4.46116	4.5676	4.39885	4.2301	3.89631	3.56252	3.28991	3.01729	2.74028
	subject 22	-7.30159	-7.05816	-6.81473	-6.49367	-6.16556	-5.96613	-5.79243	-5.69172	-5.61534	-5.41755	-5.15906	-4.91154	-4.67185	-4.47744	-4.32831	-4.26189	-4.31129	-4.4036	-4.58176	-4.72464	-4.76169	-4.76287	-4.58472	-4.38019	-3.88558	-3.39097	-2.74444	-2.09792	-1.70522	-1.3356	-1.08632	-0.8611	-0.73484	-0.64155	-0.6416	-0.68831	-0.69076	-0.66161	-0.71123	-0.83963	-0.98656	-1.15943	-1.2851	-1.31636	-1.39343	-1.60788	-1.80893	-1.94291
	subject 23	3.64863	3.93014	4.21164	4.56613	4.92062	4.82619	4.73176	4.1494	3.56704	3.03562	2.5042	2.36906	2.23391	2.38562	2.53733	3.05573	3.57414	4.05989	4.54564	5.15632	5.767	6.02762	6.28825	6.35734	6.42644	6.52305	6.61966	6.64954	6.67942	6.54611	6.4128	6.21408	6.01535	5.82722	5.63908	5.54445	5.44981	5.27184	5.09388	5.07697	5.06006	5.05727	5.05448	5.2127	5.37092	5.54303	5.71514	5.65907
	subject 24	1.39228	1.44645	1.50061	1.4718	1.42552	1.29602	1.12214	0.96948	0.83997	0.73715	0.69532	0.64355	0.52552	0.40748	0.23189	0.05368	-0.06324	-0.16313	-0.04459	0.21437	0.50526	0.83765	1.16251	1.46599	1.77897	2.19159	2.60421	3.02785	3.45254	3.74818	3.99828	4.22262	4.42716	4.68329	5.01967	5.29307	5.33976	5.38886	5.49114	5.59343	5.52224	5.42503	5.12201	4.72896	4.71357	5.04438	5.03442	4.38552
	subject 25	1.65404	1.46119	1.2662	1.01863	0.77201	0.5365	0.30818	0.13384	-0.06339	-0.38374	-0.59898	-0.38329	-0.20198	-0.13241	-0.12369	-0.2758	-0.45529	-0.69467	-0.94541	-1.217	-1.52554	-1.89137	-2.09138	-2.07281	-2.03825	-1.98571	-1.75487	-1.35259	-0.98154	-0.63615	-0.29797	0.03515	0.33818	0.62332	0.90809	1.19267	1.3767	1.51884	1.57352	1.59829	1.54428	1.46861	1.36607	1.25778	1.26022	1.28028	1.17795	1.06231
	subject 26	-3.89638	-3.93045	-3.96451	-4.0728	-4.20891	-4.34522	-4.48174	-4.57799	-4.493	-4.40801	-4.23295	-4.04888	-3.95116	-3.90277	-4.00193	-4.35926	-4.69896	-4.86235	-5.02575	-5.17189	-5.31419	-5.51537	-5.76562	-5.96013	-6.00602	-6.05191	-5.44221	-4.83251	-4.20018	-3.55937	-3.09903	-2.85527	-2.57894	-2.15602	-1.7331	-1.36198	-0.99605	-0.60719	-0.20522	0.16721	0.48792	0.8014	1.04253	1.28367	1.3873	1.46037	1.49884	1.50847
	subject 27	6.46693	6.60025	6.73358	6.71913	6.69839	6.61985	6.53616	6.36128	6.17367	5.77884	5.34358	4.74501	4.10458	3.52886	2.97414	2.07104	1.02859	-0.04746	-1.1398	-2.24196	-3.34982	-4.14535	-4.72549	-5.14151	-5.4238	-5.56475	-5.57001	-5.45139	-5.19272	-4.7037	-3.90753	-3.1608	-2.49211	-1.79576	-1.04732	-0.34782	0.24074	0.80289	1.2919	1.84462	2.61746	3.28297	3.47141	3.65771	3.83117	4.0037	4.16805	4.32759
	subject 28	6.75356	6.79198	6.83041	7.19002	7.59663	7.19764	6.52245	6.0372	5.66985	5.08434	4.27119	3.57692	3.09241	2.75201	2.88324	3.0385	3.39564	3.75278	4.07618	4.39885	5.00751	5.66622	6.38885	7.13591	7.76786	8.32168	8.79683	9.18259	9.52223	9.7725	9.99855	10.1349	10.2459	10.0838	9.92158	9.65922	9.39242	9.13891	8.88814	8.45614	7.94726	7.70511	7.66055	7.68427	7.79254	7.88363	7.93809	8.01007
	subject 29	-0.84161	-0.41115	0.01211	0.34887	0.67535	0.94523	1.18736	1.33693	1.42638	1.38052	1.33386	1.28592	1.07623	0.67782	0.26092	-0.17182	-0.5156	-0.80379	-0.99654	-1.14688	-1.34534	-1.55822	-1.80137	-2.05002	-2.22979	-2.40382	-2.39575	-2.37278	-2.17085	-1.95368	-1.65268	-1.34191	-0.99853	-0.65744	-0.32149	-0.09993	-0.06139	0.11439	0.45026	0.75646	1.0372	1.36664	1.72651	1.85183	1.87291	1.98226	2.11809	1.63178
	subject 30	3.27199	3.63687	4.06855	4.70539	5.32131	5.91555	6.31363	6.64165	7.29351	7.79507	7.76837	7.80165	7.9016	7.30677	6.44082	5.12618	3.79439	2.45942	1.27923	0.28356	-0.50745	-1.21148	-1.49886	-1.67195	-1.46391	-1.03851	-0.33487	0.5556	1.5323	2.61715	3.68945	4.6644	5.59309	6.45818	7.16698	7.79764	8.15527	8.45609	8.59393	8.62542	8.49968	8.23711	7.90058	7.43151	6.96398	6.60132	6.05064	5.20084
[truncated: 53 more columns]
