# Supplementary material for: Surface effects on kinematics, kinetics and stiffness of habitual rearfoot strikers during running
Source: PLoS One. 2023 Mar 22;18(3):e0283323. doi: 10.1371/journal.pone.0283323 (PMC10032480; doi:10.1371/journal.pone.0283323)
Supplement: S1 Data — (ZIP) [file pone.0283323.s001.zip › S1 Date/100%joint angle/Data Hip joint angle.xlsx]

## Sheet: Surface01 Grass
Hip joint angle
X	100%Gait cycle	1	2	3	4	5	6	7	8	9	10	11	12	13	14	15	16	17	18	19	20	21	22	23	24	25	26	27	28	29	30	31	32	33	34	35	36	37	38	39	40	41	42	43	44	45	46	47	48
	subject 1	15.756	15.6231	15.4903	15.3418	15.1888	15.0817	15.0113	14.9623	14.9558	14.9726	15.1745	15.3765	15.6655	15.9654	16.3193	16.7001	17.0899	17.4909	17.8678	18.1604	18.4531	18.5598	18.6665	18.6256	18.5426	18.3306	18.0155	17.6822	17.3128	16.9403	16.5433	16.1463	15.6944	15.2356	14.7675	14.2948	13.8171	13.333	12.8507	12.3745	11.8982	11.4433	10.9883	10.5311	10.0732	9.66815	9.3054	8.91329
	subject 2	32.4894	32.2663	32.0432	31.7998	31.5506	31.3083	31.0714	30.8255	30.5618	30.3139	30.1935	30.0731	30.0821	30.1072	30.2048	30.3387	30.4825	30.6386	30.776	30.8473	30.9187	30.8482	30.7777	30.5417	30.2584	29.8124	29.2365	28.6722	28.1316	27.5866	27.0069	26.4272	26.0135	25.6205	25.2175	24.8094	24.391	23.9598	23.5084	22.9862	22.464	21.8453	21.2266	20.6192	20.015	19.4212	18.8357	18.2683
	subject 3	37.4447	37.1704	36.8961	36.6102	36.321	36.0415	35.77	35.5099	35.2729	35.0493	34.9333	34.8173	34.7861	34.7655	34.7762	34.8026	34.8093	34.7914	34.7728	34.7513	34.7298	34.6731	34.6163	34.5162	34.4037	34.2361	34.0245	33.804	33.5656	33.3152	32.9672	32.6192	32.1866	31.7435	31.2884	30.8273	30.3205	29.7566	29.1894	28.6107	28.032	27.403	26.7739	26.1686	25.57	24.9637	24.3511	23.7244
	subject 4	50.0653	49.6334	49.1955	48.7096	48.2278	47.7597	47.29	46.8171	46.3721	45.961	45.5837	45.2323	44.9594	44.7234	44.5131	44.3094	44.3476	44.4177	44.8374	45.2878	45.9396	46.5603	47.0856	47.5306	47.832	48.0954	48.3162	48.4457	48.5102	48.2253	47.7893	47.2565	46.7012	46.0873	45.468	44.8295	44.1791	43.4612	42.7258	41.9416	41.186	40.4778	39.7338	38.9526	38.2139	37.5031	36.8213	36.1509
	subject 5	29.1509	28.7853	28.4182	28.0449	27.6796	27.3284	26.9943	26.6745	26.4419	26.2421	26.2657	26.3361	26.6525	27.0019	27.4395	27.8176	28.1243	28.2722	28.3295	28.1837	27.9928	27.5502	27.0958	26.5879	26.1003	25.6482	25.2202	24.8122	24.3797	23.9379	23.3564	22.7664	22.2304	21.679	21.0867	20.5307	20.0183	19.5269	19.0476	18.5576	18.0653	17.779	17.4494	16.9244	16.3514	15.6942	15.0949	14.5438
	subject 6	46.8668	46.6062	46.3456	45.971	45.5537	45.1272	44.6897	44.2722	43.9448	43.6175	43.3021	42.988	42.7227	42.4853	42.2482	42.0115	41.8152	42.0233	42.2314	42.4401	42.6489	42.8367	43.007	43.1626	43.279	43.3954	43.5224	43.6494	43.7449	43.8286	43.8327	43.7415	43.6209	43.3683	43.1158	42.6685	42.2017	41.6916	41.1567	40.5397	39.7787	39.031	38.416	37.801	37.1026	36.3856	35.6752	34.9703
	subject 7	28.5669	28.658	28.7506	28.8472	28.9592	29.0837	29.269	29.468	29.675	29.924	30.2416	30.6969	31.2247	31.8822	32.5482	33.2105	33.8683	34.5213	35.0402	35.5069	35.7113	35.8175	35.7055	35.4845	35.1865	34.818	34.4398	34.0701	33.6162	33.0428	32.4092	31.7486	30.984	30.2182	29.4605	28.6945	27.9207	27.1681	26.4258	25.7465	25.069	24.3949	23.7652	23.1626	22.5493	21.9348	21.3215	20.6701
	subject 8	42.9432	42.7829	42.6225	42.4361	42.2399	42.0381	41.8295	41.6233	41.4276	41.2319	41.0547	40.8794	40.7436	40.6305	40.5791	40.636	40.7011	40.8496	40.998	41.1422	41.2855	41.3912	41.4656	41.4931	41.3955	41.2978	41.044	40.7902	40.4781	40.1442	39.7835	39.3908	38.991	38.5591	38.1272	37.6817	37.2347	36.7411	36.2208	35.7012	35.1827	34.6706	34.2214	33.7723	33.2847	32.7885	32.3068	31.8371
	subject 9	37.5587	37.2858	37.0129	36.7571	36.5048	36.2445	35.9798	35.7446	35.5418	35.3286	35.0919	34.8819	34.8496	34.8173	34.9329	35.0553	35.1937	35.3366	35.4933	35.6588	35.7692	35.8081	35.8305	35.8058	35.775	35.6805	35.586	35.3268	35.0519	34.7082	34.3401	33.9234	33.4693	33.0509	32.6883	32.3305	31.9898	31.6492	31.3102	30.9712	30.607	30.2391	29.8581	29.4715	29.0543	28.6092	28.1558	27.6868
	subject 10	48.6958	48.5253	48.3547	48.2088	48.0681	47.9119	47.7475	47.5816	47.4141	47.2986	47.3019	47.322	47.4538	47.5857	47.7785	47.974	48.17	48.3661	48.4748	48.5274	48.5176	48.4268	48.2707	47.9302	47.5804	47.1335	46.6865	46.1795	45.6669	45.119	44.5587	44.0596	43.6076	43.1323	42.6208	42.1017	41.5551	41.0113	40.531	40.0507	39.5196	38.981	38.5098	38.0681	37.6206	37.1679	36.7062	36.228
	subject 11	46.4321	45.6665	44.9467	44.2295	43.7299	43.8472	44.6345	45.644	46.4106	46.7189	46.7457	46.4159	45.7322	44.753	43.9263	43.172	42.4208	41.4865	40.4839	39.371	38.2399	37.1838	36.0571	34.9475	33.7991	32.5963	31.2905	29.8835	28.3504	26.7341	25.0516	23.3718	21.9502	20.4399	19.0155	17.6934	16.454	15.2763	14.2013	13.1687	12.2602	11.3693	10.6307	9.95129	9.2424	8.56965	7.9616	7.41371
	subject 12	30.9321	30.7421	30.5509	30.332	30.1153	29.924	29.7319	29.5328	29.3437	29.2083	29.0979	29.09	29.1149	29.2465	29.401	29.6155	29.8325	30.0553	30.2685	30.4642	30.6304	30.7508	30.816	30.8083	30.7758	30.7154	30.6058	30.4487	30.2583	30.0406	29.7594	29.4337	29.0268	28.5718	28.0401	27.47	26.8513	26.2122	25.5831	24.9575	24.3048	23.6446	22.9457	22.2385	21.6114	20.9971	20.4115	19.8291
	subject 13	54.7824	54.7003	54.6164	54.5105	54.4072	54.3185	54.2306	54.1454	54.0686	54.011	54.0004	54.0651	54.1506	54.2606	54.4633	54.7455	55.1122	55.5318	55.8807	56.1984	56.4567	56.6973	56.808	56.8951	56.7749	56.6373	56.3365	56.0224	55.5496	55.0784	54.6152	54.1347	53.5965	53.0335	52.4149	51.8005	51.193	50.5731	49.9385	49.3111	48.6899	48.0857	47.4921	46.9601	46.4555	45.9475	45.4385	44.8966
	subject 14	36.3186	36.041	35.7634	35.5168	35.2716	35.0223	34.7726	34.567	34.3676	34.2187	34.0798	34.026	33.994	34.0554	34.1471	34.2653	34.394	34.5714	34.7722	34.9254	35.0508	35.128	35.172	35.1647	35.1156	35.0091	34.8474	34.6048	34.2708	33.9011	33.4839	33.0226	32.4917	32.0103	31.622	31.1985	30.695	30.1839	29.6515	29.1119	28.5474	27.9966	27.5071	26.9925	26.3266	25.6727	25.1234	24.5703
	subject 15	48.5577	48.3469	48.1361	47.891	47.6409	47.4464	47.2711	47.0864	46.896	46.7582	46.6753	46.7084	46.9462	47.2335	47.6827	48.1539	48.8105	49.4672	50.1476	50.8285	51.3495	51.8424	52.1187	52.3123	52.3518	52.2866	52.1155	51.824	51.4865	51.06	50.6059	50.0496	49.5024	49.0524	48.6024	48.0804	47.5552	46.9463	46.3202	45.6537	44.97	44.2953	43.6273	42.9374	42.2204	41.511	40.8176	40.1451
	subject 16	39.6572	39.4391	39.2211	39.0119	38.8034	38.649	38.5054	38.5118	38.5681	38.8918	39.3491	39.932	40.6046	41.2771	41.9496	42.5654	43.1021	43.5252	43.7211	43.8594	43.825	43.7696	43.6086	43.4479	43.2901	43.1323	42.9583	42.7843	42.5538	42.3182	41.9873	41.6374	41.1637	40.6488	40.0601	39.4346	38.795	38.1453	37.4986	36.8548	36.2275	35.6232	35.0187	34.4141	33.824	33.2779	32.7317	32.1852
	subject 17	44.4477	43.9565	43.4654	42.9643	42.4605	41.9609	41.4647	40.9725	40.4881	40.0123	39.6051	39.1978	38.8879	38.5902	38.3548	38.1504	37.9848	37.8679	37.7679	37.7272	37.6865	37.6556	37.6247	37.5861	37.5453	37.4827	37.4027	37.2855	37.0941	36.8881	36.5647	36.2412	35.8476	35.4453	34.9337	34.3675	33.7562	33.0887	32.3943	31.6062	30.8181	29.9737	29.1292	28.3129	27.5046	26.6642	25.7981	24.954
	subject 18	54.5951	54.4839	54.3727	54.2186	54.0485	53.8594	53.6477	53.4356	53.2219	53.0082	52.7911	52.5737	52.381	52.2025	52.0485	51.9374	51.8297	51.7556	51.6815	51.5677	51.445	51.3538	51.2889	51.1788	50.9486	50.7184	50.3823	50.0463	49.6603	49.2556	48.8087	48.3111	47.8048	47.2598	46.7148	46.0938	45.4652	44.8828	44.3269	43.7538	43.1505	42.5489	41.965	41.381	40.8143	40.2516	39.639	38.985
	subject 19	54.4522	54.2866	54.125	54.0603	54.0036	54.0415	54.0987	54.3001	54.5095	54.7621	55.0261	55.3374	55.653	55.9822	56.2821	56.5048	56.6648	56.6875	56.653	56.5135	56.3348	56.0953	55.7958	55.4172	55.0053	54.5559	54.0661	53.5374	52.9533	52.3236	51.8284	51.4273	50.9365	50.3923	49.7999	49.1833	48.5464	47.9009	47.2776	46.6619	46.0563	45.4536	44.8028	44.1416	43.5112	42.8856	42.1176	41.334
	subject 20	21.4728	21.3204	21.168	21.0423	20.9206	20.769	20.6072	20.4546	20.3077	20.1491	19.9781	19.8278	19.7137	19.6184	19.5847	19.5633	19.6451	19.7269	19.8989	20.0728	20.3126	20.5639	20.8348	21.1132	21.3003	21.4254	21.4907	21.4879	21.4288	21.2606	21.0495	20.6799	20.3089	19.922	19.5352	19.1466	18.7578	18.3505	17.9393	17.495	17.0368	16.5261	15.9766	15.446	14.9388	14.4346	13.937	13.432
	subject 21	42.7285	42.3611	41.9951	41.6615	41.3256	40.9624	40.6048	40.2879	39.9863	39.7662	39.5688	39.4641	39.3979	39.4568	39.5953	39.944	40.3544	40.8998	41.4881	42.1549	42.7703	43.3058	43.7219	43.9803	44.0896	44.0311	43.9393	43.8154	43.716	43.6367	43.3926	43.033	42.4284	41.6782	40.9477	40.227	39.4775	38.7159	37.9693	37.2278	36.4684	35.704	34.9769	34.2578	33.4571	32.6434	31.9115	31.1885
	subject 22	44.5621	44.2464	43.9307	43.5789	43.2218	42.8451	42.4618	42.0612	41.65	41.2501	40.8618	40.4982	40.1781	39.8855	39.6826	39.488	39.3632	39.2385	39.2816	39.3284	39.4321	39.5457	39.7361	39.9558	40.1648	40.3664	40.5471	40.704	40.7689	40.6555	40.5269	40.3419	40.1532	39.9238	39.6944	39.1791	38.6511	38.0896	37.5213	36.9143	36.2909	35.6215	34.9179	34.1908	33.4347	32.7164	32.0788	31.4356
	subject 23	46.1233	45.6833	45.242	44.7907	44.3412	43.898	43.5148	43.2486	43.0821	43.036	43.1792	43.4675	43.9205	44.4514	44.9946	45.541	45.7744	45.9681	45.7891	45.5759	45.1382	44.6785	44.1511	43.6298	43.1196	42.6455	42.2118	41.7785	41.3455	40.9173	40.4911	40.0471	39.5988	39.0846	38.5651	38.0484	37.531	37.0092	36.4791	35.9259	35.3862	34.8687	34.2859	33.6353	33.051	32.5101	31.8073	31.0406
	subject 24	51.2026	50.8551	50.5075	50.1953	49.8905	49.649	49.4411	49.2976	49.2242	49.1841	49.2202	49.2784	49.485	49.6916	49.9836	50.2796	50.6169	50.9658	51.3176	51.6711	51.9693	52.1955	52.3882	52.486	52.562	52.4088	52.2555	51.9382	51.6052	51.1567	50.6676	50.1456	49.5985	49.0584	48.5294	47.9834	47.376	46.7679	46.1414	45.515	44.8984	44.2832	43.6044	42.8976	42.1481	41.3594	40.5781	39.8106
	subject 25	38.7741	38.6202	38.4663	38.2822	38.0969	37.9156	37.7346	37.6869	37.6577	37.7136	37.7861	37.9957	38.2405	38.5483	38.8766	39.173	39.4565	39.666	39.8396	39.9149	39.9331	39.8052	39.5764	39.2308	38.7901	38.3286	37.847	37.3612	36.8704	36.3347	35.7389	35.1503	34.5731	34.0091	33.4702	32.9409	32.4337	31.9321	31.4463	30.9258	30.2854	29.6569	29.0809	28.5152	28.012	27.5103	27.0219	26.5311
	subject 26	28.7623	28.5205	28.2788	28.007	27.7309	27.505	27.2964	27.1873	27.1399	27.1127	27.1066	27.178	27.3861	27.6706	28.2047	28.7636	29.5302	30.2968	31.157	32.0192	32.5382	32.9972	33.2831	33.5029	33.5406	33.4549	33.2593	32.9388	32.6111	32.2696	31.8983	31.4174	30.9231	30.2853	29.6475	29.0435	28.4411	27.8224	27.2003	26.579	25.9578	25.3215	24.674	24.0483	23.4497	22.8348	22.1855	21.5592
	subject 27	50.909	50.6831	50.4573	50.1879	49.9166	49.5912	49.2609	48.9033	48.5419	48.1624	47.7793	47.4027	47.0279	46.8513	46.739	46.6618	46.5987	46.5523	46.5139	46.6026	46.7652	47.0122	47.3176	47.6754	48.076	48.5076	48.9691	49.3519	49.6456	49.8347	49.8845	49.8096	49.538	49.1927	48.7089	48.2096	47.6755	47.1395	46.5986	46.0457	45.4512	44.8655	44.3186	43.7543	43.0857	42.4152	41.7289	41.0419
	subject 28	41.3897	41.0958	40.8019	40.6028	40.4036	40.2882	40.1729	40.2825	40.3921	40.6658	40.9395	41.2903	41.6411	41.9747	42.3082	42.541	42.7738	42.8845	42.9952	42.8711	42.747	42.359	41.971	41.5327	41.0944	40.5983	40.1021	39.5395	38.9768	38.3611	37.7454	37.0296	36.3138	35.7455	35.1772	34.5684	33.9597	33.4424	32.9251	32.4018	31.8784	31.5314	31.1844	30.7937	30.4031	29.8698	29.3364	28.7547
	subject 29	56.4151	56.2215	56.028	55.8143	55.5987	55.3217	55.0324	54.7408	54.4484	54.1257	53.788	53.5012	53.2508	53.0606	52.9306	52.8414	52.8093	52.7945	52.8144	52.8496	52.931	53.0085	53.0665	53.1131	53.0345	52.956	52.8771	52.7983	52.671	52.5394	52.3215	52.0864	51.7966	51.4886	51.179	50.8685	50.4861	50.0524	49.6194	49.1873	48.7053	48.1537	47.5798	46.9614	46.3382	45.7004	45.0579	44.3916
	subject 30	59.8132	59.3522	58.8826	58.3807	57.8566	57.3029	56.8544	56.4642	56.4196	56.4607	56.8676	57.3545	58.0414	58.7876	59.5929	60.3803	61.1605	61.7411	62.2572	62.4782	62.5281	62.2696	61.8779	61.3863	60.8863	60.3841	59.9022	59.4261	58.9716	58.4751	57.9226	57.3344	56.7263	56.1656	55.6086	54.9978	54.3785	53.7379	53.0737	52.3859	51.6874	50.9846	50.3435	49.6915	48.9462	48.2306	47.5688	46.7803
Y	100%Gait cycle
	subject 1	4.14823	4.16962	4.19101	4.22427	4.26091	4.30274	4.34871	4.39876	4.45698	4.51719	4.59337	4.66954	4.79097	4.91807	5.09275	5.29122	5.52445	5.80111	6.08693	6.4048	6.72267	7.00128	7.2799	7.49491	7.69175	7.84547	7.96467	8.06093	8.11126	8.1497	8.09297	8.03624	7.94387	7.84704	7.71302	7.56041	7.39854	7.22508	7.04732	6.85451	6.66169	6.50186	6.34203	6.17285	6.001	5.79999	5.57563	5.37579
	subject 2	15.9904	15.9512	15.912	15.8756	15.8399	15.8118	15.7896	15.8008	15.8786	15.9656	16.1266	16.2876	16.5237	16.7693	17.1151	17.511	17.9309	18.3808	18.823	19.238	19.653	20.0146	20.3762	20.6632	20.929	21.0914	21.1711	21.2289	21.2431	21.2427	21.126	21.0094	20.7981	20.5751	20.3171	20.0416	19.7226	19.3493	18.9552	18.488	18.0209	17.4908	16.9607	16.5054	16.0714	15.7	15.3786	15.0778
	subject 3	1.4929	1.49727	1.50164	1.50883	1.51684	1.52324	1.52836	1.52993	1.52443	1.51927	1.51685	1.51443	1.51232	1.51024	1.52604	1.55078	1.60966	1.71121	1.81372	1.91965	2.02557	2.10566	2.18575	2.2399	2.28664	2.33479	2.38407	2.41715	2.41786	2.41186	2.35216	2.29245	2.20242	2.10859	2.03198	1.96398	1.88253	1.78429	1.67631	1.53424	1.39216	1.2304	1.06864	0.92382	0.78384	0.61122	0.41248	0.20089
	subject 4	-2.05528	-2.05992	-2.05568	-1.98186	-1.90323	-1.80816	-1.69866	-1.56114	-1.39076	-1.18068	-1.01164	-0.87407	-0.69652	-0.50009	-0.1484	0.24396	0.63146	1.0169	1.32159	1.58517	1.57867	1.58096	1.61029	1.652	1.71586	1.67739	1.52433	1.39489	1.28222	1.18647	1.09803	0.9618	0.81445	0.65614	0.49606	0.31355	0.12045	-0.13225	-0.3744	-0.58714	-0.8189	-1.08204	-1.33227	-1.5691	-1.78298	-1.98181	-2.16692	-2.34663
	subject 5	-0.21923	-0.15663	-0.09174	-0.0165	0.06375	0.15276	0.25786	0.37638	0.47842	0.57428	0.67806	0.79275	1.0086	1.26609	1.63458	2.08898	2.64647	3.21319	3.78521	4.32222	4.85146	5.28005	5.69361	6.03958	6.34865	6.59316	6.75421	6.84571	6.85563	6.83494	6.59041	6.34354	6.29707	6.21884	6.05596	5.88385	5.70067	5.5228	5.34796	5.15485	4.95768	4.89536	4.83608	4.79054	4.76203	4.76332	4.79226	4.84423
	subject 6	-1.29412	-1.07404	-0.85397	-0.72894	-0.63956	-0.54592	-0.44715	-0.34502	-0.22775	-0.11048	-0.01376	0.0809	0.17292	0.26343	0.31522	0.29925	0.30636	0.54425	0.78213	0.9202	1.03609	1.15341	1.27192	1.3776	1.44907	1.52055	1.6535	1.78645	1.95743	2.14268	2.32877	2.51589	2.70394	2.89625	3.08855	3.24304	3.39375	3.50792	3.60122	3.65302	3.63223	3.60919	3.56374	3.51829	3.47714	3.43694	3.40015	3.3662
	subject 7	-6.5224	-6.4342	-6.34627	-6.25905	-6.16921	-6.07723	-5.95574	-5.82873	-5.70717	-5.57124	-5.41177	-5.21254	-4.99237	-4.6855	-4.35929	-3.9836	-3.58952	-3.17573	-2.77839	-2.38521	-1.96232	-1.51808	-1.02638	-0.49063	0.0762	0.63133	1.17419	1.65197	2.07077	2.40602	2.65176	2.85723	2.91187	2.93921	2.89771	2.81296	2.68782	2.54193	2.39094	2.24426	2.11253	2.0092	1.89527	1.77487	1.67863	1.58128	1.4652	1.35935
	subject 8	-0.34361	-0.22385	-0.10408	0.01303	0.12914	0.261	0.41175	0.56045	0.69989	0.83934	1.00698	1.17745	1.37067	1.57688	1.78795	2.0075	2.23596	2.55346	2.87095	3.19152	3.51276	3.82664	4.13438	4.41526	4.62448	4.83371	5.08216	5.33062	5.52784	5.70585	5.86592	6.00444	6.12965	6.19497	6.26028	6.26605	6.26586	6.24188	6.2043	6.13772	6.02037	5.89941	5.74232	5.58523	5.4069	5.22385	5.02814	4.82188
	subject 9	3.98646	4.17505	4.36365	4.51039	4.64832	4.83997	5.06028	5.286	5.51764	5.72694	5.88522	6.05002	6.25825	6.46647	6.68894	6.91206	7.18923	7.48141	7.69495	7.85793	8.08393	8.39185	8.63378	8.68871	8.739	8.74058	8.74215	8.76745	8.79501	8.77736	8.74375	8.7027	8.65593	8.58205	8.46602	8.34331	8.19655	8.04932	7.89167	7.73402	7.54316	7.34731	7.13182	6.90772	6.67964	6.4479	6.20181	5.92878
	subject 10	-0.32159	-0.33973	-0.35787	-0.31435	-0.25784	-0.19824	-0.13699	-0.0431	0.0864	0.22203	0.37168	0.53381	0.77913	1.02445	1.3688	1.71766	2.08758	2.46334	2.84638	3.2341	3.60304	3.94757	4.28136	4.58471	4.88355	5.13504	5.38653	5.57849	5.76477	5.91735	6.05802	6.12245	6.12822	6.09258	5.99253	5.88615	5.75701	5.62813	5.50528	5.38242	5.22492	5.06222	4.90975	4.76177	4.59594	4.41376	4.22492	4.02359
	subject 11	-3.1817	-3.05541	-2.92912	-2.75317	-2.5727	-2.37312	-2.16972	-1.92821	-1.674	-1.46414	-1.27644	-1.05172	-0.80056	-0.44941	0.00172	0.54226	1.20795	1.90054	2.64692	3.39331	4.13978	4.86895	5.51167	6.15016	6.7422	7.33424	7.83835	8.34246	8.76557	9.18132	9.42373	9.63148	9.74706	9.83192	9.81424	9.74529	9.61778	9.44843	9.26496	9.06737	8.83938	8.56881	8.32137	8.12017	7.95102	7.87796	7.82065	7.84206
	subject 12	0.53966	0.64047	0.73945	0.79359	0.85364	0.98329	1.10808	1.19646	1.29078	1.41706	1.5516	1.72	1.88768	2.05304	2.25631	2.5598	2.89901	3.31641	3.76665	4.27712	4.80861	5.37267	5.90283	6.38833	6.80946	7.15819	7.43837	7.65264	7.80689	7.91186	7.95385	7.95177	7.9265	7.88747	7.80796	7.70822	7.63014	7.56108	7.42883	7.27497	7.13103	6.98982	6.87589	6.76782	6.65542	6.54233	6.41553	6.28723
	subject 13	8.96937	8.88738	8.80414	8.70586	8.61009	8.52813	8.45001	8.38471	8.31764	8.24659	8.20303	8.20345	8.20567	8.21001	8.25444	8.33324	8.45508	8.60381	8.82902	9.08821	9.36528	9.64771	9.92118	10.193	10.4217	10.6468	10.8466	11.0419	11.1835	11.3309	11.5107	11.6787	11.8072	11.9131	11.9685	12.0184	12.0599	12.0686	12.0391	12.0151	11.9957	11.9044	11.7681	11.669	11.5864	11.4707	11.345	11.2028
	subject 14	1.85492	2.01298	2.17104	2.33526	2.49974	2.67807	2.85763	3.02223	3.18475	3.34901	3.5136	3.70096	3.89416	4.10107	4.31243	4.5655	4.83526	5.18624	5.5766	5.99821	6.43796	6.84806	7.23771	7.57733	7.87618	8.12502	8.32585	8.50026	8.6448	8.75018	8.80337	8.84598	8.87188	8.87711	8.84344	8.79957	8.73258	8.65628	8.55417	8.44894	8.33291	8.21769	8.10601	7.99653	7.90022	7.79847	7.64891	7.50019
	subject 15	-2.35302	-2.31496	-2.2769	-2.26581	-2.25867	-2.24953	-2.23971	-2.21304	-2.17591	-2.07576	-1.90983	-1.67342	-1.3126	-0.97803	-0.72934	-0.47899	-0.2147	0.04958	0.42674	0.80634	1.27978	1.76965	2.32711	2.91041	3.4854	4.05474	4.57576	5.04185	5.46472	5.80383	6.12674	6.38968	6.63356	6.67255	6.71155	6.56831	6.41697	6.17232	5.90852	5.65983	5.41756	5.10584	4.74269	4.41304	4.12486	3.83631	3.54698	3.27389
	subject 16	-4.97776	-4.87795	-4.77815	-4.62635	-4.46982	-4.29737	-4.12174	-3.93167	-3.73678	-3.52535	-3.30563	-3.04973	-2.76798	-2.40804	-1.96993	-1.47566	-0.90279	-0.3242	0.26586	0.84215	1.37717	1.90792	2.4173	2.91854	3.33035	3.74215	4.0096	4.27705	4.45765	4.63036	4.72823	4.81114	4.84456	4.8615	4.84228	4.80499	4.77403	4.74758	4.71137	4.66537	4.61123	4.54567	4.47145	4.37993	4.28951	4.20236	4.11099	3.9985
	subject 17	2.96412	3.09106	3.218	3.36668	3.52158	3.6581	3.77994	3.90115	4.02112	4.13647	4.21486	4.29324	4.38898	4.48689	4.62093	4.77303	4.94577	5.1443	5.35344	5.59974	5.84603	6.03588	6.22572	6.42877	6.63558	6.81533	6.97344	7.12322	7.25634	7.3822	7.44999	7.51778	7.51412	7.50154	7.44695	7.37135	7.26421	7.11766	6.97737	6.85901	6.74064	6.61117	6.4817	6.33751	6.1891	6.01289	5.81442	5.61819
	subject 18	1.88711	2.05718	2.22725	2.41986	2.62092	2.83908	3.07776	3.32168	3.58922	3.85677	4.16442	4.47609	4.82422	5.19319	5.57795	5.99038	6.41011	6.9029	7.39568	7.8894	8.38332	8.88795	9.40151	9.90219	10.3685	10.8348	11.2218	11.6089	11.9761	12.3359	12.6786	13.0007	13.3053	13.5315	13.7576	13.8962	14.0259	14.0854	14.1047	14.1198	14.1274	14.1237	14.006	13.8884	13.7567	13.6219	13.475	13.3179
	subject 19	5.32841	5.32271	5.31803	5.33825	5.3603	5.40379	5.45317	5.54663	5.64708	5.78503	5.93075	6.10837	6.30187	6.54702	6.79677	7.0587	7.32316	7.59315	7.81938	7.96537	8.07341	8.12263	8.12649	8.07055	7.99417	7.89479	7.75011	7.56187	7.38783	7.22544	7.00859	6.75361	6.48443	6.20683	5.95052	5.70487	5.46116	5.21827	4.99447	4.77719	4.5281	4.27025	4.03327	3.80076	3.56058	3.31918	3.08779	2.85749
	subject 20	2.54185	2.6693	2.79674	2.92217	3.0473	3.17713	3.30856	3.41996	3.51892	3.65318	3.82427	3.98869	4.14133	4.29071	4.42941	4.56956	4.72183	4.87411	5.08169	5.29047	5.50297	5.71612	5.96882	6.23665	6.46483	6.66611	6.85168	7.0194	7.1754	7.3087	7.42186	7.46053	7.49181	7.44372	7.39563	7.2926	7.18712	7.02655	6.85467	6.68076	6.50598	6.29092	6.04603	5.86478	5.76233	5.63784	5.46632	5.29904
	subject 21	1.1441	1.29334	1.44214	1.57981	1.72039	1.89517	2.07344	2.27782	2.47619	2.6423	2.80081	2.92824	3.0401	3.1014	3.19467	3.37245	3.57725	3.84116	4.15031	4.54237	4.95923	5.41452	5.88477	6.37473	6.87967	7.40145	7.83659	8.18842	8.53677	8.88227	9.21575	9.54082	9.76765	9.93616	10.0047	10.0234	9.90046	9.71858	9.54169	9.36651	9.18785	9.00823	8.77903	8.53921	8.36106	8.19271	7.96927	7.73984
	subject 22	1.74142	1.69298	1.64453	1.60783	1.57285	1.55567	1.54459	1.53681	1.53107	1.53684	1.55463	1.59593	1.67871	1.76487	1.86214	1.95978	2.06061	2.16144	2.31322	2.46612	2.66883	2.88027	3.15032	3.44278	3.72893	4.0108	4.32037	4.66142	4.97495	5.23513	5.48241	5.68197	5.87763	6.03123	6.18484	6.25227	6.31587	6.2714	6.20476	6.10542	5.99219	5.81382	5.58719	5.3328	5.04406	4.7523	4.45411	4.14764
	subject 23	1.7014	1.73522	1.76828	1.79528	1.8309	1.89594	1.95364	1.99703	2.0722	2.18576	2.34904	2.55044	2.91025	3.34488	3.8543	4.38332	4.87117	5.35351	5.77195	6.18225	6.53902	6.88808	7.21346	7.50926	7.7521	7.9304	8.03642	8.0878	8.1004	8.06134	7.99994	7.91631	7.8275	7.76133	7.69509	7.57983	7.47671	7.44193	7.40273	7.35128	7.31737	7.31241	7.28234	7.22618	7.12792	7.00202	6.94232	6.90876
	subject 24	1.98949	2.07701	2.16453	2.27101	2.38149	2.49941	2.62129	2.74266	2.86347	2.9585	2.99462	3.04573	3.19679	3.34785	3.59436	3.84522	4.16097	4.49474	4.85494	5.23213	5.57607	5.87679	6.14766	6.33396	6.51876	6.68791	6.85706	7.00539	7.15174	7.24713	7.32453	7.34959	7.33438	7.30961	7.26996	7.20157	7.02972	6.85751	6.67748	6.49744	6.29951	6.0989	5.88679	5.66964	5.46915	5.28393	5.11187	4.96452
	subject 25	6.0256	5.91876	5.81192	5.73711	5.66365	5.5949	5.52656	5.49841	5.47587	5.50211	5.53787	5.66192	5.80862	6.07528	6.38086	6.82665	7.32852	7.89155	8.48423	9.01998	9.52268	9.94989	10.325	10.5837	10.7476	10.8694	10.951	10.9853	10.9664	10.9059	10.7902	10.6314	10.4046	10.1764	9.94551	9.69582	9.40352	9.11916	8.85681	8.57774	8.2409	7.90837	7.59498	7.28526	6.99751	6.70645	6.38628	6.06534
	subject 26	2.21747	2.22194	2.2264	2.24521	2.26612	2.26318	2.25206	2.23012	2.20146	2.22035	2.28884	2.40055	2.5885	2.77626	2.96338	3.14562	3.28686	3.4281	3.72276	4.02076	4.48008	4.96762	5.55259	6.1748	6.72572	7.22828	7.71518	8.18431	8.64524	9.09028	9.51159	9.84507	10.152	10.1735	10.195	10.0065	9.80861	9.45693	9.07371	8.58797	8.05873	7.501	6.92217	6.36466	5.83354	5.30942	4.8002	4.2903
	subject 27	-4.30164	-4.30767	-4.3137	-4.28916	-4.26331	-4.22279	-4.18097	-4.10201	-4.01787	-3.89886	-3.77305	-3.60708	-3.43082	-3.19797	-2.94677	-2.6993	-2.45333	-2.19083	-1.92032	-1.62298	-1.31006	-0.87849	-0.36508	0.17941	0.74923	1.29509	1.81793	2.30239	2.74346	3.135	3.46051	3.71574	3.86	3.9706	4.01781	4.01701	3.90739	3.77659	3.5872	3.39198	3.17664	2.96426	2.76504	2.56849	2.38807	2.20629	2.01251	1.81792
	subject 28	5.94696	6.01973	6.0925	6.13927	6.18604	6.23957	6.2931	6.38448	6.47586	6.67755	6.87925	7.19503	7.51082	7.93542	8.36002	8.85578	9.35154	9.77823	10.2049	10.5935	10.9822	11.3079	11.6337	11.906	12.1784	12.426	12.6736	12.8658	13.058	13.1688	13.2797	13.3367	13.3937	13.4195	13.4453	13.416	13.3868	13.3517	13.3166	13.1988	13.081	13.0098	12.9385	12.7951	12.6517	12.4953	12.3389	12.1719
	subject 29	-1.1923	-1.20806	-1.22381	-1.19224	-1.15637	-1.16834	-1.18988	-1.18366	-1.16819	-1.14956	-1.12933	-1.07377	-0.99297	-0.90989	-0.82455	-0.72	-0.58856	-0.42959	-0.21552	0.02527	0.34622	0.67317	1.03004	1.38609	1.73321	2.08032	2.39588	2.71144	3.04571	3.38168	3.72974	4.08022	4.43561	4.79262	5.1043	5.39331	5.63483	5.84242	6.01009	6.13783	6.2113	6.20876	6.1636	6.03319	5.88893	5.7031	5.50669	5.25741
	subject 30	0.34596	0.43301	0.52279	0.62258	0.783	1.02425	1.13242	1.16664	1.09302	1.00405	0.94922	0.99558	1.29491	1.61253	1.94843	2.46873	3.06279	3.79571	4.54977	5.36656	6.1621	6.91941	7.62354	8.28779	8.88213	9.45739	9.93816	10.3963	10.7716	11.0678	11.2586	11.3456	11.3748	11.3303	11.2655	11.0978	10.9363	10.7904	10.6271	10.4464	10.2611	10.074	9.83545	9.59287	9.35015	9.07971	8.75935	8.47685
Z	100%Gait cycle
	subject 1	1.64823	1.57463	1.50104	1.47644	1.46584	1.48503	1.52806	1.62924	1.84674	2.09276	2.56702	3.04128	3.54684	4.0563	4.39772	4.65512	4.82257	4.87759	4.84589	4.51072	4.17555	3.69404	3.21254	2.8036	2.41538	2.14414	1.96647	1.76321	1.50875	1.28905	1.34754	1.40603	1.38182	1.34726	1.40048	1.4976	1.57944	1.64219	1.69804	1.72976	1.76149	1.7785	1.79552	1.88773	2.00143	2.18347	2.42019	2.67627
	subject 2	9.33096	9.10424	8.87753	8.65161	8.42591	8.24558	8.10152	7.97711	7.89196	7.83581	8.01161	8.18741	8.65168	9.15201	9.75867	10.4185	11.0044	11.498	11.9643	12.3349	12.7055	12.8975	13.0895	13.0918	13.0398	12.9679	12.8802	12.7971	12.7231	12.651	12.5928	12.5345	12.593	12.6661	12.7185	12.7606	12.8183	12.8956	12.9757	13.0659	13.1562	13.462	13.768	13.9424	14.0793	14.2775	14.5249	14.8234
	subject 3	2.74031	2.71613	2.69194	2.70614	2.73131	2.74953	2.7622	2.78428	2.82519	2.87104	2.95646	3.04188	3.21103	3.39064	3.52	3.62424	3.67828	3.66957	3.60902	3.36704	3.12506	2.76161	2.39816	2.13223	1.89418	1.61527	1.30369	1.00994	0.75183	0.49376	0.23605	-0.02167	-0.26632	-0.50933	-0.85209	-1.24474	-1.52848	-1.67608	-1.79752	-1.8274	-1.85728	-1.75615	-1.65503	-1.65285	-1.67895	-1.63228	-1.52741	-1.33864
	subject 4	-5.02132	-5.25742	-5.49937	-5.78717	-6.06501	-6.3088	-6.56125	-6.83053	-7.07705	-7.29605	-7.53394	-7.78629	-8.15157	-8.57016	-9.10019	-9.65941	-10.039	-10.395	-10.5	-10.5711	-10.4195	-10.2514	-10.0327	-9.76403	-9.40608	-8.83688	-8.03108	-7.21926	-6.40318	-5.97065	-5.70399	-5.53313	-5.38455	-5.28451	-5.19467	-5.26412	-5.32552	-5.34163	-5.3497	-5.3354	-5.38866	-5.55339	-5.6339	-5.62694	-5.5661	-5.46991	-5.74048	-6.15584
	subject 5	-3.99365	-4.20104	-4.39202	-4.5092	-4.58519	-4.58911	-4.53706	-4.43838	-4.22561	-3.97006	-3.54382	-3.10179	-2.67246	-2.24897	-1.84108	-1.51372	-1.28301	-1.22548	-1.26692	-1.52989	-1.8421	-2.13179	-2.42571	-2.73871	-3.05523	-3.37792	-3.59046	-3.71121	-3.8176	-3.91861	-3.91905	-3.903	-3.82262	-3.74547	-3.6769	-3.56574	-3.40345	-3.19815	-2.96828	-2.55823	-2.10812	-1.95962	-1.74951	-1.26214	-0.7854	-0.32725	-0.14244	-0.1854
	subject 6	-8.90616	-9.46956	-10.033	-10.028	-9.80979	-9.58547	-9.35377	-9.1178	-8.86265	-8.60749	-8.26824	-7.92057	-7.51387	-7.07344	-6.33307	-5.06783	-3.96393	-4.47337	-4.9828	-4.827	-4.52336	-4.23959	-3.97239	-3.68818	-3.35863	-3.02908	-2.8985	-2.76791	-2.84249	-2.99401	-3.19853	-3.46667	-3.74393	-4.06229	-4.38066	-4.39571	-4.38044	-4.3979	-4.43407	-4.36221	-4.10131	-3.87694	-4.01781	-4.15869	-4.17086	-4.15444	-4.15403	-4.16696
	subject 7	-4.41667	-4.39324	-4.37705	-4.37988	-4.34535	-4.28047	-4.14375	-3.98355	-3.74964	-3.47788	-3.14421	-2.71555	-2.23689	-1.93115	-1.67599	-1.56563	-1.57118	-1.70091	-1.98053	-2.3124	-2.77207	-3.22798	-3.67555	-4.07731	-4.44675	-4.87244	-5.31574	-5.81277	-6.28255	-6.71373	-7.08282	-7.42397	-7.65041	-7.8611	-8.03513	-8.14748	-8.20225	-8.16242	-8.08849	-7.88728	-7.6369	-7.29309	-6.97653	-6.67661	-6.39573	-6.12218	-5.87329	-5.64988
	subject 8	1.02927	1.12515	1.22103	1.3063	1.3876	1.47878	1.58183	1.69243	1.837	1.98157	2.20701	2.44053	2.77512	3.16746	3.62087	4.18118	4.71773	5.01667	5.31561	5.43677	5.51841	5.552	5.54553	5.45881	5.15812	4.85743	4.90299	4.94855	4.92024	4.86423	4.77383	4.64216	4.52429	4.4685	4.41272	4.31043	4.20349	4.11127	4.02746	3.94059	3.84834	3.73051	3.35674	2.98297	3.04497	3.20382	3.33788	3.45129
	subject 9	-1.54831	-1.4429	-1.33749	-1.19322	-1.04076	-0.89366	-0.74941	-0.63918	-0.56606	-0.42811	-0.14198	0.16078	0.57435	0.98792	1.35871	1.72755	2.09868	2.47046	2.43317	2.13291	1.96276	1.96175	1.93152	1.81851	1.66521	1.0889	0.51259	0.29337	0.10815	-0.12544	-0.37611	-0.55588	-0.68111	-0.7789	-0.83399	-0.88598	-0.9268	-0.96167	-0.86593	-0.77019	-0.73427	-0.70733	-0.7308	-0.77633	-0.81386	-0.84407	-0.85355	-0.82417
	subject 10	6.35775	6.30977	6.26178	6.12263	5.96429	5.81037	5.6588	5.47761	5.26412	5.08974	5.00474	4.91765	4.81652	4.7154	4.53516	4.35133	4.11538	3.86496	3.61631	3.36881	3.21147	3.17135	3.16198	3.23975	3.31412	3.35274	3.39137	3.29097	3.17733	3.1114	3.06231	2.98294	2.88029	2.8492	2.92945	3.06327	3.38996	3.6957	3.5405	3.38531	3.66498	4.00989	4.08651	4.04576	4.17601	4.46302	4.61548	4.51567
	subject 11	-7.86745	-7.86528	-7.86312	-7.88133	-7.9014	-7.85658	-7.79878	-7.57478	-7.29538	-6.70993	-5.97144	-5.31463	-4.71617	-4.12013	-3.52652	-3.04476	-2.71957	-2.55475	-2.71065	-2.89199	-3.14967	-3.37667	-3.45028	-3.51196	-3.4424	-3.37285	-3.27097	-3.16909	-3.1323	-3.10142	-3.15141	-3.21758	-3.3059	-3.40161	-3.52913	-3.67256	-3.81215	-3.94901	-3.96387	-3.85674	-3.81239	-3.85595	-3.93465	-4.08362	-4.238	-4.40859	-4.51553	-4.30421
	subject 12	0.71504	0.872	1.02602	1.10836	1.18406	1.18171	1.18892	1.2679	1.34846	1.43751	1.54347	1.71873	1.91261	2.16698	2.38901	2.52561	2.5877	2.4868	2.36617	2.20937	1.96424	1.5822	1.18568	0.77008	0.39464	0.06438	-0.1235	-0.17449	-0.14908	-0.06092	0.03617	0.1395	0.28739	0.46172	0.648	0.84026	0.98593	1.11218	1.39953	1.74198	1.92683	2.06833	2.1943	2.31695	2.32555	2.316	2.25755	2.19379
	subject 13	-1.27872	-1.10373	-0.93165	-0.79455	-0.67487	-0.651	-0.6285	-0.61057	-0.56119	-0.44106	-0.32809	-0.22658	-0.06264	0.17413	0.23118	0.13419	0.14183	0.21485	-0.02728	-0.40947	-0.89673	-1.41551	-1.84754	-2.26379	-2.52944	-2.78254	-2.97169	-3.15735	-3.30111	-3.39128	-3.18672	-3.02182	-2.98911	-2.98346	-3.03873	-3.08482	-3.11623	-3.15511	-3.2027	-3.22913	-3.23742	-3.14133	-2.97999	-2.70256	-2.37354	-2.04124	-1.70795	-1.48023
	subject 14	3.69095	3.7006	3.71025	3.75993	3.81132	3.84485	3.87678	3.93284	3.99225	4.04099	4.08766	4.08908	4.07891	4.18819	4.3362	4.51592	4.70832	4.80096	4.84523	4.82558	4.76882	4.60997	4.3807	4.117	3.82525	3.51669	3.19199	2.88207	2.58884	2.35071	2.18605	1.97085	1.67586	1.59552	1.91923	2.18783	2.33152	2.40439	2.28118	2.17742	2.14088	2.11915	2.16324	2.16669	1.92631	1.73368	1.96125	2.16994
	subject 15	-7.84033	-7.89186	-7.94339	-7.97681	-8.00757	-8.09815	-8.20922	-8.24078	-8.22298	-8.07014	-7.7764	-7.35633	-6.71335	-6.1117	-5.64532	-5.17506	-4.67225	-4.16944	-3.75579	-3.34408	-3.23445	-3.17769	-3.34762	-3.60422	-3.82148	-4.01202	-4.19884	-4.38141	-4.58075	-4.81259	-5.04492	-5.27908	-5.52596	-5.90971	-6.29345	-6.59492	-6.89273	-7.18923	-7.48547	-7.78183	-8.07824	-8.27111	-8.38728	-8.4991	-8.60552	-8.6791	-8.6826	-8.64248
	subject 16	-4.73886	-4.65746	-4.57606	-4.49648	-4.41706	-4.27469	-4.11974	-3.86151	-3.56886	-3.12676	-2.60994	-1.93272	-1.14093	-0.43238	0.19292	0.62913	0.80059	0.88725	0.8043	0.70989	0.58113	0.41936	0.09256	-0.23405	-0.55857	-0.88309	-1.23691	-1.59074	-1.85615	-2.11353	-2.2336	-2.32622	-2.31011	-2.25775	-2.12335	-1.94794	-1.77148	-1.59428	-1.4002	-1.18923	-0.97322	-0.75013	-0.44012	0.04375	0.46565	0.70162	0.92312	1.07224
	subject 17	-8.04682	-8.04664	-8.04646	-8.06871	-8.09738	-8.05242	-7.94855	-7.82072	-7.64495	-7.45677	-7.16929	-6.8818	-6.67631	-6.48106	-6.32074	-6.17788	-6.05036	-5.94202	-5.87185	-5.93528	-5.99871	-5.92253	-5.84635	-5.8227	-5.81406	-5.78604	-5.74253	-5.72877	-5.77454	-5.82486	-5.91156	-5.99827	-6.38152	-6.80185	-7.0013	-7.09032	-7.13386	-7.12056	-7.11998	-7.16392	-7.20787	-7.34969	-7.49151	-7.69626	-7.91898	-7.92171	-7.74845	-7.57646
	subject 18	7.36865	7.46757	7.56649	7.52747	7.43673	7.33179	7.20981	7.07077	6.85492	6.63908	6.51338	6.39671	6.32873	6.28857	6.28989	6.3638	6.43915	6.52908	6.61901	7.10905	7.68799	7.93177	7.89624	7.87296	7.88236	7.89175	7.92844	7.96512	8.02212	8.08675	8.14325	8.18999	8.23878	8.29675	8.35472	8.3752	8.39194	8.2571	8.03564	7.94002	8.06462	8.21174	8.58417	8.95659	8.89736	8.74219	8.88692	9.28154
	subject 19	-0.71409	-0.47892	-0.24319	0.00607	0.24835	0.4087	0.56162	0.65884	0.75578	0.85113	0.9175	0.86511	0.78201	0.59914	0.36342	-0.01198	-0.48275	-1.16212	-1.73557	-2.11484	-2.54244	-3.04495	-3.45549	-3.7448	-3.98459	-4.16869	-4.42351	-4.74631	-4.93421	-5.0113	-5.04207	-5.04044	-5.04941	-5.0647	-4.96028	-4.796	-4.58549	-4.3557	-4.15461	-3.96332	-3.93059	-3.94146	-3.56766	-3.11145	-2.88066	-2.68575	-2.2251	-1.73556
	subject 20	-1.96675	-1.86314	-1.75953	-1.66847	-1.57926	-1.52723	-1.48796	-1.42656	-1.35143	-1.27805	-1.2065	-1.12569	-1.02853	-0.94123	-0.88621	-0.81592	-0.61728	-0.41865	-0.19873	0.02166	0.25135	0.48267	0.60983	0.69718	0.62967	0.45708	0.39319	0.45282	0.47695	0.43231	0.3658	0.21837	0.06327	-0.17437	-0.412	-0.62675	-0.84048	-1.14642	-1.47127	-1.67991	-1.83925	-2.04992	-2.29862	-2.42693	-2.40619	-2.42712	-2.53697	-2.64008
	subject 21	-5.45555	-5.60871	-5.75906	-5.8405	-5.91903	-5.96341	-5.99309	-5.91246	-5.80267	-5.53611	-5.24919	-4.87882	-4.44952	-3.82871	-3.20998	-2.59674	-1.94847	-1.22357	-0.61109	-0.20472	0.03422	0.01365	-0.10223	-0.34377	-0.79348	-1.47739	-2.18537	-2.91651	-3.50579	-3.97854	-4.48454	-5.01383	-5.35605	-5.58721	-5.70893	-5.77595	-5.79367	-5.79085	-5.67447	-5.51924	-5.62974	-5.81332	-5.6544	-5.4221	-5.44856	-5.51619	-5.36572	-5.19155
	subject 22	0.4188	0.43723	0.45567	0.43449	0.40751	0.4004	0.40009	0.40192	0.40508	0.43537	0.49397	0.59204	0.75978	0.94343	1.17914	1.41276	1.62881	1.84485	1.89978	1.95122	1.85457	1.73201	1.42907	1.05716	0.58482	0.04433	-0.52837	-1.13767	-1.61273	-1.82773	-2.02811	-2.17443	-2.33146	-2.60354	-2.87561	-2.95669	-3.02929	-3.15012	-3.28085	-3.17355	-2.96527	-2.75793	-2.55128	-2.28218	-1.93577	-1.71773	-1.77353	-1.78165
	subject 23	7.10423	7.10936	7.11746	7.1488	7.22075	7.4314	7.65117	7.88864	8.2172	8.65584	9.04751	9.40315	9.71371	10.003	9.86904	9.62428	9.06435	8.46996	7.79098	7.14624	6.72648	6.3947	6.33362	6.35729	6.53261	6.68602	6.81489	6.75803	6.56937	6.47955	6.43247	6.44591	6.47341	6.38291	6.28342	6.20046	6.08372	5.77694	5.57599	5.66983	5.68249	5.56119	5.39189	5.17275	4.77666	4.26444	4.22719	4.37744
	subject 24	-4.3124	-4.45998	-4.60756	-4.69912	-4.7789	-4.77388	-4.72363	-4.5985	-4.39166	-4.11656	-3.68542	-3.2438	-2.73239	-2.22098	-1.8528	-1.49114	-1.32556	-1.21446	-1.26091	-1.40866	-1.70452	-2.19292	-2.70663	-3.29205	-3.85917	-4.23417	-4.60916	-4.97288	-5.33552	-5.50408	-5.60415	-5.71203	-5.82594	-5.7924	-5.52952	-5.28461	-5.10443	-4.92406	-4.73946	-4.55485	-4.39579	-4.24055	-4.04032	-3.8204	-3.6552	-3.54016	-3.43248	-3.33859
	subject 25	-0.6562	-0.72822	-0.80024	-0.86817	-0.93593	-0.99045	-1.0438	-0.9938	-0.92938	-0.80026	-0.65852	-0.63741	-0.64722	-0.72442	-0.82346	-0.85895	-0.86903	-0.71097	-0.47139	-0.11066	0.3204	0.70464	1.05659	1.19454	1.15812	1.33361	1.71252	2.10587	2.51556	2.84678	3.07337	3.28242	3.46376	3.60663	3.67709	3.82461	4.14681	4.35709	4.25741	4.31242	4.90184	5.42635	5.6624	5.87362	5.93591	6.00069	6.08738	6.16332
	subject 26	-5.42131	-4.99876	-4.5762	-4.161	-3.74688	-3.34849	-2.9555	-2.5847	-2.22767	-1.88034	-1.54313	-1.30132	-1.22787	-1.10708	-0.83137	-0.56432	-0.37002	-0.17573	0.17169	0.52244	0.78178	1.02512	1.22016	1.39673	1.35977	1.17792	0.90487	0.52818	0.14718	-0.2422	-0.49657	-0.25143	-0.0147	0.13153	0.27776	0.48264	0.69013	0.93288	1.18287	1.46486	1.76042	2.01487	2.23887	2.42216	2.55505	2.68693	2.81666	2.93561
	subject 27	-1.20455	-1.08553	-0.96652	-0.81094	-0.65382	-0.43608	-0.21295	0.03613	0.28882	0.5843	0.88813	1.15077	1.40285	1.71747	2.05237	2.5867	3.20079	3.70658	4.15987	4.4798	4.72231	4.85192	4.90365	4.83739	4.67498	4.38037	3.95883	3.54801	3.14931	2.73195	2.28973	1.83903	1.37493	0.956	0.62211	0.33119	0.13769	-0.01565	-0.05773	-0.08449	-0.05831	-0.07794	-0.30116	-0.47902	-0.38483	-0.30845	-0.38875	-0.47158
	subject 28	8.20607	8.04905	7.89204	7.81363	7.73523	7.91046	8.0857	8.62975	9.17381	9.93046	10.6871	10.7887	10.8902	10.6454	10.4006	9.51797	8.63531	7.63329	6.63127	5.71393	4.7966	4.03554	3.27447	3.0012	2.72794	2.74691	2.76588	3.0639	3.36193	3.64478	3.92763	4.2968	4.66596	4.92969	5.19341	5.73669	6.27997	6.4423	6.60464	7.12216	7.63969	7.31906	6.99843	6.92443	6.85043	6.50474	6.15906	5.74883
	subject 29	2.16002	2.18237	2.20473	2.15726	2.10345	2.13223	2.17754	2.18216	2.17322	2.15836	2.14054	2.16205	2.21164	2.29179	2.40251	2.55694	2.77255	2.8974	2.84074	2.74403	2.52716	2.2977	2.00527	1.7125	1.41599	1.11948	1.00085	0.88223	0.5962	0.29494	0.10635	-0.05971	-0.20011	-0.33196	-0.48734	-0.65448	-0.66366	-0.56001	-0.55001	-0.63367	-0.71057	-0.77803	-0.75666	-0.55763	-0.37274	-0.23024	-0.09171	0.02693
	subject 30	-4.17372	-4.12637	-4.0731	-3.99813	-3.86234	-3.64545	-3.4792	-3.34109	-2.74774	-2.07958	-1.42519	-0.76986	-0.11222	0.33763	0.57968	0.61735	0.57326	0.07918	-0.51487	-1.50103	-2.59652	-3.88883	-5.07341	-6.17719	-6.99339	-7.73116	-8.28065	-8.78507	-9.12422	-9.37028	-9.4922	-9.48978	-9.41827	-9.17933	-8.89529	-8.38752	-7.88141	-7.37946	-6.68939	-5.8112	-5.00809	-4.23501	-3.63064	-2.99798	-2.11768	-1.47896	-1.27506	-0.90895
[truncated: 53 more columns]

## Sheet: Surface02 Concrete
Hip joint angle
X	100%Gait cycle	1	2	3	4	5	6	7	8	9	10	11	12	13	14	15	16	17	18	19	20	21	22	23	24	25	26	27	28	29	30	31	32	33	34	35	36	37	38	39	40	41	42	43	44	45	46	47	48
	subject 1	13.7372	13.614	13.4908	13.3501	13.201	13.0485	12.8894	12.7321	12.6435	12.5549	12.491	12.4377	12.4439	12.5504	12.6625	12.8906	13.1187	13.383	13.6614	13.9643	14.3049	14.6391	14.889	15.1389	15.3712	15.5973	15.702	15.6379	15.552	15.2525	14.9531	14.5152	14.0352	13.5816	13.1614	12.7368	12.2796	11.8224	11.307	10.7763	10.2891	9.85214	9.4091	8.92877	8.44845	7.99668	7.55144	7.10804
	subject 2	32.6273	32.451	32.2748	32.088	31.8929	31.6969	31.494	31.2912	31.1038	30.9236	30.7737	30.7176	30.6615	30.6703	30.6948	30.7286	30.7784	30.8282	30.8318	30.8318	30.7621	30.6193	30.471	30.2149	29.9588	29.6307	29.2567	28.86	28.3533	27.8467	27.3517	26.8611	26.406	26.0371	25.6681	25.3406	25.0202	24.6867	24.3348	23.9829	23.5486	23.1122	22.6477	22.1588	21.6688	21.1696	20.6704	20.1817
	subject 3	35.6525	35.4553	35.257	35.028	34.7979	34.5548	34.3082	34.0344	33.7612	33.4909	33.2318	33.0185	32.8196	32.6669	32.5304	32.4366	32.3499	32.279	32.2115	32.1505	32.0905	32.0321	31.9597	31.8687	31.7494	31.5982	31.3976	31.1497	30.8781	30.587	30.2922	29.9949	29.6867	29.372	29.083	28.8067	28.4779	28.1272	27.7453	27.3527	26.9876	26.6301	26.1781	25.7058	25.2242	24.7411	24.2446	23.7467
	subject 4	50.816	50.4388	50.0617	49.6315	49.1991	48.7342	48.2664	47.7807	47.2924	46.8585	46.4352	46.0136	45.5925	45.2474	44.9269	44.7194	44.5571	44.5934	44.7261	45.0765	45.5532	46.1624	46.8629	47.4324	47.8952	48.378	48.8798	49.1675	49.213	49.077	48.6988	48.2593	47.7229	47.1661	46.571	46.0043	45.5022	45.0075	44.5331	44.0345	43.452	42.8618	42.237	41.6096	40.966	40.3224	39.6793	39.0352
	subject 5	28.3779	28.1808	27.9791	27.7224	27.4611	27.1747	26.8845	26.582	26.2993	26.0616	25.8688	25.7478	25.7303	25.8334	26.0072	26.2416	26.4739	26.7049	26.7942	26.8207	26.6848	26.5002	26.2129	25.9069	25.4359	24.9511	24.369	23.784	23.1655	22.5756	22.1425	21.6993	21.2221	20.7243	20.18	19.5836	18.9035	18.2849	17.738	17.182	16.6184	16.1316	15.6927	15.2696	14.8535	14.4095	13.9571	13.466
	subject 6	50.2092	50.0172	49.8252	49.6241	49.4231	49.1644	48.9057	48.5885	48.2712	48.0056	47.7399	47.4095	47.0792	46.8101	46.541	46.3295	46.1179	46.0241	45.9304	46.0532	46.176	46.2729	46.3697	46.5297	46.6896	46.7404	46.7911	46.7917	46.7923	46.6789	46.5655	46.4122	46.2589	45.9312	45.6035	45.2708	44.938	44.6048	44.2717	43.7986	43.3254	42.7026	42.0799	41.4896	40.8994	40.186	39.4726	38.7159
	subject 7	30.1199	30.0451	29.9703	29.8396	29.7038	29.6125	29.53	29.4564	29.3858	29.3557	29.3459	29.4366	29.5991	29.8457	30.1766	30.5579	31.0098	31.469	31.9432	32.3944	32.7766	33.1358	33.3799	33.6079	33.6585	33.7091	33.53	33.3509	33.0982	32.8388	32.5075	32.1617	31.7618	31.3438	30.8512	30.3213	29.724	29.0787	28.4052	27.7034	26.9936	26.2724	25.5596	24.8633	24.1682	23.4763	22.7939	22.1585
	subject 8	41.8993	41.7868	41.6743	41.5201	41.3458	41.2871	41.4441	41.5935	41.4254	41.2574	41.0808	40.9006	40.8257	40.9283	41.0377	41.2854	41.533	41.8247	42.1335	42.4122	42.6448	42.8699	42.9952	43.1205	43.0951	43.0179	42.8492	42.5535	42.2457	41.8197	41.3937	41.0068	40.6319	40.2526	39.8677	39.4789	39.0605	38.6421	38.1662	37.6751	37.1578	36.6103	36.0642	35.5269	34.9896	34.45	33.9099	33.3584
	subject 9	37.139	36.8315	36.524	36.2644	36.0091	35.7528	35.4963	35.2396	34.9829	34.769	34.5765	34.4391	34.341	34.3742	34.5386	34.7553	35.0452	35.3301	35.6052	35.8662	36.0845	36.2611	36.2289	36.1878	36.0475	35.9073	35.6005	35.2938	34.916	34.5318	34.0661	33.5841	33.1363	32.6999	32.3085	31.9396	31.6047	31.2939	30.9455	30.5593	30.1826	29.8191	29.4403	29.0307	28.6064	28.1377	27.6694	27.2026
	subject 10	50.438	50.3585	50.2791	50.1876	50.0928	49.9569	49.7883	49.6681	49.6452	49.6332	49.7097	49.7861	49.9227	50.0668	50.2476	50.4468	50.6028	50.7048	50.7908	50.8208	50.8509	50.7474	50.6439	50.3913	50.0961	49.7013	49.2268	48.7357	48.2114	47.6813	47.1043	46.5273	45.9574	45.3884	44.8209	44.2542	43.7052	43.1783	42.655	42.144	41.633	41.2386	40.8441	40.3707	39.8746	39.3905	38.9159	38.4349
	subject 11	47.0356	46.7393	46.4417	46.1134	45.7812	45.4036	45.0414	44.7941	44.5813	44.5534	44.5866	44.87	45.1799	45.576	45.9269	46.1584	46.3779	46.571	46.7209	46.7919	46.8069	46.7351	46.5962	46.3691	46.0921	45.7591	45.3812	44.9603	44.5451	44.1346	43.7811	43.4675	43.1829	42.9156	42.5688	42.1825	41.8167	41.4595	40.9492	40.3864	39.8576	39.3383	38.8613	38.3934	37.9133	37.4314	36.7858	36.1225
	subject 12	28.7809	28.6554	28.5287	28.388	28.2315	27.9883	27.7525	27.5414	27.3562	27.2292	27.1194	27.0373	26.9988	27.0111	27.0795	27.1958	27.3393	27.4997	27.7465	28.0318	28.2036	28.3414	28.4351	28.5208	28.5204	28.5127	28.3188	28.1155	27.8006	27.4661	27.024	26.5711	26.0827	25.5855	25.0687	24.5145	23.9002	23.2934	22.695	22.1055	21.5234	20.9672	20.4272	19.9059	19.3928	18.8926	18.3962	17.814
	subject 13	50.4106	50.1296	49.8486	49.5518	49.2392	48.9265	48.609	48.2915	47.9638	47.6257	47.2877	47.0795	46.8712	46.6947	46.55	46.4053	46.3103	46.2153	46.1206	46.0262	45.9318	45.7578	45.5838	45.4589	45.3832	45.3075	45.2249	45.1424	45.0068	44.8181	44.6294	44.3073	43.9851	43.6202	43.2128	42.8054	42.2975	41.7896	41.2604	40.7097	40.1591	39.6343	39.1095	38.5182	37.8605	37.2027	36.4986	35.7944
	subject 14	36.1451	35.9647	35.7843	35.6856	35.5989	35.4836	35.3586	35.2053	35.0345	34.9081	34.828	34.759	34.7095	34.6944	34.7915	34.8948	35.0504	35.2059	35.3778	35.55	35.6027	35.6344	35.6616	35.6871	35.6169	35.4818	35.2768	34.9925	34.6622	34.243	33.8158	33.3584	32.9014	32.4488	31.9962	31.4909	30.9833	30.4663	29.9473	29.4459	28.952	28.4358	27.9032	27.3678	26.829	26.3066	25.8191	25.3274
	subject 15	48.2185	47.9979	47.7774	47.5642	47.3536	47.1558	46.9733	46.7964	46.6455	46.4945	46.4251	46.3638	46.4623	46.652	46.9044	47.2662	47.6361	48.0878	48.5395	48.9219	49.2889	49.5567	49.7419	49.8805	49.8948	49.909	49.7263	49.5435	49.2028	48.8028	48.3951	47.9783	47.5683	47.1888	46.8093	46.4328	46.0566	45.5898	45.0712	44.547	44.013	43.472	42.8618	42.2516	41.6127	40.9673	40.3113	39.6465
	subject 16	42.999	42.8298	42.6606	42.4659	42.2674	42.0692	41.8712	41.7052	41.5592	41.5609	41.7168	41.9676	42.3861	42.8347	43.3818	43.9137	44.3179	44.7221	44.9175	45.1084	45.0797	45.0127	44.8038	44.5406	44.2879	44.0422	43.7983	43.5564	43.3005	43.0177	42.7227	42.3826	42.0411	41.6849	41.3287	40.874	40.415	39.9002	39.374	38.8323	38.2839	37.7036	37.0995	36.522	35.9774	35.4231	34.8481	34.2757
	subject 17	40.7582	40.5249	40.2916	40.084	39.8862	39.6612	39.4037	39.156	38.952	38.7481	38.7546	38.782	38.9798	39.275	39.6354	40.1101	40.5924	41.1508	41.7093	42.2683	42.8274	43.3637	43.8811	44.3391	44.639	44.9389	45.0557	45.1726	45.0789	44.9064	44.6482	44.2872	43.9201	43.5254	43.1308	42.6381	42.1356	41.5534	40.9258	40.2655	39.5478	38.8346	38.1651	37.4957	36.849	36.2073	35.6214	35.082
	subject 18	58.5554	58.4216	58.2878	58.087	57.8449	57.5901	57.2948	56.9994	56.6312	56.2508	55.8393	55.3936	54.9474	54.497	54.0466	53.6463	53.266	52.9243	52.66	52.3956	52.3135	52.2405	52.2633	52.3578	52.425	52.3756	52.3263	52.2043	52.0653	51.8567	51.5552	51.2479	50.8235	50.3991	49.9444	49.4745	48.9946	48.4896	47.9847	47.4971	47.0113	46.5264	46.0422	45.5298	44.8479	44.1661	43.5239	42.894
	subject 19	55.1305	54.9847	54.839	54.654	54.4674	54.2494	54.0285	53.7978	53.5658	53.2553	52.9296	52.6492	52.3804	52.1383	51.9049	51.7207	51.556	51.429	51.3203	51.235	51.1634	51.144	51.1607	51.2035	51.2677	51.3932	51.5777	51.7281	51.84	51.924	51.9707	51.9724	51.9032	51.7807	51.5581	51.2833	50.8901	50.487	50.0564	49.5902	49.0012	48.4366	47.9805	47.502	46.8887	46.2738	45.6446	45.0166
	subject 20	25.0166	24.8082	24.5998	24.3594	24.1145	23.858	23.5976	23.3271	23.0505	22.8062	22.5957	22.4225	22.315	22.2239	22.1866	22.1571	22.1937	22.2303	22.3646	22.501	22.6471	22.7949	22.8695	22.9161	22.8738	22.7711	22.5937	22.3313	22.0043	21.5522	21.1113	20.7115	20.311	19.9031	19.4952	19.1283	18.7632	18.3207	17.8624	17.3965	16.9274	16.4537	15.9765	15.4917	14.9977	14.4938	13.9693	13.4509
	subject 21	43.5406	43.1753	42.8101	42.4302	42.0432	41.659	41.2801	40.9012	40.5264	40.1517	39.8155	39.496	39.2248	39.035	38.8504	38.7702	38.6901	38.7274	38.8102	38.9573	39.2028	39.4563	39.8153	40.1743	40.4921	40.7957	41.0497	41.2347	41.3873	41.2232	41.0592	40.7516	40.4006	40.0376	39.6594	39.2737	38.8303	38.387	37.7058	36.9616	36.1985	35.4137	34.6315	33.8653	33.0991	32.3374	31.5767	30.8048
	subject 22	43.5678	43.1759	42.7839	42.3795	41.9705	41.5512	41.1196	40.7057	40.3711	40.0365	39.7613	39.492	39.3713	39.3354	39.3668	39.5159	39.6799	39.9931	40.3062	40.7401	41.2007	41.6563	42.1078	42.5379	42.9113	43.2846	43.4126	43.5407	43.4603	43.3017	43.0721	42.757	42.4168	41.9631	41.5093	40.9338	40.346	39.7022	39.0263	38.2924	37.4568	36.6335	35.9337	35.2339	34.4576	33.6643	32.9085	32.1839
	subject 23	40.1763	39.8666	39.5596	39.3192	39.0927	39.0289	38.9948	39.184	39.4113	39.8435	40.3098	40.9158	41.4953	41.989	42.3918	42.5549	42.6177	42.4612	42.1939	41.7236	41.2061	40.6156	40.0055	39.3696	38.767	38.2017	37.7209	37.3212	36.9569	36.6217	36.2732	35.9154	35.4972	35.043	34.5757	34.1019	33.6063	33.1018	32.6342	32.1793	31.6828	31.1748	30.6495	30.1204	29.5041	28.8739	28.2056	27.5332
	subject 24	50.0291	49.8205	49.612	49.3888	49.1635	48.9481	48.736	48.5675	48.4259	48.2867	48.1501	48.0566	48.0395	48.05	48.1509	48.2713	48.5548	48.8383	49.1877	49.5385	49.8641	50.1853	50.5133	50.8439	51.1149	51.3453	51.5032	51.5787	51.6084	51.5496	51.4451	51.1712	50.8796	50.3959	49.9123	49.3641	48.813	48.2414	47.6655	47.0861	46.5052	45.9106	45.3059	44.6788	44.0239	43.3624	42.687	42.0052
	subject 25	42.6918	42.4878	42.2838	42.0438	41.7963	41.5198	41.2279	40.9532	40.6975	40.445	40.1999	39.9678	39.8219	39.676	39.5899	39.5066	39.4746	39.4568	39.4069	39.3363	39.2977	39.3007	39.2614	39.1025	38.944	38.7907	38.6374	38.3432	38.0355	37.6311	37.1925	36.6804	36.1118	35.5479	34.9914	34.4127	33.7543	33.0989	32.5097	31.9204	31.3245	30.7277	30.1662	29.6203	29.0556	28.4738	27.8808	27.2672
	subject 26	27.7291	27.606	27.4828	27.3644	27.2473	27.1413	27.0443	26.9657	26.9237	26.891	26.932	26.973	27.1002	27.2382	27.4282	27.6442	27.9608	28.4029	28.8559	29.3471	29.8384	30.2234	30.6084	30.8878	31.1371	31.2325	31.2046	31.1461	31.0262	30.9076	30.7994	30.6912	30.4972	30.2924	29.9977	29.6579	29.2538	28.7693	28.2818	27.7836	27.2854	26.6394	25.9934	25.3038	24.6018	23.9694	23.3929	22.8025
	subject 27	50.6509	50.3495	50.0482	49.8007	49.5645	49.2792	48.9676	48.6774	48.4106	48.1443	47.8794	47.6211	47.4078	47.1945	46.9718	46.7486	46.4968	46.237	45.9774	45.7179	45.5144	45.3837	45.2369	45.0443	44.8555	44.7066	44.5578	44.4714	44.3909	44.2353	44.0532	43.8525	43.6373	43.4461	43.2923	43.1509	43.0543	42.9537	42.7627	42.5716	42.2937	42.0028	41.5715	41.0787	40.5036	39.8531	39.1671	38.4147
	subject 28	44.8267	44.551	44.2752	43.9862	43.6889	43.4024	43.1503	42.8983	42.6507	42.4039	42.2604	42.2307	42.2093	42.2665	42.3237	42.4447	42.5912	42.7123	42.7826	42.853	42.8762	42.897	42.8752	42.8216	42.739	42.5331	42.3273	41.9514	41.5356	41.078	40.5645	40.0502	39.5212	38.9922	38.4692	37.9492	37.4303	36.9146	36.3989	35.8044	35.2018	34.592	33.9757	33.3711	32.8361	32.3011	31.7102	31.1017
	subject 29	54.9342	54.8274	54.7205	54.5977	54.4741	54.364	54.2552	54.1315	54.0058	53.8851	53.7654	53.6338	53.4991	53.3917	53.2932	53.2388	53.202	53.2995	53.4621	53.5917	53.702	53.8257	53.9587	54.0585	54.1313	54.182	54.2116	54.186	54.0982	53.9802	53.8218	53.6136	53.3269	53.013	52.6477	52.2837	51.9226	51.5535	51.1627	50.7462	50.2413	49.7215	49.1362	48.5522	47.9766	47.3832	46.6329	45.8887
	subject 30	60.5299	60.1091	59.6886	59.2696	58.8505	58.4314	58.0441	57.6745	57.4308	57.231	57.3295	57.4867	57.7909	58.1776	58.6469	59.1753	59.7273	60.2797	60.8289	61.3578	61.7623	61.9427	61.9235	61.7546	61.5502	61.336	60.9903	60.6247	60.1863	59.7241	59.2304	58.7188	58.1974	57.5632	56.9197	56.3995	55.8554	55.2514	54.6865	54.1607	53.5638	52.9386	52.3313	51.7415	51.2488	50.6914	50.0177	49.4198
Y	100%Gait cycle
	subject 1	3.1763	3.14771	3.11912	3.14148	3.18844	3.2371	3.28895	3.3394	3.3314	3.32339	3.33402	3.35273	3.38895	3.45474	3.52202	3.62005	3.71807	3.83794	3.96625	4.11218	4.28504	4.46738	4.77624	5.0851	5.30557	5.49566	5.733	6.03596	6.33246	6.56589	6.79932	6.97507	7.13334	7.22005	7.21637	7.18559	6.94882	6.71204	6.43069	6.13754	5.84784	5.5621	5.2825	5.04081	4.79911	4.59302	4.39506	4.22884
	subject 2	16.4607	16.5018	16.5429	16.5974	16.6623	16.7327	16.8425	16.9523	17.0894	17.2394	17.401	17.599	17.7969	18.0333	18.2789	18.5566	18.8901	19.2236	19.5521	19.8803	20.1818	20.4555	20.7252	20.9192	21.1131	21.2568	21.3683	21.4571	21.4356	21.4141	21.3282	21.2187	21.0861	20.8977	20.7093	20.4761	20.2351	19.9676	19.6627	19.3578	18.987	18.6146	18.2136	17.7879	17.3663	16.9833	16.6004	16.2667
	subject 3	0.91822	0.99628	1.07512	1.17289	1.27127	1.37678	1.48319	1.59631	1.70838	1.81484	1.92307	2.0385	2.15227	2.26067	2.36198	2.44457	2.53867	2.65794	2.78917	2.94235	3.09417	3.24388	3.40796	3.59098	3.78355	3.98688	4.17115	4.33709	4.48115	4.60723	4.68367	4.72536	4.72755	4.7063	4.68326	4.65932	4.56546	4.44247	4.28976	4.12689	3.9769	3.83046	3.5664	3.27713	3.03358	2.7973	2.52788	2.25485
	subject 4	-2.7405	-2.72786	-2.71521	-2.68732	-2.65878	-2.49339	-2.31583	-2.12353	-1.92917	-1.70483	-1.47464	-1.18649	-0.88348	-0.61413	-0.3557	-0.05359	0.266	0.60673	0.95771	1.30261	1.64397	1.91947	2.14954	2.39637	2.65683	2.81614	2.87835	2.86614	2.76982	2.70034	2.66663	2.65937	2.69388	2.74003	2.80809	2.79912	2.61556	2.41491	2.16693	1.92264	1.69112	1.45366	1.18981	0.93452	0.73059	0.5281	0.33824	0.15075
	subject 5	4.83183	4.78879	4.74448	4.68493	4.62527	4.56504	4.50453	4.44309	4.38684	4.34227	4.29818	4.25487	4.24419	4.27158	4.36329	4.51013	4.80851	5.20159	5.63744	6.09229	6.55548	7.02116	7.41065	7.78629	8.08637	8.38015	8.50222	8.62924	8.8158	8.98241	9.03935	9.06263	8.97371	8.86848	8.72657	8.61512	8.55243	8.42968	8.23686	8.01545	7.76952	7.49952	7.21446	7.0301	6.89049	6.77177	6.65931	6.55825
	subject 6	8.72316	8.7101	8.69704	8.70583	8.71463	8.71627	8.71791	8.73685	8.75578	8.73796	8.72015	8.71757	8.71498	8.73736	8.75975	8.74795	8.73615	8.72915	8.72215	8.78016	8.83818	8.87477	8.91137	8.99513	9.07889	9.16059	9.24229	9.37609	9.50988	9.6555	9.80111	9.94541	10.0897	10.1842	10.2788	10.3678	10.4568	10.5764	10.696	10.7888	10.8815	10.9443	11.007	11.0358	11.0646	11.1021	11.1397	11.1772
	subject 7	-6.08235	-6.02696	-5.97157	-5.91414	-5.85653	-5.77374	-5.68591	-5.57677	-5.46052	-5.34113	-5.22016	-5.05837	-4.86743	-4.64524	-4.3918	-4.11001	-3.78854	-3.44479	-3.05649	-2.66912	-2.28455	-1.89684	-1.49336	-1.09137	-0.70588	-0.32039	0.08652	0.49343	0.93232	1.37412	1.76016	2.13504	2.41036	2.65249	2.84566	3.01434	3.12523	3.19482	3.18114	3.08416	2.96411	2.81173	2.64061	2.43199	2.2279	2.03744	1.8488	1.66931
	subject 8	2.24579	2.31875	2.39171	2.45516	2.514	2.59106	2.70213	2.81345	2.93582	3.05818	3.19581	3.34005	3.51208	3.73098	3.95412	4.26397	4.57382	4.93898	5.32554	5.7286	6.1569	6.58402	6.99538	7.40675	7.73198	8.02759	8.29531	8.52431	8.75047	8.94897	9.14747	9.28934	9.41406	9.51619	9.5898	9.64805	9.58954	9.53102	9.39265	9.23313	9.04492	8.82371	8.59791	8.34388	8.08984	7.81089	7.52624	7.25448
	subject 9	3.54302	3.6896	3.83618	4.01187	4.1902	4.39035	4.59486	4.85645	5.13707	5.36755	5.57296	5.80547	6.05734	6.30171	6.53857	6.78476	7.04403	7.3132	7.60221	7.88496	8.14893	8.39584	8.55743	8.71611	8.84259	8.96907	8.96185	8.95463	8.91767	8.87802	8.84707	8.81787	8.71879	8.5964	8.46327	8.32477	8.15803	7.97113	7.80093	7.64743	7.46799	7.25224	7.04828	6.86787	6.67017	6.42057	6.1684	5.90338
	subject 10	0.99906	1.03055	1.06204	1.13833	1.22742	1.34154	1.4757	1.63116	1.82923	2.02649	2.21733	2.40816	2.66624	2.93272	3.21679	3.50965	3.83659	4.20613	4.57439	4.93815	5.30192	5.6654	6.02889	6.42157	6.8226	7.16262	7.45382	7.72899	7.9721	8.20169	8.32316	8.44463	8.49056	8.52705	8.49483	8.42827	8.35655	8.2784	8.20919	8.1713	8.1334	8.05105	7.9687	7.91743	7.87503	7.79096	7.67356	7.5464
	subject 11	-0.43125	-0.25508	-0.07644	0.16292	0.40527	0.6828	0.95972	1.23196	1.49836	1.73343	1.98331	2.29395	2.63261	3.06232	3.53435	4.1182	4.7205	5.36313	5.99138	6.59323	7.18852	7.77362	8.32119	8.81929	9.29102	9.73308	10.1812	10.6352	10.9926	11.2707	11.4814	11.6451	11.759	11.8433	11.8122	11.7233	11.6303	11.5356	11.3857	11.2169	11.0716	10.9329	10.7598	10.5793	10.484	10.4021	10.3676	10.3382
	subject 12	1.1211	1.22573	1.33701	1.52808	1.70385	1.79546	1.89983	2.04674	2.21377	2.42607	2.62897	2.81682	3.01997	3.24098	3.50573	3.80798	4.19048	4.62315	5.1255	5.65881	6.18932	6.71898	7.11766	7.49254	7.79417	8.08969	8.23943	8.37959	8.40495	8.42369	8.40596	8.37774	8.31455	8.24168	8.14703	8.03266	7.88674	7.75811	7.64966	7.5225	7.37929	7.25948	7.15427	7.0246	6.88406	6.73126	6.57478	6.4542
	subject 13	5.74069	5.6818	5.6229	5.55421	5.47572	5.39724	5.31939	5.24155	5.18941	5.16295	5.1365	5.09881	5.06111	5.03395	5.01732	5.00069	5.02337	5.04605	5.08692	5.14597	5.20503	5.27378	5.34253	5.39976	5.44546	5.49116	5.51386	5.53656	5.54204	5.5303	5.51856	5.47046	5.42236	5.34994	5.25321	5.15648	5.02581	4.89514	4.7652	4.63597	4.50675	4.42052	4.33428	4.23438	4.12082	4.00726	3.92528	3.8433
	subject 14	2.55589	2.69656	2.83722	2.95375	3.06674	3.17172	3.27395	3.37279	3.46953	3.58101	3.70788	3.82731	3.93362	4.06233	4.2644	4.47503	4.75771	5.04038	5.43588	5.83384	6.2783	6.7309	7.13135	7.51186	7.8646	8.19848	8.48951	8.73183	8.93928	9.07917	9.2075	9.29305	9.37667	9.43965	9.50263	9.46455	9.42197	9.3484	9.26847	9.14551	9.0043	8.89312	8.80419	8.68544	8.52976	8.38574	8.26659	8.14471
	subject 15	0.75245	0.83993	0.92741	0.98623	1.03431	1.11806	1.24461	1.37088	1.49594	1.62099	1.83604	2.06009	2.28919	2.52116	2.75057	2.97551	3.20399	3.46792	3.73186	4.04667	4.37278	4.75245	5.17675	5.59634	6.00336	6.41038	6.79278	7.17518	7.50602	7.81753	8.096	8.33483	8.53186	8.54085	8.54984	8.45421	8.34813	8.23622	8.12098	7.99585	7.8534	7.69597	7.3887	7.08142	6.8681	6.67565	6.45107	6.19972
	subject 16	0.82805	0.94166	1.05527	1.17871	1.3036	1.43462	1.56773	1.73587	1.92574	2.14563	2.39683	2.6551	2.92586	3.20396	3.50604	3.81808	4.21367	4.60927	5.04746	5.48658	5.85237	6.20533	6.52102	6.82245	7.06533	7.26848	7.50571	7.78167	8.01929	8.18265	8.33794	8.46336	8.58291	8.63932	8.69572	8.72974	8.76276	8.7502	8.7283	8.69191	8.64938	8.57284	8.47111	8.36918	8.26701	8.15988	8.04218	7.91736
	subject 17	1.91378	2.03072	2.14766	2.27948	2.41688	2.55096	2.68104	2.81509	2.96705	3.119	3.2043	3.28292	3.42698	3.60842	3.8381	4.1522	4.4786	4.92809	5.37759	5.92805	6.50094	7.09031	7.6934	8.28699	8.85523	9.42346	9.90516	10.3869	10.7644	11.1028	11.4019	11.6537	11.8657	11.8986	11.9315	11.9189	11.9017	11.8251	11.7145	11.6207	11.5564	11.4945	11.4567	11.4189	11.4225	11.4353	11.4391	11.4354
	subject 18	1.33233	1.4727	1.61307	1.74247	1.86511	1.99086	2.12652	2.26218	2.41302	2.56638	2.7378	2.92909	3.12557	3.3714	3.61723	3.87627	4.1406	4.43641	4.7952	5.15398	5.57213	5.99325	6.42015	6.85139	7.28706	7.74154	8.19602	8.6507	9.10544	9.53965	9.94649	10.3522	10.7348	11.1174	11.3944	11.6187	11.8172	11.9511	12.0851	12.1168	12.1377	12.1138	12.0492	11.9963	12.014	12.0317	11.9363	11.8054
	subject 19	7.47396	7.3726	7.27124	7.2049	7.14006	7.06579	6.99068	6.91601	6.8414	6.82365	6.81699	6.82112	6.82801	6.85901	6.89783	6.91475	6.92291	6.93854	6.95779	6.99657	7.04668	7.11736	7.20221	7.32226	7.47099	7.66053	7.88925	8.09202	8.26547	8.45677	8.67185	8.8476	8.96122	9.0317	9.02097	8.98078	8.87382	8.74141	8.53852	8.32314	8.06459	7.8037	7.5324	7.25963	6.97798	6.69626	6.41393	6.13029
	subject 20	6.11288	6.13943	6.16599	6.16091	6.15121	6.14912	6.14965	6.14205	6.1294	6.1281	6.13863	6.18533	6.29585	6.40415	6.50518	6.61497	6.79831	6.98166	7.1807	7.38007	7.66409	7.96292	8.20404	8.42311	8.61511	8.78875	8.94279	9.07455	9.16173	9.16256	9.15061	9.09138	9.03424	8.9995	8.96477	8.85844	8.74894	8.61493	8.4759	8.31852	8.15336	8.00348	7.86491	7.72313	7.57738	7.42836	7.27239	7.11941
	subject 21	7.34605	7.40152	7.45698	7.51779	7.58118	7.65015	7.72955	7.80952	7.91384	8.01816	8.13783	8.26416	8.38653	8.50223	8.61767	8.72782	8.83797	8.97908	9.13218	9.33133	9.60094	9.87491	10.2071	10.5392	10.8478	11.1483	11.4662	11.8082	12.1387	12.3576	12.5766	12.7568	12.9252	13.0959	13.2696	13.4198	13.3918	13.3638	13.2922	13.2091	13.0536	12.8149	12.5697	12.2838	11.998	11.6919	11.3812	11.078
	subject 22	2.89044	2.87483	2.85922	2.89929	2.96023	3.02135	3.08268	3.15402	3.27043	3.38683	3.54263	3.70236	3.8662	4.03239	4.21449	4.42444	4.64052	4.91791	5.19529	5.48919	5.78675	6.09385	6.40889	6.75766	7.19634	7.63502	8.00052	8.36602	8.70199	9.02689	9.29708	9.50162	9.68296	9.75987	9.83678	9.82834	9.81137	9.71561	9.57481	9.38858	9.1228	8.85908	8.6158	8.37252	8.12728	7.88161	7.61102	7.31968
	subject 23	-0.30543	-0.23189	-0.15804	-0.0764	0.00758	0.11903	0.23238	0.35996	0.51118	0.78949	1.09574	1.51655	1.95297	2.44011	2.9336	3.44385	3.93121	4.36854	4.79633	5.20666	5.57793	5.88865	6.16174	6.38522	6.55706	6.67079	6.72333	6.71703	6.66691	6.58081	6.4814	6.37268	6.26173	6.14948	6.05641	5.97293	5.85816	5.73033	5.64473	5.57357	5.50323	5.43311	5.35166	5.26779	5.17957	5.09067	4.98238	4.87199
	subject 24	1.2226	1.27251	1.32242	1.39417	1.46911	1.54803	1.62832	1.73621	1.86123	1.99972	2.15225	2.30845	2.47114	2.6197	2.72207	2.83105	2.9956	3.16016	3.34497	3.53023	3.81608	4.11954	4.4456	4.7803	5.08259	5.3629	5.62829	5.87676	6.08086	6.199	6.30939	6.39106	6.46905	6.50739	6.54573	6.52787	6.50751	6.44173	6.36664	6.26536	6.15297	6.02013	5.87213	5.72688	5.58503	5.42727	5.23554	5.05393
	subject 25	5.47131	5.48432	5.49733	5.51346	5.53025	5.55922	5.59468	5.65243	5.73447	5.82294	5.9261	6.03949	6.22112	6.40275	6.72105	7.04556	7.41029	7.78618	8.189	8.60914	9.00609	9.37291	9.75252	10.1684	10.5776	10.9156	11.2537	11.4344	11.6002	11.6962	11.7676	11.7065	11.5435	11.395	11.2689	11.1173	10.8734	10.6285	10.3606	10.0927	9.79419	9.49106	9.13687	8.76034	8.40871	8.07992	7.7386	7.37381
	subject 26	3.26611	3.30195	3.33779	3.40395	3.47877	3.54688	3.60961	3.67425	3.7427	3.81345	3.90262	3.9918	4.15174	4.32052	4.53054	4.76117	5.01642	5.30245	5.5899	5.8823	6.17469	6.54887	6.92305	7.3237	7.73192	8.12662	8.51051	8.91087	9.34417	9.75961	10.0322	10.3048	10.4469	10.5727	10.6496	10.7022	10.6292	10.3991	10.1489	9.82822	9.50752	9.05826	8.609	8.18583	7.77013	7.35111	6.92944	6.50401
	subject 27	-1.57741	-1.49872	-1.42003	-1.35379	-1.29019	-1.20289	-1.10297	-0.99422	-0.87582	-0.75295	-0.61985	-0.47948	-0.29069	-0.1019	0.09946	0.3014	0.53679	0.78148	1.05178	1.33854	1.63188	1.93377	2.22525	2.48723	2.74827	2.99942	3.25057	3.52839	3.80875	4.10797	4.41384	4.71672	5.0173	5.25221	5.38498	5.48877	5.48824	5.48125	5.332	5.18276	5.01395	4.84222	4.68764	4.54056	4.40739	4.28697	4.13468	3.92264
	subject 28	6.57323	6.67462	6.77601	6.86272	6.94041	7.01633	7.08659	7.15686	7.22027	7.28255	7.37323	7.49516	7.62674	7.84998	8.07322	8.35965	8.67137	9.00758	9.39275	9.77792	10.195	10.6137	11.0298	11.4438	11.8454	12.194	12.5426	12.8644	13.1799	13.4605	13.6945	13.9241	14.0645	14.2049	14.3082	14.393	14.4659	14.5091	14.5523	14.5212	14.4822	14.4241	14.3485	14.2691	14.166	14.063	13.9398	13.8103
	subject 29	-3.38375	-3.4295	-3.47524	-3.50728	-3.53873	-3.50679	-3.46922	-3.46079	-3.45642	-3.45933	-3.46365	-3.43574	-3.39956	-3.33116	-3.2523	-3.16583	-3.07632	-2.93915	-2.77888	-2.58419	-2.36952	-2.09135	-1.76938	-1.42816	-1.07125	-0.71746	-0.36666	-0.0123	0.34608	0.72782	1.14071	1.56941	2.02309	2.47829	2.93633	3.3821	3.80006	4.20328	4.56572	4.90592	5.16928	5.41505	5.58267	5.72874	5.74552	5.75113	5.65845	5.56594
	subject 30	3.4873	3.64102	3.79914	3.97336	4.18647	4.45144	4.69512	4.92698	5.09534	5.25255	5.40237	5.55219	5.70203	5.95408	6.30834	6.80247	7.35254	7.97863	8.61409	9.27075	9.89474	10.4599	10.9563	11.401	11.8125	12.2149	12.556	12.8893	13.1944	13.4479	13.6324	13.7624	13.8622	13.8758	13.8689	13.7827	13.7049	13.6482	13.568	13.4641	13.4107	13.3774	13.2961	13.2035	13.0655	12.8973	12.6746	12.4708
Z	100%Gait cycle
	subject 1	0.63904	0.64382	0.64861	0.68382	0.73374	0.80351	0.91035	1.0167	1.10263	1.18856	1.4128	1.69697	2.03155	2.45121	2.86644	3.1909	3.51536	3.62645	3.65495	3.59194	3.38899	3.17241	2.77413	2.37585	2.1957	2.09052	1.87468	1.50513	1.15632	1.00975	0.86318	0.67421	0.4724	0.35821	0.35469	0.36142	0.446	0.53058	0.50599	0.45251	0.42714	0.43411	0.41681	0.24984	0.08288	0.06712	0.08592	0.12568
	subject 2	8.82429	8.58213	8.33996	8.12153	7.92167	7.73492	7.64256	7.55021	7.55329	7.60069	7.70597	7.99065	8.27533	8.83342	9.4578	10.0883	10.7294	11.3705	11.9261	12.4749	12.9072	13.2174	13.5188	13.6492	13.7796	13.7793	13.6953	13.6055	13.4872	13.3689	13.3264	13.3117	13.3013	13.3012	13.3012	13.3077	13.3154	13.3322	13.3619	13.3916	13.4429	13.4947	13.6425	13.8735	14.0924	14.2007	14.309	14.4267
	subject 3	1.63553	1.51607	1.39856	1.32864	1.2613	1.22439	1.19298	1.20289	1.22433	1.30782	1.39712	1.5103	1.63396	1.79169	1.99321	2.31044	2.62173	2.92004	3.17603	3.35446	3.47884	3.51945	3.50121	3.40541	3.31382	3.22697	3.14149	3.05733	2.97499	2.89412	2.73194	2.51283	2.40246	2.35664	2.17329	1.92117	1.72101	1.5425	1.36441	1.18647	0.97316	0.75013	0.53966	0.33187	0.36446	0.43529	0.35265	0.25332
	subject 4	-6.47044	-6.5929	-6.71535	-6.80625	-6.89581	-6.99629	-7.09773	-7.17283	-7.24425	-7.32704	-7.41205	-7.49979	-7.58822	-7.56681	-7.50978	-7.42645	-7.33258	-7.10764	-6.81915	-6.578	-6.36434	-5.94231	-5.37657	-5.36661	-5.80952	-5.96912	-5.85675	-6.00283	-6.44106	-7.03836	-7.84773	-8.51723	-8.9659	-9.34471	-9.59204	-9.7529	-9.71774	-9.67364	-9.60478	-9.5325	-9.44837	-9.3549	-9.21994	-9.09399	-9.02211	-8.95543	-8.93443	-8.90346
	subject 5	-0.0389	-0.25299	-0.46884	-0.70595	-0.94286	-1.17874	-1.4066	-1.60769	-1.81002	-2.01517	-2.11021	-2.02909	-1.84919	-1.55403	-1.34092	-1.19812	-1.08811	-0.99858	-1.01954	-1.08961	-1.16515	-1.24234	-1.44934	-1.67993	-1.6717	-1.64357	-1.62454	-1.5967	-1.46308	-1.36456	-1.45911	-1.57709	-1.7732	-1.95075	-2.08657	-2.07164	-1.8155	-1.6351	-1.54306	-1.25345	-0.79451	-0.33474	0.12556	0.33474	0.4323	0.60842	0.8081	1.02869
	subject 6	-9.25008	-9.12933	-9.00858	-8.89975	-8.79092	-8.66477	-8.53862	-8.40378	-8.26894	-8.10094	-7.93294	-7.65469	-7.37644	-7.1259	-6.87535	-6.51355	-6.15175	-5.61133	-5.07091	-4.52987	-3.98882	-3.54013	-3.09144	-2.81337	-2.53531	-2.33283	-2.13036	-2.18858	-2.2468	-2.58089	-2.91497	-3.63271	-4.35044	-4.84524	-5.34004	-5.92352	-6.50699	-6.80851	-7.11004	-7.2389	-7.36775	-7.34432	-7.32088	-7.43182	-7.54276	-7.47021	-7.39767	-7.22098
	subject 7	-4.83551	-4.96562	-5.09574	-5.2878	-5.48548	-5.63834	-5.78224	-5.85611	-5.90663	-5.86044	-5.76589	-5.50349	-5.1212	-4.69071	-4.21199	-3.77144	-3.3843	-3.05126	-2.82644	-2.66019	-2.66965	-2.71651	-2.95036	-3.19678	-3.58147	-3.96616	-4.30679	-4.64743	-4.8872	-5.11781	-5.35661	-5.59704	-5.80994	-6.01366	-6.13762	-6.22172	-6.28874	-6.34358	-6.39073	-6.43021	-6.45329	-6.45342	-6.42704	-6.34764	-6.2497	-6.09614	-5.93042	-5.70396
	subject 8	0.87305	0.8137	0.75435	0.77869	0.84345	0.84563	0.73102	0.62178	0.73842	0.85507	1.17635	1.58632	2.07059	2.68022	3.29071	3.91858	4.54645	4.94759	5.26098	5.50765	5.65228	5.75672	5.32527	4.89382	4.64516	4.45934	4.31094	4.21451	4.13089	4.17209	4.21329	4.17481	4.11219	4.01601	3.87744	3.70897	3.3132	2.91742	2.64908	2.41447	2.2345	2.11735	2.0141	1.99651	1.97892	2.01059	2.05353	2.11854
	subject 9	-1.89627	-1.83694	-1.7776	-1.70029	-1.62135	-1.5142	-1.40141	-1.26273	-1.11542	-1.00308	-0.90821	-0.7191	-0.46267	-0.08157	0.42421	0.93361	1.44808	1.8325	1.95684	1.98147	1.70697	1.43605	1.18294	0.92217	0.57717	0.23217	0.21523	0.1983	-0.12565	-0.4775	-0.66403	-0.81749	-0.93694	-1.04506	-1.05014	-1.00369	-0.98886	-0.99659	-0.91454	-0.74269	-0.66091	-0.70521	-0.72098	-0.67968	-0.67197	-0.76504	-0.83808	-0.811
	subject 10	5.9091	5.56905	5.229	4.87116	4.50824	4.18827	3.90267	3.65612	3.48769	3.33058	3.264	3.19742	3.21828	3.25007	3.19354	3.09283	3.01709	2.97255	2.90632	2.7642	2.62208	2.54207	2.46207	2.42207	2.3935	2.38547	2.39387	2.37605	2.30579	2.24657	2.2757	2.30483	2.36941	2.43844	2.46711	2.4756	2.5279	2.63496	2.70913	2.66821	2.62729	2.64098	2.65466	2.81442	3.01591	3.19845	3.36582	3.54791
	subject 11	-8.64481	-8.63892	-8.63054	-8.5613	-8.47416	-8.1767	-7.86171	-7.41517	-6.92632	-6.21007	-5.49172	-4.7648	-4.07292	-3.49498	-2.94841	-2.48477	-2.21504	-2.36947	-2.60998	-3.00829	-3.40258	-3.79061	-4.06086	-4.17585	-4.2674	-4.33258	-4.35911	-4.34846	-4.36264	-4.39721	-4.54426	-4.77004	-4.98067	-5.18231	-5.30476	-5.38762	-5.53471	-5.70856	-5.4461	-5.03439	-4.78888	-4.58907	-4.5843	-4.62133	-4.96946	-5.3671	-4.78127	-4.08855
	subject 12	1.73675	1.83917	1.93824	1.9971	2.05326	2.09465	2.13211	2.15652	2.1712	2.16397	2.21948	2.37535	2.53922	2.71241	2.85359	2.96732	3.02796	3.05542	2.91855	2.70864	2.42835	2.12694	1.72322	1.3009	1.14139	1.00379	0.96691	0.93308	0.93583	0.94818	1.01332	1.08574	1.18243	1.28502	1.40091	1.55247	1.76112	1.94584	2.10265	2.27288	2.4546	2.56478	2.63023	2.70101	2.77415	2.74614	2.68777	2.58372
	subject 13	-1.38064	-1.3222	-1.26375	-1.18457	-1.08464	-0.98471	-0.96457	-0.94442	-1.01041	-1.16254	-1.31467	-1.20648	-1.0983	-0.95813	-0.78597	-0.61381	-0.54471	-0.4756	-0.46883	-0.52437	-0.57992	-0.74016	-0.90041	-1.04853	-1.18454	-1.32054	-1.48509	-1.64965	-1.8153	-1.98204	-2.14879	-2.31596	-2.48313	-2.64109	-2.78984	-2.93859	-3.14903	-3.35948	-3.46444	-3.46392	-3.4634	-3.62898	-3.79456	-3.93178	-4.04064	-4.1495	-4.19804	-4.24658
	subject 14	1.80694	1.61696	1.42699	1.31262	1.20932	1.09549	0.97804	0.87833	0.78964	0.70905	0.6369	0.68964	0.96277	1.25712	1.62093	1.97271	2.22345	2.47419	2.65508	2.83444	2.77662	2.67728	2.56993	2.45953	2.23422	1.93094	1.67712	1.47952	1.30519	1.17592	1.07982	1.1064	1.15134	1.39371	1.63609	1.65542	1.66485	1.74743	1.84501	1.95069	2.05981	2.09609	2.0784	2.07614	2.09298	2.13937	2.2488	2.3512
	subject 15	-6.45101	-6.41162	-6.37222	-6.35265	-6.34051	-6.25161	-6.0706	-5.86855	-5.57176	-5.27497	-4.77861	-4.2623	-3.70412	-3.12201	-2.54578	-1.97982	-1.42826	-1.02067	-0.61307	-0.37849	-0.18236	-0.13662	-0.2162	-0.35214	-0.63839	-0.92463	-1.18617	-1.4477	-1.65777	-1.84854	-2.06645	-2.31693	-2.52709	-2.5558	-2.58451	-2.53356	-2.47465	-2.65855	-2.98121	-3.20356	-3.2504	-3.29318	-3.29534	-3.2975	-3.23789	-3.16455	-3.10198	-3.04838
	subject 16	-0.01712	0.02831	0.07374	0.12476	0.1766	0.30304	0.45505	0.57271	0.66906	0.81946	1.02626	1.30536	1.71206	2.14507	2.66421	3.14545	3.30824	3.47104	3.29751	3.11668	3.06204	3.02948	2.83714	2.58371	2.36854	2.17933	2.04534	1.97411	1.87117	1.70681	1.5169	1.23247	0.97417	0.99681	1.01946	1.09201	1.16678	1.38474	1.63207	1.87383	2.11322	2.47187	2.91887	3.27112	3.50606	3.73474	3.95004	4.15551
	subject 17	-10.6336	-10.5732	-10.5129	-10.3804	-10.221	-10.0612	-9.90117	-9.70874	-9.37077	-9.0328	-8.526	-8.00231	-7.32319	-6.55524	-5.82971	-5.17842	-4.53885	-4.0164	-3.49395	-3.14474	-2.83402	-2.69339	-2.6945	-2.8107	-3.23383	-3.65696	-4.04283	-4.42871	-4.84633	-5.27585	-5.63117	-5.89745	-6.14939	-6.33677	-6.52416	-6.84239	-7.17371	-7.43049	-7.64467	-7.91605	-8.28755	-8.6507	-8.93048	-9.21026	-9.41971	-9.61354	-9.68213	-9.64635
	subject 18	3.46327	3.57585	3.68844	3.74064	3.75569	3.76595	3.76089	3.75582	3.7476	3.73885	3.7249	3.70523	3.68472	3.65624	3.62776	3.66262	3.72281	3.80139	3.91672	4.03205	4.1835	4.33676	4.34948	4.25682	4.27059	4.73675	5.2029	5.18963	5.06355	4.95824	4.88061	4.81267	4.93832	5.06397	5.15461	5.22773	5.293	5.33866	5.38432	5.42942	5.47446	5.48127	5.45333	5.49718	5.97184	6.44649	6.67223	6.82018
	subject 19	-0.70305	-0.92061	-1.13817	-1.30276	-1.46509	-1.5678	-1.6652	-1.6962	-1.71793	-1.68849	-1.64908	-1.58005	-1.50342	-1.38947	-1.26342	-1.08927	-0.89589	-0.76953	-0.67567	-0.57212	-0.46294	-0.33178	-0.18546	-0.07194	0.01486	-0.05818	-0.28466	-0.42769	-0.47637	-0.71031	-1.19125	-1.65852	-2.10422	-2.50929	-2.83789	-3.20402	-3.65523	-4.08772	-4.46835	-4.7747	-4.82443	-4.87623	-4.93725	-4.98032	-4.91565	-4.83169	-4.57792	-4.33298
	subject 20	-1.17001	-1.20494	-1.23986	-1.24935	-1.25511	-1.26116	-1.2673	-1.28644	-1.31365	-1.31967	-1.3036	-1.31504	-1.37503	-1.43272	-1.48285	-1.53863	-1.64189	-1.74514	-1.93758	-2.13195	-2.27396	-2.40681	-2.61073	-2.84182	-2.95818	-2.99668	-3.02	-3.02605	-3.05524	-3.12927	-3.14042	-2.91894	-2.72727	-2.85615	-2.98503	-3.38281	-3.79254	-3.63909	-3.37011	-3.20719	-3.08926	-3.05887	-3.09332	-3.01395	-2.79366	-2.60838	-2.49779	-2.46021
	subject 21	-5.75641	-5.89674	-6.03707	-6.13646	-6.21607	-6.25783	-6.22893	-6.19766	-6.06692	-5.93618	-5.72791	-5.48604	-5.19382	-4.81665	-4.42366	-3.7066	-2.98954	-2.46842	-2.02315	-1.69807	-1.55681	-1.44244	-1.68655	-1.93066	-2.10674	-2.25942	-2.54746	-3.0235	-3.51892	-4.2034	-4.88788	-5.77517	-6.72392	-7.29638	-7.39354	-7.49059	-7.58681	-7.68304	-7.80941	-7.94376	-8.00472	-7.98128	-7.93365	-7.73691	-7.54017	-7.31247	-7.07768	-6.73522
	subject 22	-0.1605	-0.12802	-0.09555	-0.05607	-0.01397	0.04584	0.1269	0.20363	0.26084	0.31805	0.4085	0.50227	0.69595	0.94672	1.14142	1.23799	1.32302	1.29272	1.26241	1.04665	0.78968	0.50301	0.1916	-0.15083	-0.57596	-1.00108	-1.32219	-1.64329	-1.63368	-1.50003	-1.47356	-1.57568	-1.68642	-1.8359	-1.98539	-1.92727	-1.8484	-1.88491	-1.98737	-2.03621	-1.99119	-1.95626	-2.02218	-2.0881	-2.11958	-2.14342	-2.23489	-2.38272
	subject 23	2.26946	2.37093	2.47778	2.71616	2.96792	3.37685	3.81421	4.46485	5.10538	5.6916	6.20749	6.43503	6.56487	6.37717	6.1366	5.75628	5.33653	4.83052	4.38074	4.03405	3.83662	3.87057	3.97209	4.1627	4.31145	4.41311	4.4335	4.37573	4.32532	4.28094	4.27199	4.28783	4.2646	4.21818	3.99606	3.6861	3.62779	3.67433	3.62483	3.54247	3.29128	2.99367	2.71292	2.43578	2.48529	2.58677	2.44375	2.27415
	subject 24	-1.66021	-1.70737	-1.75452	-1.86796	-1.9911	-2.08228	-2.16249	-2.21428	-2.24843	-2.25213	-2.22406	-2.1767	-2.0953	-1.96963	-1.69907	-1.42103	-1.08017	-0.7393	-0.52501	-0.31347	-0.24848	-0.20915	-0.27003	-0.36924	-0.58086	-0.86875	-1.28769	-1.85556	-2.42841	-3.01088	-3.53651	-3.85182	-4.16479	-4.45276	-4.74073	-4.94367	-5.14282	-5.25603	-5.3516	-5.43342	-5.50942	-5.59609	-5.69067	-5.73948	-5.73162	-5.71745	-5.68981	-5.62352
	subject 25	-4.48802	-4.48093	-4.47384	-4.40377	-4.32043	-4.21009	-4.08536	-3.92053	-3.71196	-3.46793	-3.14281	-2.82098	-2.52099	-2.22101	-2.12068	-2.02943	-2.04968	-2.10091	-2.05081	-1.93559	-1.66278	-1.18514	-0.67122	-0.05454	0.55614	1.10391	1.65168	2.03079	2.39384	2.6613	2.89503	3.32722	3.91207	4.1038	3.68399	3.3832	3.51086	3.6343	3.66493	3.69557	3.7213	3.74629	3.51848	3.18007	3.09878	3.25317	3.36243	3.38707
	subject 26	-5.13718	-4.83517	-4.53315	-4.17001	-3.78942	-3.44279	-3.12335	-2.80195	-2.47666	-2.14489	-1.76133	-1.37777	-1.08774	-0.80941	-0.59202	-0.40511	-0.26401	-0.18015	-0.08008	0.07678	0.23364	0.31072	0.3878	0.34979	0.27889	0.20592	0.13129	-0.03962	-0.40308	-0.76391	-1.1037	-1.44349	-1.85917	-2.28433	-2.58973	-2.83524	-3.03806	-3.18752	-3.38199	-3.73402	-4.08605	-4.09462	-4.10319	-4.0083	-3.88384	-3.72857	-3.54864	-3.34613
	subject 27	-4.07403	-4.03824	-4.00245	-3.83331	-3.63611	-3.45331	-3.2782	-3.10287	-2.92729	-2.75614	-2.59511	-2.43249	-2.25919	-2.0859	-1.93495	-1.78503	-1.65454	-1.52944	-1.36174	-1.16664	-0.95781	-0.73113	-0.49812	-0.24717	-0.00488	0.14647	0.29782	0.44711	0.59619	0.67166	0.72114	0.70589	0.64084	0.61843	0.66235	0.70752	0.7572	0.80047	0.70257	0.60466	0.64116	0.69782	0.63869	0.52889	0.58926	0.80561	0.9138	0.81921
	subject 28	6.66522	6.50931	6.35339	6.20549	6.06253	5.95353	5.95325	5.95296	6.23722	6.56891	7.01049	7.57295	8.1594	8.97381	9.78822	10.1916	10.4306	10.5231	10.3227	10.1223	9.6649	9.19461	8.67808	8.12686	7.58916	7.10888	6.6286	6.0929	5.54415	5.09764	4.78742	4.49224	4.49789	4.50353	4.56372	4.65117	4.82122	5.19774	5.57426	6.13416	6.71335	7.13688	7.41889	7.65441	7.61095	7.56749	7.63427	7.73551
	subject 29	2.55306	2.47949	2.40592	2.28752	2.16721	2.03843	1.90891	1.74314	1.57231	1.39674	1.22025	1.06948	0.9253	0.76672	0.60347	0.54417	0.52644	0.62046	0.76866	0.81762	0.80896	0.74219	0.63534	0.53422	0.43775	0.3438	0.25225	0.16794	0.09181	0.00543	-0.0946	-0.19532	-0.29713	-0.41575	-0.56601	-0.69316	-0.76794	-0.82533	-0.83459	-0.79973	-0.61248	-0.4679	-0.51301	-0.60448	-0.9741	-1.30832	-1.33097	-1.3559
	subject 30	-5.35039	-5.40195	-5.43207	-5.38358	-5.32532	-5.25402	-5.11742	-4.94455	-4.61485	-4.21708	-3.27407	-2.31655	-1.32273	-0.50115	0.14819	0.50935	0.75524	0.61456	0.386	-0.19139	-0.90573	-1.86656	-2.84702	-3.84221	-4.74161	-5.61489	-6.24902	-6.85263	-7.34428	-7.76551	-8.09283	-8.32013	-8.49187	-8.42375	-8.29709	-7.92923	-7.51446	-6.98241	-6.51034	-6.09826	-4.89594	-3.37752	-2.42471	-1.57103	-1.05103	-0.53258	-0.01692	0.369
[truncated: 53 more columns]

## Sheet: Surface03 Rubber
Hip joint angle
X	100%Gait cycle	1	2	3	4	5	6	7	8	9	10	11	12	13	14	15	16	17	18	19	20	21	22	23	24	25	26	27	28	29	30	31	32	33	34	35	36	37	38	39	40	41	42	43	44	45	46	47	48
	subject 1	15.3663	15.1533	14.9404	14.7233	14.501	14.2786	14.045	13.8097	13.5991	13.4438	13.2885	13.1781	13.0832	13.0033	12.9917	12.9802	13.0006	13.0409	13.0832	13.1626	13.2419	13.273	13.2533	13.2337	13.1519	13.065	12.9458	12.7691	12.5924	12.3499	12.0904	11.811	11.465	11.119	10.7643	10.4052	10.0351	9.56908	9.10302	8.63688	8.17068	7.70448	7.23064	6.7566	6.28536	5.81813	5.35091	4.87549
	subject 2	31.9846	31.7602	31.5415	31.4589	31.3511	30.9474	30.5723	30.4126	30.2357	29.9668	29.7212	29.5711	29.5128	29.7526	29.9563	30.0646	30.1992	30.3917	30.5559	30.6684	30.734	30.7269	30.5802	30.2493	29.8526	29.3815	28.8799	28.349	27.8089	27.2615	26.7652	26.3047	25.8189	25.318	24.6985	24.0197	23.3443	22.6704	22.054	21.4572	20.7945	20.1137	19.4894	18.8771	18.3274	17.7877	17.2478	16.708
	subject 3	34.6197	34.3692	34.1186	33.807	33.4899	33.1913	32.8963	32.5846	32.2673	32.009	31.7802	31.5508	31.3209	31.0961	30.8764	30.6837	30.5286	30.378	30.2364	30.114	30.0491	29.9815	29.9006	29.8163	29.6934	29.5705	29.4814	29.3923	29.2487	29.1002	28.9142	28.7208	28.5053	28.2824	28.0542	27.8234	27.5499	27.2458	26.8971	26.504	26.0824	25.6212	25.1616	24.7053	24.2398	23.7466	23.2374	22.6486
	subject 4	49.2085	48.9394	48.6606	48.3052	47.9324	47.4999	47.0632	46.6183	46.1791	45.7468	45.3732	45.0446	44.8085	44.6159	44.4168	44.2159	44.1184	44.0379	44.2825	44.5899	45.31	46.082	47.0139	47.9256	48.8012	49.3848	49.6414	49.523	49.1384	48.6059	48.0095	47.427	46.8478	46.3062	45.7678	45.2314	44.6944	44.1536	43.6058	43.038	42.4763	41.9245	41.3648	40.7969	40.2087	39.6072	39.0454	38.4991
	subject 5	27.1033	26.8275	26.5518	26.2758	25.999	25.7132	25.4294	25.1607	24.8943	24.6405	24.4026	24.2303	24.1018	24.1156	24.2248	24.5861	24.9807	25.4482	25.8739	26.2233	26.4816	26.5987	26.6184	26.5096	26.2898	25.9451	25.5431	25.0858	24.6164	24.137	23.6794	23.237	22.8358	22.4591	22.04	21.5998	21.1026	20.5817	20.0363	19.4826	18.9997	18.5364	18.101	17.6715	17.2101	16.7437	16.4423	16.1588
	subject 6	46.0038	45.8541	45.7043	45.5633	45.4231	45.3094	45.2011	45.13	45.0715	45.0514	45.0507	45.2225	45.5178	46.0285	46.7546	47.5489	48.4387	49.3179	50.1762	50.956	51.4999	52.0648	52.7348	53.357	53.4528	53.5485	53.4554	53.3623	52.8247	52.2466	51.5327	50.7917	50.0044	49.2016	48.4953	47.8372	47.2564	46.7307	46.2257	45.7413	45.2461	44.7358	44.1891	43.5698	42.9011	42.0843	41.2658	40.439
	subject 7	22.041	21.9207	21.8004	21.681	21.5617	21.5046	21.453	21.4235	21.3971	21.4626	21.5461	21.7302	21.9401	22.3314	22.7817	23.3875	24.0556	24.788	25.5515	26.257	26.9289	27.4826	27.9548	28.2592	28.4266	28.4399	28.305	28.0952	27.8005	27.4969	27.1815	26.852	26.5002	26.1085	25.6418	25.1359	24.5412	23.9125	23.1898	22.4615	21.7142	20.9665	20.2171	19.4731	18.7613	18.0581	17.4307	16.8011
	subject 8	42.4487	42.3068	42.1649	41.995	41.8145	41.6396	41.4712	41.3046	41.1457	40.9867	40.8424	40.6995	40.596	40.5151	40.4731	40.4996	40.5332	40.6386	40.7441	40.8568	40.9711	41.0538	41.1101	41.1462	41.1287	41.1113	40.9268	40.7424	40.4647	40.152	39.8214	39.4693	39.1093	38.7138	38.3184	37.9105	37.5015	37.0522	36.58	36.1161	35.6669	35.2124	34.7057	34.1989	33.6531	33.0986	32.5669	32.0542
	subject 9	39.5612	39.2655	38.9699	38.6964	38.4291	38.167	37.9088	37.6475	37.38	37.1175	36.8952	36.6729	36.6062	36.5589	36.6271	36.7531	36.9287	37.1664	37.3881	37.5535	37.7189	37.8938	38.0688	38.1394	38.1804	38.0746	37.8516	37.5631	37.1437	36.711	36.1713	35.6317	35.0606	34.4855	33.9453	33.4224	32.9354	32.4931	32.0667	31.6963	31.3259	30.8963	30.4667	29.9853	29.4892	28.9516	28.3809	27.8283
	subject 10	47.5587	47.4869	47.4152	47.3428	47.2702	47.1938	47.1152	47.0545	47.0133	46.9847	46.9846	47.0012	47.1285	47.2559	47.5281	47.8069	48.1438	48.4969	48.8376	49.1704	49.4611	49.6971	49.8875	49.9491	49.9871	49.7781	49.5692	49.1259	48.6603	48.0425	47.3708	46.6333	45.8451	45.1496	44.5985	44.0098	43.2861	42.5682	41.9765	41.3848	40.87	40.3668	39.869	39.3737	38.8762	38.3767	37.8601	37.3114
	subject 11	46.8991	46.5989	46.2988	45.9894	45.6793	45.6138	45.5972	45.4004	45.1435	45.0629	45.0706	45.2251	45.4845	45.7694	46.0799	46.331	46.499	46.6635	46.8213	46.9495	46.9886	47.0083	46.9305	46.8387	46.5933	46.348	45.9231	45.4982	45.1009	44.7062	44.3941	44.0986	43.7752	43.4425	43.0785	42.6988	42.2462	41.7413	41.2145	40.6656	40.1201	39.5795	39.0193	38.4201	37.841	37.3227	36.7976	36.2394
	subject 12	25.7821	25.6228	25.4635	25.2926	25.1212	24.9457	24.7698	24.5984	24.4276	24.2597	24.0923	23.9513	23.8172	23.796	23.8115	23.84	23.8737	23.9497	24.0461	24.1006	24.1306	24.1343	24.1199	24.0476	23.928	23.7447	23.5003	23.2286	22.926	22.6212	22.3137	21.9932	21.6523	21.2851	20.8681	20.4409	19.9901	19.5149	18.9717	18.424	17.8612	17.2865	16.6587	16.0352	15.438	14.848	14.3202	13.7914
	subject 13	53.2653	52.8954	52.5255	52.1258	51.7027	51.2745	50.8099	50.3452	49.8653	49.3783	48.9086	48.4922	48.0758	47.732	47.4057	47.1225	46.9136	46.7048	46.584	46.4702	46.4071	46.3972	46.3871	46.3743	46.3615	46.3238	46.2702	46.2105	46.1209	46.0312	45.8546	45.6461	45.4027	45.075	44.7473	44.29	43.8105	43.3034	42.7572	42.211	41.6267	41.0415	40.4099	39.7384	39.0657	38.3823	37.6989	36.9764
	subject 14	37.3911	37.2563	37.1198	36.9388	36.7617	36.6289	36.4951	36.3537	36.2204	36.1308	36.0695	36.1248	36.2269	36.4815	36.7296	36.9606	37.2124	37.5095	37.7992	38.0754	38.3053	38.4635	38.5411	38.5125	38.3945	38.1758	37.8741	37.4927	37.0231	36.4812	35.8995	35.29	34.6012	33.8654	33.2232	32.6277	32.1124	31.6305	31.2707	30.9527	30.4368	29.8665	29.3729	28.8958	28.4191	27.9425	27.4276	26.9084
	subject 15	46.2436	45.9254	45.6071	45.2871	44.9665	44.6379	44.2999	43.9632	43.6325	43.3019	43.0984	42.9076	42.9017	43.0014	43.1352	43.3285	43.535	43.8728	44.2105	44.5164	44.8152	45.057	45.2511	45.4049	45.4511	45.4972	45.3273	45.1574	44.8368	44.4596	44.0886	43.7252	43.3471	42.9026	42.4581	41.9685	41.4743	40.9529	40.4158	39.8713	39.3136	38.7513	38.1434	37.5354	36.843	36.1318	35.4435	34.7743
	subject 16	42.7445	42.5966	42.4485	42.2959	42.1479	42.0243	41.9276	41.9208	42.0507	42.4879	43.051	43.8153	44.6755	45.6475	46.5163	47.2966	47.8583	48.2835	48.4066	48.3954	48.2131	47.9795	47.7065	47.4264	47.2543	47.0912	46.8843	46.682	46.5334	46.3584	46.0382	45.7035	45.3202	44.8935	44.3693	43.8574	43.3652	42.8396	42.2752	41.7301	41.2015	40.6816	40.1671	39.6727	39.1872	38.664	38.1295	37.5964
	subject 17	39.0245	38.8122	38.5999	38.3644	38.1223	37.8664	37.5994	37.3412	37.1006	36.8637	36.6566	36.4496	36.2747	36.1038	35.992	35.9098	35.847	35.8084	35.7884	35.8335	35.8786	35.9582	36.0378	36.112	36.1846	36.2444	36.294	36.3198	36.298	36.2643	36.1354	36.0065	35.7444	35.4656	35.1007	34.6927	34.2452	33.7485	33.2385	32.6823	32.1262	31.5514	30.9766	30.3531	29.7156	29.0722	28.4241	27.7564
	subject 18	60.2823	60.0745	59.8667	59.6772	59.4894	59.2762	59.0579	58.8354	58.6114	58.3793	58.1433	57.9296	57.7319	57.5501	57.3844	57.2721	57.2345	57.2291	57.2879	57.3548	57.446	57.5489	57.7099	57.8655	57.9617	58.058	58.0221	57.9862	57.7772	57.5523	57.2246	56.8764	56.3976	55.8753	55.3642	54.8587	54.2597	53.5939	52.9233	52.2481	51.5612	50.8582	50.1597	49.4705	48.794	48.1554	47.507	46.809
	subject 19	58.8381	58.713	58.5874	58.4474	58.2993	58.0544	57.8082	57.5522	57.2978	57.052	56.8156	56.6173	56.4281	56.2684	56.1256	56.0277	55.9373	55.8633	55.7922	55.7266	55.6779	55.6556	55.6504	55.6681	55.704	55.7605	55.8087	55.8491	55.7624	55.5714	55.3262	55.0432	54.702	54.3262	53.8953	53.4369	52.9446	52.4382	51.9064	51.3658	50.88	50.4093	49.8778	49.3333	48.801	48.2706	47.8692	47.4819
	subject 20	25.8891	25.6568	25.4245	25.2086	24.9926	24.7418	24.491	24.2295	23.9681	23.7056	23.4431	23.3461	23.2491	23.2333	23.2175	23.3974	23.5773	23.8554	24.1335	24.4712	24.8089	25.0497	25.2906	25.3027	25.3148	24.9772	24.6395	24.1721	23.7046	23.2228	22.741	22.3153	21.8897	21.4795	21.0693	20.6935	20.3178	19.8815	19.4452	18.9804	18.5155	18.079	17.6425	17.2482	16.8539	16.45	16.046	15.5893
	subject 21	44.2464	43.9316	43.6168	43.2453	42.8738	42.5375	42.2011	41.8659	41.5307	41.2801	41.0294	40.898	40.7665	40.7608	40.7552	41.0131	41.271	41.6528	42.0347	42.6378	43.241	43.9215	44.602	45.04	45.478	45.4873	45.4966	45.3166	45.1366	44.9703	44.804	44.3412	43.8783	43.0375	42.1967	41.3755	40.5544	39.7574	38.9603	38.1821	37.4039	36.6268	35.8497	35.1314	34.4131	33.7131	33.0131	32.4037
	subject 22	45.7993	45.6053	45.4112	45.2136	45.0156	44.8117	44.6066	44.3644	44.1097	43.8256	43.5268	43.2411	42.9648	42.7064	42.4659	42.2762	42.1575	42.0786	42.0794	42.0978	42.1696	42.2425	42.3212	42.4047	42.5406	42.6765	42.7942	42.9119	42.9356	42.9509	42.9154	42.8699	42.7302	42.5593	42.2887	41.9683	41.5799	41.1429	40.6438	40.0824	39.4747	38.8021	38.1121	37.3869	36.6553	35.9046	35.1428	34.3255
	subject 23	43.7321	43.3176	42.9032	42.4657	42.0283	41.7399	41.4515	41.4047	41.3578	41.5604	41.7631	42.2905	42.8179	43.3664	43.9148	44.2122	44.5095	44.3935	44.2774	43.8695	43.4617	42.9273	42.393	41.8367	41.2804	40.7222	40.1641	39.6831	39.2021	38.7944	38.3866	37.9164	37.4462	36.9154	36.3846	35.8075	35.2304	34.6705	34.1105	33.5656	33.0208	32.4723	31.9238	31.3356	30.7475	30.0922	29.4368	28.7287
	subject 24	48.1571	47.8032	47.4493	47.1568	46.8771	46.6018	46.3287	46.1681	46.1303	46.1302	46.2163	46.3212	46.5509	46.7806	47.1366	47.4983	47.8785	48.2638	48.6294	48.9823	49.2613	49.444	49.5888	49.6261	49.6463	49.4883	49.3303	49.0077	48.6694	48.2573	47.8192	47.3689	46.9092	46.441	45.9595	45.4575	44.8818	44.3074	43.762	43.2166	42.5882	41.9472	41.2342	40.4898	39.777	39.0934	38.3549	37.5134
	subject 25	43.8229	43.7316	43.638	43.4862	43.3346	43.1846	43.0336	42.8753	42.7344	42.6872	42.6676	42.7617	42.8755	43.0538	43.2743	43.6066	43.8949	44.0869	44.2562	44.3841	44.4778	44.5183	44.4749	44.3208	44.0994	43.8021	43.3806	42.8396	42.2227	41.5435	40.8505	40.1481	39.4567	38.7718	38.2366	37.7762	37.2057	36.5894	36.0462	35.528	35.0419	34.5647	34.0555	33.5394	32.9428	32.3334	31.7959	31.2662
	subject 26	25.6578	25.2435	24.8292	24.4727	24.1377	23.8491	23.6161	23.4118	23.3364	23.2611	23.3302	23.4138	23.6352	23.9354	24.3147	24.8325	25.3625	26.0163	26.6701	27.093	27.4645	27.7779	28.0429	28.2483	28.2949	28.3414	28.2088	28.0762	27.8115	27.4973	27.1197	26.6662	26.2294	25.8677	25.5061	25.0393	24.5621	24.0554	23.5319	22.9797	22.377	21.77	21.1197	20.4694	19.8726	19.2876	18.6976	18.1033
	subject 27	50.1961	49.977	49.758	49.4851	49.2099	49.0293	48.8572	48.5523	48.2289	47.9027	47.5761	47.2721	46.974	46.926	46.9592	47.0927	47.2663	47.3988	47.5114	47.5181	47.4633	47.459	47.4894	47.5425	47.6139	47.6348	47.6071	47.4631	47.1877	46.903	46.6061	46.2936	45.9563	45.6126	45.2572	44.8999	44.5387	44.1881	43.867	43.5453	43.2215	42.8535	42.2895	41.7174	41.0971	40.467	39.7517	39.0361
	subject 28	39.6375	39.3763	39.1152	38.8468	38.5773	38.3659	38.1744	38.1842	38.3191	38.568	38.9361	39.3145	39.7112	40.1101	40.5166	40.9119	41.2127	41.5135	41.6754	41.8343	41.7197	41.5573	41.2121	40.7972	40.328	39.8221	39.317	38.813	38.2954	37.7517	37.1784	36.4956	35.805	35.03	34.2549	33.5122	32.771	32.1543	31.5632	30.9108	30.2324	29.7072	29.2955	28.9021	28.5315	28.118	27.6134	27.1185
	subject 29	54.6013	54.4783	54.3507	54.167	53.9883	53.8366	53.6687	53.4465	53.221	52.988	52.7488	52.4999	52.329	52.249	52.2637	52.3594	52.5007	52.6704	52.9198	53.2047	53.4781	53.7481	53.9955	54.2389	54.3576	54.4659	54.4857	54.4938	54.3626	54.2127	53.9607	53.6946	53.3819	53.0562	52.7013	52.2804	51.7541	51.2475	50.7638	50.1923	49.5457	48.9071	48.2734	47.6154	46.9467	46.2868	45.6296	44.9589
	subject 30	61.366	61.0677	60.7499	60.3725	59.9574	59.5032	59.061	58.6232	58.1316	57.6544	57.2294	56.8799	56.6141	56.4853	56.41	56.5632	56.7435	56.9935	57.3097	57.7047	58.0924	58.4769	58.8427	59.1787	59.3948	59.5212	59.5327	59.3567	59.0942	58.6714	58.2296	57.755	57.2485	56.6978	56.086	55.4436	54.7521	54.0583	53.3764	52.6663	51.9145	51.1422	50.3588	49.5885	48.8219	48.0677	47.3198	46.5818
Y	100%Gait cycle
	subject 1	6.45804	6.41333	6.36862	6.32526	6.28363	6.24201	6.21466	6.1894	6.17305	6.17677	6.18049	6.23317	6.30273	6.36931	6.42223	6.47515	6.5563	6.6551	6.75306	6.83528	6.9175	7.00189	7.08855	7.17521	7.23888	7.30063	7.33917	7.33625	7.33332	7.29603	7.24986	7.18563	7.06119	6.93676	6.81711	6.69984	6.57837	6.42006	6.26176	6.08767	5.90005	5.71243	5.50305	5.2931	5.08192	4.86897	4.65603	4.44892
	subject 2	14.1865	14.2862	14.3877	14.5334	14.6749	14.7668	14.876	15.1156	15.3562	15.6021	15.8592	16.1621	16.51	17.0037	17.5042	18.0229	18.5465	19.0807	19.6024	20.1011	20.5396	20.8849	21.181	21.4125	21.5961	21.7258	21.8153	21.8662	21.8566	21.7974	21.6745	21.5072	21.2498	20.9391	20.6144	20.2829	19.8732	19.431	19.0393	18.6648	18.2796	17.8915	17.5798	17.2844	17.0531	16.8319	16.5485	16.2583
	subject 3	1.28286	1.37954	1.47621	1.57461	1.67316	1.74977	1.82199	1.89371	1.96526	1.9896	1.99033	1.99269	1.99621	1.98499	1.95902	1.93306	1.90711	1.86941	1.80821	1.76539	1.7777	1.78817	1.7894	1.78704	1.74514	1.70323	1.65091	1.59859	1.62112	1.65046	1.64082	1.62337	1.57152	1.50819	1.42921	1.34241	1.19206	0.99632	0.80547	0.61951	0.41502	0.18457	-0.03564	-0.23539	-0.4352	-0.6352	-0.85114	-1.14682
	subject 4	-2.97589	-2.91104	-2.84925	-2.81141	-2.75928	-2.65832	-2.52327	-2.32193	-2.0972	-1.84421	-1.58617	-1.32427	-1.04445	-0.75616	-0.4304	-0.09482	0.33555	0.77468	1.15592	1.51599	1.7369	1.94131	2.09492	2.26008	2.44588	2.65183	2.88034	2.92604	2.842	2.7019	2.53756	2.34933	2.15554	1.88159	1.59741	1.21904	0.83558	0.42354	0.02002	-0.35976	-0.71198	-1.01874	-1.30565	-1.57193	-1.7702	-1.92386	-2.13427	-2.36708
	subject 5	-2.54635	-2.47792	-2.40983	-2.35017	-2.28857	-2.20434	-2.11999	-2.03483	-1.94846	-1.85564	-1.76488	-1.68255	-1.58377	-1.43151	-1.2748	-1.10633	-0.89961	-0.60923	-0.24576	0.25169	0.78511	1.37428	1.96026	2.54204	3.09816	3.62543	4.12957	4.61148	5.05269	5.46047	5.79253	6.0716	6.27298	6.42822	6.54819	6.65051	6.70688	6.7441	6.75341	6.75318	6.68204	6.59141	6.45151	6.30105	6.27696	6.27298	6.1614	6.03812
	subject 6	-3.59703	-3.55741	-3.51778	-3.46135	-3.40339	-3.35259	-3.30323	-3.24095	-3.17435	-3.08188	-2.97647	-2.90593	-2.8603	-2.80375	-2.73628	-2.68013	-2.63982	-2.57639	-2.46671	-2.31953	-2.05985	-1.75372	-1.21532	-0.66979	-0.04569	0.5784	0.62253	0.66665	1.31777	2.02406	2.53481	3.00645	3.41409	3.80041	4.10452	4.36752	4.53879	4.64454	4.69513	4.69056	4.67214	4.63433	4.58705	4.52083	4.47014	4.46606	4.45894	4.43666
	subject 7	-4.49439	-4.41293	-4.33147	-4.25049	-4.16953	-4.09886	-4.02911	-3.92678	-3.8199	-3.69315	-3.56252	-3.40689	-3.24484	-3.02935	-2.79653	-2.48241	-2.13576	-1.78977	-1.44411	-1.09228	-0.73685	-0.40342	-0.08516	0.2273	0.53504	0.89658	1.30976	1.72175	2.13242	2.52316	2.88734	3.22229	3.51109	3.76609	3.95746	4.11085	4.17813	4.2167	4.17576	4.11625	3.99258	3.86055	3.69138	3.52677	3.38955	3.25885	3.18565	3.11251
	subject 8	1.09575	1.23543	1.37511	1.51241	1.64883	1.77995	1.90472	2.03405	2.18385	2.33365	2.49195	2.6511	2.82372	3.00405	3.20395	3.4381	3.67857	3.98218	4.28578	4.60463	4.92687	5.24728	5.56618	5.86335	6.10258	6.34181	6.54095	6.74009	6.86747	6.96794	7.07159	7.17906	7.27195	7.29927	7.3266	7.2757	7.21697	7.09403	6.9344	6.76708	6.58629	6.40012	6.16013	5.92013	5.67805	5.43549	5.16546	4.87253
	subject 9	5.98064	6.08328	6.18591	6.30817	6.43604	6.55744	6.67367	6.79841	6.94019	7.0808	7.21205	7.3433	7.48311	7.624	7.77122	7.92162	8.0665	8.2045	8.34801	8.5108	8.6736	8.81799	8.96238	9.06283	9.15073	9.20144	9.2224	9.22057	9.17314	9.12279	9.04917	8.97555	8.91256	8.8509	8.75307	8.63715	8.505	8.35256	8.18587	7.96934	7.75281	7.5672	7.3816	7.14765	6.8999	6.63683	6.36153	6.0958
	subject 10	0.38262	0.48758	0.59253	0.70427	0.81744	0.95247	1.09918	1.25287	1.41419	1.58909	1.79503	2.0072	2.2609	2.5146	2.81389	3.11525	3.48463	3.87292	4.30615	4.76828	5.2283	5.68556	6.14865	6.62825	7.10412	7.54099	7.97785	8.35976	8.73642	9.04826	9.33722	9.57826	9.78246	9.96231	10.1043	10.2224	10.2544	10.2825	10.2225	10.1626	10.1015	10.0402	9.94632	9.83815	9.72562	9.60908	9.47998	9.32733
	subject 11	0.58351	0.73735	0.89119	1.05889	1.22784	1.40148	1.57605	1.78318	2.00118	2.2357	2.47849	2.75023	3.04266	3.39721	3.81388	4.30018	4.88397	5.48397	6.1164	6.7167	7.22057	7.7132	8.14962	8.5793	8.93496	9.29062	9.55729	9.82397	9.99873	10.1651	10.2054	10.2205	10.1494	10.0495	9.8983	9.72148	9.57184	9.44161	9.27984	9.08652	8.89436	8.70383	8.52078	8.35271	8.21725	8.17961	8.14572	8.13053
	subject 12	0.64713	0.74275	0.83838	0.93964	1.04114	1.17575	1.31331	1.41634	1.51456	1.66125	1.8174	1.97655	2.13646	2.37581	2.64094	2.90563	3.17015	3.47268	3.79363	4.16216	4.55831	4.97257	5.39932	5.82745	6.25671	6.63934	6.97722	7.23446	7.40056	7.53292	7.62029	7.67004	7.66042	7.61328	7.49554	7.35324	7.15524	6.94926	6.72115	6.49285	6.26392	6.03287	5.79237	5.55705	5.35274	5.14793	4.93878	4.72739
	subject 13	7.09222	7.04539	6.99855	6.94129	6.87587	6.80963	6.73753	6.66543	6.61562	6.57614	6.53869	6.50749	6.47629	6.42895	6.3777	6.36028	6.40153	6.44277	6.53949	6.6406	6.76009	6.8989	7.03726	7.16688	7.29649	7.39762	7.48052	7.55235	7.57042	7.58849	7.56291	7.52133	7.45731	7.33908	7.22084	7.09214	6.96164	6.82456	6.67818	6.5318	6.38667	6.24157	6.09726	5.95363	5.81289	5.69895	5.58502	5.47637
	subject 14	-1.40996	-1.2657	-1.12095	-0.96441	-0.80934	-0.6716	-0.53354	-0.39319	-0.24811	-0.07767	0.09778	0.29375	0.51795	0.83392	1.17732	1.59324	2.0472	2.58439	3.13838	3.72315	4.30215	4.8722	5.41902	5.93524	6.4283	6.89533	7.30048	7.64613	7.94924	8.21741	8.4027	8.52998	8.6384	8.73562	8.78058	8.79941	8.74537	8.66097	8.50079	8.3147	8.27	8.26418	8.16601	8.04805	7.96101	7.87889	7.78937	7.69905
	subject 15	1.39177	1.4813	1.57083	1.65802	1.74433	1.83499	1.93087	2.03156	2.15386	2.27616	2.43134	2.58979	2.78527	3.00189	3.20672	3.39091	3.57618	3.77236	3.96853	4.20045	4.44031	4.69901	4.97339	5.24945	5.52997	5.81049	6.05728	6.30407	6.50082	6.67882	6.86246	7.05286	7.22412	7.30926	7.3944	7.33351	7.25801	7.15155	7.02738	6.87367	6.66827	6.45938	6.21554	5.97169	5.69366	5.40804	5.11362	4.81188
	subject 16	-1.91827	-1.90366	-1.88346	-1.79627	-1.70412	-1.58461	-1.44626	-1.2451	-1.00801	-0.69006	-0.35663	0.00159	0.4078	0.87001	1.47158	2.19261	2.9592	3.75429	4.47724	5.16813	5.80755	6.43153	6.89219	7.32317	7.65474	7.97803	8.17898	8.37088	8.45432	8.53306	8.58598	8.64881	8.74469	8.82467	8.86888	8.91846	8.97665	9.03191	9.08377	9.13448	9.18421	9.22016	9.2475	9.23105	9.19516	9.12704	9.04925	8.92344
	subject 17	0.42477	0.52352	0.62226	0.73578	0.85351	0.98206	1.11927	1.26829	1.44092	1.61534	1.80405	1.99276	2.16689	2.3392	2.50919	2.67801	2.86374	3.07059	3.28241	3.51161	3.7408	4.00847	4.27613	4.5209	4.75914	4.99503	5.22902	5.44587	5.62842	5.80448	5.92868	6.05289	6.12873	6.19853	6.20958	6.19127	6.14585	6.06657	5.98222	5.88018	5.77814	5.65693	5.53572	5.44484	5.36261	5.24789	5.10715	4.97885
	subject 18	0.413	0.68213	0.95126	1.21353	1.47518	1.74344	2.01302	2.30309	2.59999	2.85766	3.09573	3.36486	3.65619	3.94027	4.21712	4.50802	4.81858	5.16901	5.59917	6.01505	6.38808	6.77698	7.24519	7.71673	8.22479	8.73285	9.24471	9.75658	10.284	10.8128	11.3033	11.7862	12.269	12.7518	13.112	13.4109	13.6941	13.9661	14.1699	14.3055	14.4492	14.6046	14.7218	14.7631	14.7952	14.8	14.7916	14.7166
	subject 19	6.87784	6.86735	6.856	6.82328	6.79281	6.78857	6.78912	6.82559	6.86082	6.88935	6.926	6.99588	7.06408	7.12676	7.19634	7.28414	7.37162	7.45838	7.56216	7.69711	7.89852	8.20294	8.42435	8.53635	8.68888	8.88702	9.05181	9.18454	9.29976	9.40059	9.431	9.41212	9.34322	9.24463	9.10214	8.93769	8.73327	8.5122	8.28905	8.06521	7.80825	7.54219	7.23992	6.9299	6.61233	6.29355	6.07361	5.86442
	subject 20	4.16172	4.30186	4.442	4.60695	4.7719	4.95644	5.14097	5.3198	5.49864	5.70077	5.90289	6.11296	6.32302	6.53792	6.75282	7.07391	7.39499	7.75405	8.11311	8.54979	8.98648	9.36662	9.74676	10.0747	10.4026	10.4916	10.5807	10.7083	10.8359	10.8896	10.9433	10.8888	10.8344	10.6143	10.3942	10.2438	10.0934	9.84985	9.60631	9.42117	9.23603	9.03188	8.82772	8.59857	8.36941	8.15713	7.94485	7.73407
	subject 21	3.22583	3.35353	3.48122	3.60269	3.72416	3.90687	4.08958	4.24805	4.40651	4.5988	4.79108	4.96231	5.13354	5.31375	5.49397	5.62584	5.75771	5.92824	6.09877	6.42873	6.75869	7.2243	7.68991	8.21445	8.73899	9.30662	9.87425	10.3676	10.861	11.2539	11.6469	12.0705	12.494	12.7452	12.9964	13.0365	13.0767	13.0358	12.995	12.8394	12.6838	12.4526	12.2214	11.9412	11.661	11.4787	11.2965	11.0457
	subject 22	2.43343	2.40993	2.38644	2.35833	2.3298	2.29808	2.26573	2.2521	2.24472	2.2551	2.27436	2.30534	2.3447	2.39542	2.45751	2.54135	2.65564	2.77586	2.90791	3.05799	3.26212	3.47233	3.71293	3.9574	4.24456	4.53172	4.85048	5.16923	5.51595	5.8652	6.17801	6.48354	6.82893	7.18761	7.49462	7.77578	7.9787	8.12573	8.23471	8.30565	8.31925	8.25258	8.16129	8.02075	7.86046	7.64094	7.41583	7.16277
	subject 23	0.45858	0.52	0.58141	0.64203	0.70264	0.79079	0.87894	0.92104	0.96314	1.0878	1.21245	1.45549	1.69853	2.06214	2.42574	2.83665	3.24755	3.61398	3.9804	4.3315	4.68261	4.98388	5.28516	5.53868	5.7922	5.9489	6.1056	6.17426	6.24292	6.18348	6.12404	6.1154	6.10677	6.06013	6.0135	5.95644	5.89938	5.89455	5.88971	5.88648	5.88326	5.88912	5.89498	5.87138	5.84779	5.74719	5.6466	5.60107
	subject 24	2.1868	2.33563	2.48447	2.64499	2.80797	2.99667	3.19909	3.35607	3.46346	3.56943	3.67216	3.78236	3.94233	4.1023	4.33851	4.57819	4.88026	5.19966	5.54133	5.89733	6.19923	6.4308	6.64738	6.82147	6.98899	7.0875	7.186	7.23283	7.27474	7.2577	7.21987	7.17809	7.13328	7.02692	6.82483	6.61502	6.37741	6.14338	5.98808	5.83277	5.63508	5.43104	5.25458	5.09018	4.91727	4.73655	4.55566	4.37446
	subject 25	3.26402	3.35897	3.45362	3.54066	3.62931	3.737	3.84888	3.9922	4.14466	4.34629	4.54765	4.74795	4.94759	5.14511	5.39373	5.77738	6.22454	6.81065	7.41884	8.06754	8.71343	9.35497	9.95316	10.4942	10.9827	11.412	11.7531	12.0094	12.2054	12.3518	12.4708	12.5706	12.6765	12.7859	12.8712	12.9444	12.9222	12.8602	12.8038	12.7493	12.5785	12.3758	12.2048	12.0407	11.8989	11.7607	11.4841	11.1926
	subject 26	0.78946	0.90801	1.02657	1.13197	1.23244	1.34207	1.46269	1.58968	1.74534	1.90099	2.12093	2.3473	2.67735	3.06666	3.43994	3.78519	4.13069	4.47875	4.82681	5.21982	5.62283	6.03889	6.46584	6.88273	7.27276	7.6628	7.89202	8.12124	8.32097	8.50964	8.61729	8.62772	8.61704	8.51139	8.40574	8.13287	7.84329	7.49447	7.11181	6.6957	6.22106	5.7465	5.27265	4.7988	4.28986	3.77313	3.27645	2.79647
	subject 27	-2.54653	-2.53639	-2.52626	-2.5055	-2.4843	-2.34888	-2.20331	-2.07486	-1.9488	-1.81411	-1.67773	-1.53139	-1.38249	-1.14484	-0.87841	-0.60862	-0.3375	-0.01147	0.34117	0.72289	1.1215	1.58761	2.10028	2.62811	3.16828	3.68524	4.17993	4.58985	4.90394	5.22921	5.56939	5.80597	5.87896	5.89679	5.81077	5.69518	5.51252	5.28939	4.9542	4.61901	4.28385	3.94019	3.55877	3.19888	2.96817	2.73724	2.50427	2.27366
	subject 28	7.44133	7.48608	7.53083	7.54937	7.56408	7.57652	7.58818	7.63867	7.71325	7.85082	8.05411	8.32061	8.69864	9.09218	9.53647	9.99607	10.5843	11.1724	11.6803	12.1865	12.6358	13.0752	13.481	13.874	14.1944	14.4655	14.6982	14.8872	15.0518	15.1691	15.2751	15.3395	15.4018	15.4424	15.4829	15.5126	15.5418	15.511	15.468	15.4336	15.403	15.3409	15.2555	15.1215	14.9272	14.7508	14.6127	14.4688
	subject 29	-3.16404	-3.1616	-3.1585	-3.14754	-3.13343	-3.10201	-3.06837	-3.02731	-2.97903	-2.91451	-2.82891	-2.70959	-2.56839	-2.40166	-2.24316	-2.09171	-1.89704	-1.67536	-1.3585	-0.99934	-0.61226	-0.21679	0.14489	0.50043	0.88791	1.27804	1.63623	2.00059	2.43899	2.87855	3.32454	3.75224	4.11898	4.46509	4.7648	5.00767	5.15961	5.26078	5.30274	5.27426	5.1854	5.01323	4.78899	4.53549	4.269	3.98576	3.69749	3.43634
	subject 30	2.08143	2.24841	2.41765	2.59385	2.77044	2.94744	3.09664	3.23592	3.42422	3.60395	3.75171	3.87373	3.96715	4.15425	4.37792	4.48127	4.60576	4.82593	5.10174	5.4439	5.87402	6.34152	6.90702	7.50351	8.20682	8.88076	9.5171	10.0881	10.6289	11.0954	11.5381	11.896	12.1957	12.4155	12.5337	12.6011	12.5709	12.5178	12.3927	12.254	12.0955	11.9285	11.7571	11.6103	11.4559	11.2373	11.0628	10.9588
Z	100%Gait cycle
	subject 1	3.84395	3.69144	3.53893	3.40813	3.30544	3.20275	3.13121	3.06426	3.03879	3.10663	3.17448	3.236	3.29533	3.38885	3.63868	3.8885	4.06457	4.19453	4.31001	4.15762	4.00522	3.84972	3.69094	3.53216	3.24211	2.94113	2.64655	2.36341	2.08027	1.97406	1.91351	1.85022	1.7778	1.70538	1.7423	1.8339	1.92548	2.01689	2.1083	2.29219	2.55535	2.81851	2.91222	3.00147	3.1249	3.29747	3.47005	3.63135
	subject 2	7.65893	7.43076	7.20764	7.10843	7.01425	6.97919	6.94231	6.89171	6.85629	6.90248	7.03478	7.52009	8.10139	8.99467	9.869	10.6932	11.4808	12.1882	12.7152	12.9114	13.0589	13.1311	13.0734	12.8448	12.5796	12.2733	12.0802	11.9959	11.9567	11.9546	11.9456	11.932	11.9007	11.859	11.8038	11.742	11.7934	11.892	11.8339	11.7222	12.0451	12.4876	12.856	13.2086	13.4908	13.7617	14.3571	14.9878
	subject 3	3.55242	3.44269	3.33295	3.27732	3.22661	3.13277	3.03031	2.95572	2.89042	2.93556	3.03592	3.09834	3.13367	3.19099	3.27031	3.3404	3.39758	3.48243	3.6226	3.7327	3.75259	3.75238	3.65168	3.54755	3.4057	3.26386	3.0082	2.75253	2.68175	2.62779	2.5207	2.40298	2.11374	1.76732	1.4962	1.26272	1.03909	0.8225	0.57914	0.30903	0.08975	-0.05838	-0.20537	-0.35009	-0.48741	-0.60248	-0.71583	-0.82056
	subject 4	-5.12336	-5.27678	-5.43477	-5.6286	-5.82374	-6.02333	-6.22936	-6.44792	-6.65042	-6.83351	-7.02636	-7.22669	-7.42189	-7.61467	-7.62013	-7.57653	-7.53831	-7.5016	-7.51494	-7.48614	-7.18042	-6.81564	-6.26915	-5.74251	-5.25139	-5.20669	-5.662	-6.37571	-7.27279	-7.99428	-8.63985	-9.03714	-9.3767	-9.52338	-9.64975	-9.65963	-9.66452	-9.64138	-9.60718	-9.54218	-9.47613	-9.40835	-9.3345	-9.25435	-9.15488	-9.04271	-8.86062	-8.65091
	subject 5	-4.06593	-4.32756	-4.5848	-4.73458	-4.88353	-5.02275	-5.15428	-5.22823	-5.29154	-5.29772	-5.27177	-5.11408	-4.90315	-4.51917	-4.11325	-3.64937	-3.17454	-2.67578	-2.20911	-1.8013	-1.52247	-1.44357	-1.45623	-1.58961	-1.78358	-2.04574	-2.30481	-2.5609	-2.78756	-2.99006	-3.1537	-3.29014	-3.35552	-3.3787	-3.45042	-3.5464	-3.58838	-3.60787	-3.55407	-3.47519	-3.46834	-3.4813	-3.26761	-3.00536	-2.67303	-2.32955	-1.82758	-1.30838
	subject 6	-9.57413	-9.70094	-9.82776	-9.94967	-10.0711	-10.173	-10.271	-10.2899	-10.2826	-10.2749	-10.2672	-10.0144	-9.58667	-9.01881	-8.31083	-7.60561	-6.90424	-6.2226	-5.58039	-4.75337	-3.37189	-2.32202	-2.93012	-3.45041	-3.00473	-2.55906	-3.22504	-3.89102	-4.61902	-5.35266	-5.76602	-6.11532	-6.39328	-6.64745	-6.9092	-7.17474	-7.36347	-7.49732	-7.61068	-7.70353	-7.78764	-7.85951	-7.92835	-7.99111	-7.98631	-7.77884	-7.54147	-7.15461
	subject 7	-4.77611	-4.85018	-4.92426	-5.07301	-5.22494	-5.30668	-5.38219	-5.44548	-5.50706	-5.4717	-5.41742	-5.22546	-4.99821	-4.60494	-4.15784	-3.82172	-3.52999	-3.3495	-3.22295	-3.18877	-3.20822	-3.34569	-3.56453	-3.74058	-3.88175	-3.92944	-3.88739	-3.90166	-3.9796	-4.094	-4.257	-4.40977	-4.54636	-4.68001	-4.80813	-4.92457	-5.01456	-5.09136	-5.13163	-5.16903	-5.19651	-5.18446	-4.99675	-4.82685	-4.76383	-4.71554	-4.79677	-4.85385
	subject 8	-1.52166	-1.41671	-1.31176	-1.20896	-1.10696	-0.96157	-0.7641	-0.56225	-0.34064	-0.11904	0.19757	0.52368	0.95366	1.443	1.99656	2.6625	3.30534	3.71721	4.12908	4.27385	4.35928	4.36462	4.30322	4.21545	4.05739	3.89932	3.75725	3.61519	3.63919	3.72547	3.68346	3.48748	3.3125	3.23198	3.15146	3.01481	2.87255	2.73947	2.61164	2.39677	2.0296	1.69306	1.66296	1.63286	1.64364	1.66352	1.67805	1.68814
	subject 9	-0.05782	-0.00054995	0.05672	0.11941	0.18365	0.29181	0.43511	0.53679	0.55522	0.58677	0.72319	0.85961	1.09474	1.34221	1.57256	1.79436	1.95247	2.03097	2.06371	1.93627	1.80883	1.4683	1.12778	0.7665	0.39929	0.09975	-0.14567	-0.33885	-0.42756	-0.53707	-0.81291	-1.08875	-1.11824	-1.11694	-1.12666	-1.14189	-1.11269	-1.02793	-0.94213	-0.85266	-0.76319	-0.75606	-0.74892	-0.6407	-0.5036	-0.4702	-0.51977	-0.58057
	subject 10	8.45231	8.34941	8.2465	8.03673	7.80447	7.47355	7.09002	6.76136	6.49255	6.24467	6.04463	5.84771	5.67153	5.49535	5.46459	5.44045	5.32891	5.1931	5.02171	4.82744	4.65204	4.50115	4.36061	4.24934	4.15167	4.19677	4.24186	4.30691	4.37386	4.34723	4.28756	4.15011	3.95281	3.78337	3.65727	3.55597	3.544	3.5387	3.6803	3.8219	3.92093	4.01358	4.28716	4.6399	4.88498	5.03136	5.11653	5.08694
	subject 11	-7.94729	-7.87458	-7.80187	-7.66194	-7.5159	-7.44646	-7.39234	-6.94051	-6.3561	-5.66283	-4.91513	-4.19063	-3.48272	-2.75179	-1.99786	-1.35609	-0.87135	-0.55514	-0.576	-0.68338	-1.05033	-1.42455	-1.83508	-2.24609	-2.66226	-3.07843	-3.21682	-3.3552	-3.53288	-3.71413	-3.93188	-4.15692	-4.3956	-4.63883	-4.95032	-5.29595	-5.47695	-5.54035	-5.64388	-5.78755	-5.88608	-5.92144	-5.93687	-5.91244	-5.88086	-5.82786	-5.72233	-5.35415
	subject 12	-0.92206	-0.79012	-0.65818	-0.5216	-0.38483	-0.24093	-0.09639	0.05208	0.2011	0.37523	0.55426	0.75289	0.95655	1.08645	1.19243	1.48038	1.84111	2.02349	2.11938	2.17727	2.21309	2.15752	2.03892	1.88858	1.7124	1.57331	1.46983	1.42057	1.43258	1.45056	1.47648	1.52798	1.61985	1.72288	1.8469	1.94894	2.00112	2.09705	2.31411	2.49274	2.53858	2.5867	2.64492	2.69618	2.70571	2.69646	2.52193	2.34027
	subject 13	-0.92468	-0.75505	-0.58541	-0.4285	-0.28156	-0.14735	-0.10481	-0.06228	-0.00095796	0.06909	0.10555	0.03792	-0.0297	0.13529	0.35668	0.58156	0.81249	1.04342	1.07538	1.09164	0.9669	0.69412	0.41697	0.05482	-0.30733	-0.62866	-0.92387	-1.19837	-1.37227	-1.54618	-1.63059	-1.68219	-1.75666	-1.88641	-2.01617	-2.10395	-2.18454	-2.2705	-2.36404	-2.45758	-2.57309	-2.68915	-2.80714	-2.9268	-3.04646	-3.1661	-3.28574	-3.26101
	subject 14	3.13941	3.05882	2.97575	2.83198	2.69062	2.57766	2.47449	2.44484	2.4317	2.50725	2.60218	2.77664	2.94866	3.11278	3.3246	3.66248	3.8981	3.91	3.93193	3.97222	3.93025	3.76075	3.5838	3.39701	3.1905	2.96181	2.74645	2.54388	2.39821	2.29927	2.23885	2.2054	2.19446	2.19688	2.3514	2.58197	2.69457	2.75802	3.0103	3.32719	3.27127	3.11284	3.17243	3.27875	3.06101	2.7917	2.68986	2.60622
	subject 15	-7.68353	-7.73157	-7.7796	-7.75569	-7.70479	-7.62261	-7.50287	-7.36319	-7.13378	-6.90437	-6.46664	-6.00809	-5.34971	-4.57714	-3.82854	-3.12189	-2.44365	-2.04961	-1.65557	-1.45286	-1.29267	-1.28619	-1.40779	-1.57544	-1.86587	-2.15631	-2.62842	-3.10054	-3.36647	-3.55508	-3.83595	-4.22755	-4.60695	-4.93144	-5.25593	-5.36492	-5.45237	-5.62576	-5.84825	-6.05148	-6.22103	-6.38677	-6.51449	-6.64222	-6.67949	-6.69666	-6.63708	-6.51355
	subject 16	-3.18901	-3.0009	-2.8116	-2.60798	-2.40883	-2.2342	-2.07026	-1.94193	-1.75715	-1.44535	-0.98538	-0.28834	0.46542	1.28537	1.80615	2.07052	2.05223	1.85728	1.4771	1.0146	0.44655	-0.15316	-0.62502	-1.07364	-1.43714	-1.79354	-2.08684	-2.37107	-2.54645	-2.71398	-2.83838	-2.89083	-2.70347	-2.4997	-2.25902	-1.98303	-1.65053	-1.32411	-1.0048	-0.63985	-0.23578	0.10325	0.40162	0.69032	0.97473	1.2335	1.48459	1.55307
	subject 17	-8.64782	-8.68014	-8.71247	-8.74489	-8.77733	-8.81813	-8.8656	-8.8962	-8.89303	-8.88541	-8.84215	-8.7989	-8.64894	-8.48564	-8.23571	-7.94247	-7.65784	-7.38398	-7.09997	-6.78042	-6.46087	-6.23379	-6.00672	-5.78499	-5.5648	-5.41606	-5.32449	-5.27416	-5.30629	-5.34524	-5.43868	-5.53211	-5.65768	-5.78726	-5.96231	-6.16008	-6.36431	-6.57661	-6.78596	-6.98499	-7.18402	-7.41512	-7.64623	-7.91296	-8.18987	-8.48057	-8.78232	-8.90256
	subject 18	1.90929	1.90566	1.90203	1.8519	1.79755	1.75751	1.72033	1.61485	1.4866	1.64883	1.9563	2.14934	2.26065	2.42973	2.65657	2.92031	3.23569	3.51051	3.7042	3.95956	4.39991	4.77974	4.857	4.92427	4.88149	4.83871	4.55914	4.27957	4.02144	3.76526	3.7554	3.79481	3.78121	3.74994	3.65483	3.52779	3.54733	3.67158	3.80924	3.96033	4.10511	4.24107	4.39254	4.57503	4.7308	4.80642	4.92496	5.25804
	subject 19	0.86187	0.71663	0.57424	0.50186	0.43419	0.42191	0.41047	0.40532	0.39844	0.38226	0.38061	0.43853	0.48903	0.51541	0.58206	0.75517	0.86386	0.83161	0.78186	0.70004	0.66171	0.69082	0.55175	0.19098	-0.17266	-0.53953	-1.00516	-1.56577	-2.10385	-2.62344	-2.99921	-3.27432	-3.54989	-3.82573	-3.99008	-4.09868	-4.38445	-4.74405	-4.84137	-4.84896	-4.96227	-5.10466	-5.02246	-4.89215	-4.97689	-5.09585	-5.0348	-4.95419
	subject 20	-3.91045	-3.93514	-3.95984	-3.85423	-3.74862	-3.59729	-3.44597	-3.30487	-3.16378	-2.87881	-2.59384	-2.28233	-1.97081	-1.51773	-1.06464	-0.7149	-0.36516	0.04247	0.45009	0.61287	0.77565	0.81122	0.8468	0.59234	0.33788	0.19051	0.04315	-0.14165	-0.32644	-0.42259	-0.51874	-0.77454	-1.03035	-1.18688	-1.34342	-1.46755	-1.59168	-1.82995	-2.06822	-2.17015	-2.27209	-2.42531	-2.57853	-2.53692	-2.49531	-2.57204	-2.64877	-2.64711
	subject 21	-6.07992	-6.22832	-6.37671	-6.58764	-6.79857	-6.84933	-6.90009	-6.91297	-6.92584	-6.83142	-6.737	-6.50331	-6.26961	-5.85333	-5.43704	-4.64126	-3.84548	-3.00148	-2.15748	-1.56136	-0.96525	-0.62614	-0.28703	-0.38912	-0.49122	-1.21804	-1.94486	-2.96664	-3.98842	-4.7678	-5.54718	-6.27145	-6.99572	-7.15623	-7.31673	-7.45311	-7.58949	-7.54203	-7.49456	-7.42029	-7.34602	-7.07386	-6.8017	-6.31595	-5.8302	-5.56346	-5.29673	-5.07603
	subject 22	2.57821	2.60758	2.63694	2.55095	2.45447	2.3582	2.26197	2.10166	1.91998	1.72347	1.51955	1.34467	1.19053	1.06912	0.98042	0.93434	0.94792	1.00291	1.14074	1.2366	1.20659	1.13702	0.86968	0.5871	0.1369	-0.3133	-0.83381	-1.35433	-1.8212	-2.28319	-2.45181	-2.56175	-2.67144	-2.78105	-2.7664	-2.68963	-2.66028	-2.6648	-2.61663	-2.51575	-2.34105	-2.063	-1.86871	-1.84191	-1.78031	-1.61428	-1.43529	-1.19155
	subject 23	3.08664	3.09767	3.10869	3.1482	3.18771	3.44531	3.70291	4.18778	4.67265	5.17958	5.68651	5.9411	6.1957	6.09695	5.99821	5.44147	4.88474	4.32628	3.76783	3.32039	2.87295	2.79763	2.72231	2.94038	3.15846	3.32238	3.48631	3.47621	3.46612	3.60448	3.74285	3.79189	3.84093	3.94254	4.04414	4.07116	4.09818	4.18698	4.27577	4.08689	3.898	3.80881	3.71962	3.36223	3.00483	2.79548	2.58613	2.57286
	subject 24	-2.21841	-2.3737	-2.52898	-2.62799	-2.71515	-2.72145	-2.68463	-2.5516	-2.31363	-2.05857	-1.76446	-1.46978	-1.17133	-0.87288	-0.73645	-0.60738	-0.62815	-0.69056	-0.91376	-1.24032	-1.63457	-2.11683	-2.61469	-3.15674	-3.6939	-4.17969	-4.66547	-4.97493	-5.2676	-5.41373	-5.50814	-5.6199	-5.745	-5.88749	-6.05703	-6.18149	-6.14367	-6.11295	-6.23849	-6.36404	-6.25267	-6.10577	-5.71616	-5.22036	-5.24146	-5.73638	-5.82235	-5.14154
	subject 25	-5.64713	-5.6994	-5.75328	-5.84668	-5.92507	-5.82721	-5.71994	-5.54212	-5.34878	-5.07198	-4.76912	-4.35944	-3.95235	-3.55366	-3.20243	-2.97664	-2.78448	-2.66585	-2.51504	-2.3052	-2.07205	-1.80277	-1.56974	-1.38449	-1.16261	-0.8995	-0.76003	-0.73943	-0.70627	-0.66281	-0.68432	-0.75132	-0.81032	-0.86457	-0.98769	-1.14525	-1.07538	-0.91074	-0.6124	-0.26832	0.18531	0.66907	1.11354	1.54959	1.96666	2.3807	2.95832	3.55371
	subject 26	-3.664	-3.42665	-3.1893	-2.96154	-2.73738	-2.48923	-2.21231	-1.93751	-1.67224	-1.40697	-1.11274	-0.81561	-0.609	-0.45411	-0.23093	0.11178	0.44377	0.66851	0.89324	1.19444	1.51263	1.80308	2.07042	2.31927	2.51879	2.71832	2.24433	1.77033	1.49648	1.29768	1.19391	1.20418	1.18326	1.02193	0.86061	0.71397	0.5688	0.42506	0.28214	0.15724	0.06389	-0.02748	-0.09922	-0.17096	-0.13609	-0.07752	0.01282	0.12963
	subject 27	-1.22652	-1.16777	-1.10903	-1.00881	-0.90682	-0.43476	0.07019	0.36483	0.63013	0.91003	1.19277	1.44552	1.69059	1.98809	2.3026	2.83674	3.45872	4.04777	4.62084	5.06841	5.4431	5.68245	5.82845	5.82927	5.7118	5.4923	5.17484	4.81753	4.41516	4.01327	3.61203	3.23781	2.90627	2.55716	2.17496	1.86486	1.71819	1.57542	1.4435	1.2278	0.72267	0.27957	0.11215	-0.05061	-0.18548	-0.31835	-0.4336	-0.54889
	subject 28	6.89313	6.91204	6.93096	6.93384	6.93437	7.0786	7.27211	7.7923	8.51526	9.49179	10.7329	11.5523	11.6276	11.5691	11.0727	10.5465	9.76987	8.9933	8.24685	7.50105	6.75404	6.00682	5.27126	4.54016	4.06459	3.7624	3.5263	3.36529	3.25291	3.23473	3.23708	3.31542	3.41138	3.69673	3.98208	4.19691	4.4086	4.64602	4.88871	5.46626	6.18585	6.49919	6.51161	6.51778	6.51624	6.53515	6.59771	6.59831
	subject 29	3.19675	2.96224	2.72835	2.50204	2.27588	2.05049	1.83278	1.64068	1.45524	1.28479	1.11876	0.95981	0.91653	1.00822	1.25065	1.6223	1.93494	2.21071	2.4093	2.57359	2.62398	2.6402	2.57941	2.50462	2.30651	2.09812	1.79487	1.48541	1.10152	0.72445	0.38483	0.05972	-0.21702	-0.49001	-0.7546	-0.88938	-0.81647	-0.88643	-1.12307	-1.27066	-1.34193	-1.46949	-1.63223	-1.56927	-1.40601	-1.45621	-1.57045	-1.08443
	subject 30	-6.23788	-6.27441	-6.31689	-6.37764	-6.41443	-6.4264	-6.39736	-6.35367	-6.31259	-6.24179	-6.07026	-5.81822	-5.47672	-4.86623	-4.15077	-3.29832	-2.47735	-1.79309	-1.17545	-0.63727	-0.3559	-0.18369	-0.34203	-0.58552	-1.10828	-1.74546	-2.52914	-3.38621	-4.27716	-5.03479	-5.75831	-6.3688	-6.90422	-7.33642	-7.64594	-7.89412	-7.87273	-7.78817	-7.50493	-7.15457	-6.70498	-6.09903	-5.40856	-4.74709	-4.12018	-3.68403	-3.02921	-2.02648
[truncated: 53 more columns]
