# Supplementary material for: Surface effects on kinematics, kinetics and stiffness of habitual rearfoot strikers during running
Source: PLoS One. 2023 Mar 22;18(3):e0283323. doi: 10.1371/journal.pone.0283323 (PMC10032480; doi:10.1371/journal.pone.0283323)
Supplement: S1 Data — (ZIP) [file pone.0283323.s001.zip › S1 Date/100%joint angle/Data Knee joint angle.xlsx]

## Sheet: Surface01 Grass
Knee joint angle
X	100%Gait cycle	1	2	3	4	5	6	7	8	9	10	11	12	13	14	15	16	17	18	19	20	21	22	23	24	25	26	27	28	29	30	31	32	33	34	35	36	37	38	39	40	41	42	43	44	45	46	47	48
	subject 1	-12.7218	-13.1231	-13.5244	-13.9672	-14.4218	-14.9129	-15.433	-16.02	-16.7404	-17.4962	-18.5352	-19.5742	-20.8807	-22.2206	-23.657	-25.1418	-26.6374	-28.1465	-29.6373	-31.0636	-32.4899	-33.701	-34.9122	-35.8803	-36.779	-37.4378	-37.9047	-38.3142	-38.6091	-38.8833	-38.9918	-39.1003	-39.1105	-39.1084	-39.0825	-39.0445	-39.0085	-38.975	-38.9462	-38.9341	-38.922	-38.9187	-38.9154	-38.8877	-38.853	-38.8153	-38.7752	-38.7092
	subject 2	-16.5429	-16.95	-17.357	-17.826	-18.3126	-18.8576	-19.4491	-20.0904	-20.8308	-21.6072	-22.6708	-23.7344	-25.0735	-26.4471	-27.8622	-29.2981	-30.71	-32.0919	-33.4516	-34.7341	-36.0165	-37.1925	-38.3686	-39.3109	-40.1865	-40.8041	-41.2153	-41.594	-41.9075	-42.203	-42.3541	-42.5053	-42.574	-42.6324	-42.651	-42.6498	-42.6179	-42.5479	-42.4581	-42.2988	-42.1396	-41.8563	-41.5729	-41.2457	-40.9058	-40.539	-40.1505	-39.7751
	subject 3	-13.5603	-14.0183	-14.4763	-14.9369	-15.3984	-15.8956	-16.4215	-17.0243	-17.7809	-18.5663	-19.5827	-20.5992	-21.7097	-22.832	-23.9746	-25.1272	-26.2526	-27.3439	-28.4328	-29.5131	-30.5933	-31.624	-32.6547	-33.5569	-34.4224	-35.1461	-35.7565	-36.2963	-36.6949	-37.0731	-37.2893	-37.5054	-37.5901	-37.6584	-37.6622	-37.6338	-37.5294	-37.3302	-37.1044	-36.7852	-36.466	-36.0811	-35.6961	-35.3341	-34.9787	-34.6141	-34.242	-33.8356
	subject 4	-9.17193	-9.87331	-10.582	-11.3481	-12.1033	-12.8213	-13.5069	-14.1292	-14.7349	-15.3208	-16.0759	-16.9609	-18.2989	-19.8508	-21.3614	-22.8612	-24.3593	-25.8627	-27.6503	-29.4777	-31.5668	-33.6592	-35.7618	-37.7366	-39.4827	-41.0588	-42.4443	-43.593	-44.5737	-45.0387	-45.2807	-45.3421	-45.3615	-45.3445	-45.322	-45.2387	-45.1476	-45.0127	-44.8603	-44.6589	-44.4802	-44.339	-44.0934	-43.7394	-43.3914	-43.0473	-42.8473	-42.7041
	subject 5	-14.0705	-14.5708	-15.0845	-15.6586	-16.26	-16.9092	-17.6047	-18.3388	-19.1984	-20.1051	-21.4726	-22.9287	-24.8087	-26.7386	-28.8017	-30.8194	-32.7827	-34.5542	-36.2162	-37.6247	-38.9769	-39.8696	-40.7135	-41.3374	-41.9146	-42.41	-42.7977	-43.0956	-43.356	-43.6023	-43.7952	-43.9825	-44.1666	-44.3404	-44.4862	-44.6281	-44.7652	-44.8998	-45.0329	-45.099	-45.1502	-45.2518	-45.3362	-45.3434	-45.2918	-45.1374	-44.9946	-44.8614
	subject 6	-33.0221	-33.465	-33.9078	-34.1499	-34.3168	-34.5254	-34.7841	-35.0571	-35.3942	-35.7314	-36.1876	-36.6558	-37.1708	-37.7125	-38.1842	-38.5337	-38.9625	-40.1843	-41.4061	-42.5645	-43.7089	-44.8795	-46.072	-47.232	-48.3055	-49.379	-50.3326	-51.2862	-52.0633	-52.7741	-53.3327	-53.7084	-54.0411	-54.1802	-54.3192	-54.2143	-54.085	-53.9232	-53.7428	-53.5492	-53.3324	-53.1117	-52.8512	-52.5908	-52.2873	-51.9742	-51.6186	-51.2277
	subject 7	-9.42307	-10.3714	-11.3171	-12.2563	-13.177	-14.0828	-14.9	-15.7061	-16.577	-17.6005	-18.8738	-20.5365	-22.4042	-24.6071	-26.8357	-29.0681	-31.2437	-33.3584	-35.2993	-37.1746	-38.7616	-40.1906	-41.2687	-42.1118	-42.7891	-43.2699	-43.7118	-44.1066	-44.4294	-44.6501	-44.8272	-44.9846	-45.0433	-45.0913	-45.1171	-45.1133	-45.0818	-45.0511	-45.0209	-44.9929	-44.9557	-44.9009	-44.8218	-44.7278	-44.6157	-44.4883	-44.2978	-44.0369
	subject 8	-12.5919	-13.1102	-13.6284	-14.1104	-14.5787	-15.062	-15.5633	-16.0798	-16.6643	-17.2488	-18.0388	-18.8494	-19.8511	-20.9619	-22.1734	-23.561	-24.9605	-26.4791	-27.9977	-29.4403	-30.8661	-32.2103	-33.4866	-34.7107	-35.7955	-36.8804	-37.6405	-38.4007	-39.0029	-39.5457	-39.9986	-40.3437	-40.6486	-40.7729	-40.8972	-40.9397	-40.9741	-40.9629	-40.9256	-40.8803	-40.821	-40.7752	-40.8645	-40.9538	-40.8774	-40.7641	-40.6234	-40.4598
	subject 9	-15.3645	-16.0697	-16.7749	-17.5087	-18.2485	-19.0175	-19.802	-20.577	-21.3416	-22.1375	-23.0047	-23.9035	-25.0132	-26.1229	-27.4229	-28.7315	-30.0764	-31.4313	-32.8082	-34.1991	-35.5504	-36.8503	-38.0795	-39.1086	-40.1244	-41.0007	-41.877	-42.4312	-42.9548	-43.3106	-43.6073	-43.7793	-43.8555	-43.924	-43.9805	-44.0302	-44.0548	-44.0808	-44.1365	-44.1921	-44.2553	-44.3197	-44.3428	-44.348	-44.3314	-44.2949	-44.2113	-44.0392
	subject 10	-14.7916	-15.4584	-16.1253	-16.8864	-17.6673	-18.4956	-19.3493	-20.2609	-21.2357	-22.2549	-23.3755	-24.5136	-25.7685	-27.0233	-28.3756	-29.7324	-31.0794	-32.4236	-33.6882	-34.9017	-35.9547	-36.7991	-37.522	-37.901	-38.2561	-38.3612	-38.4663	-38.4417	-38.4048	-38.2413	-38.0333	-37.865	-37.7275	-37.5483	-37.3041	-37.0628	-36.832	-36.6086	-36.5456	-36.4827	-36.2313	-35.9515	-35.7208	-35.5115	-35.2615	-34.9743	-34.6722	-34.3421
	subject 11	-17.8405	-18.1652	-18.4898	-18.7773	-19.0614	-19.3672	-19.6774	-20.1454	-20.666	-21.5657	-22.6548	-24.0837	-25.7553	-27.5289	-29.4046	-31.2551	-33.0702	-34.7533	-36.1723	-37.5223	-38.6654	-39.7674	-40.6636	-41.5382	-42.1756	-42.813	-43.2821	-43.7512	-44.0503	-44.334	-44.5212	-44.6892	-44.8235	-44.9465	-45.044	-45.1286	-45.2608	-45.427	-45.536	-45.5878	-45.6425	-45.7014	-45.726	-45.6823	-45.614	-45.4719	-45.3062	-45.0219
	subject 12	-3.63072	-3.991	-4.35635	-4.846	-5.35031	-6.02691	-6.71378	-7.47761	-8.26198	-9.15676	-10.0763	-11.0971	-12.1676	-13.399	-14.6939	-16.1565	-17.6491	-19.2077	-20.7496	-22.2607	-23.7579	-25.2334	-26.6459	-27.9754	-29.23	-30.4002	-31.3965	-32.2255	-32.8978	-33.4414	-33.8646	-34.2036	-34.4415	-34.6195	-34.6836	-34.6908	-34.5991	-34.4663	-34.2184	-33.9312	-33.5848	-33.2221	-32.8201	-32.4097	-32.0763	-31.7552	-31.4881	-31.2269
	subject 13	-17.4122	-17.8494	-18.2959	-18.8532	-19.4262	-20.0857	-20.7821	-21.6013	-22.4627	-23.4191	-24.4437	-25.5775	-26.8026	-28.1342	-29.6963	-31.4561	-33.3242	-35.2598	-37.1354	-38.9843	-40.6158	-42.1821	-43.5112	-44.7972	-45.7828	-46.7433	-47.3772	-47.9932	-48.3948	-48.7779	-49.0587	-49.2999	-49.4092	-49.4927	-49.5184	-49.5244	-49.4987	-49.468	-49.4311	-49.372	-49.2936	-49.2244	-49.1608	-49.0979	-49.0354	-48.9865	-48.9417	-48.7954
	subject 14	-10.3891	-10.9996	-11.6102	-12.2064	-12.8019	-13.3497	-13.8932	-14.384	-14.8674	-15.3709	-15.8782	-16.6258	-17.435	-18.5083	-19.6673	-21.0048	-22.4137	-23.9503	-25.5488	-27.1036	-28.6329	-30.0798	-31.4696	-32.7673	-33.9898	-35.1286	-36.1871	-37.1144	-37.8933	-38.5267	-38.966	-39.3257	-39.5596	-39.7343	-39.7979	-39.8265	-39.7758	-39.7189	-39.6446	-39.5632	-39.4573	-39.3525	-39.2533	-39.1511	-39.0313	-38.907	-38.7416	-38.5745
	subject 15	-8.54026	-8.82615	-9.11204	-9.37422	-9.63293	-9.91552	-10.2063	-10.4269	-10.6039	-10.908	-11.3446	-12.0231	-13.1284	-14.3955	-16.1921	-18.0131	-20.0388	-22.0645	-23.9666	-25.866	-27.5953	-29.2948	-30.8661	-32.3884	-33.7815	-35.087	-36.2064	-37.1142	-37.9163	-38.5137	-39.0544	-39.385	-39.7034	-39.891	-40.0786	-40.096	-40.1059	-40.035	-39.9476	-39.782	-39.5834	-39.3412	-39.067	-38.7911	-38.5133	-38.253	-38.0301	-37.8076
	subject 16	-11.0283	-11.2848	-11.5414	-11.9024	-12.2728	-12.6963	-13.1303	-13.8056	-14.5613	-15.7967	-17.2719	-18.9508	-20.7752	-22.5915	-24.3995	-26.0778	-27.5742	-28.9688	-30.1597	-31.2975	-32.2761	-33.2345	-34.0914	-34.9383	-35.6761	-36.4138	-36.9533	-37.4928	-37.831	-38.1508	-38.3168	-38.452	-38.5254	-38.5782	-38.5682	-38.5267	-38.4497	-38.3473	-38.2128	-38.0463	-37.8889	-37.7442	-37.5683	-37.3301	-37.1015	-36.9018	-36.6949	-36.4521
	subject 17	-28.5195	-28.5986	-28.6776	-28.7874	-28.9061	-29.0485	-29.2101	-29.434	-29.7825	-30.1467	-30.6372	-31.1276	-31.8126	-32.5219	-33.2698	-34.037	-34.8063	-35.5782	-36.3494	-37.1181	-37.8868	-38.7172	-39.5476	-40.3491	-41.1422	-41.8569	-42.5089	-43.0943	-43.5469	-43.9741	-44.1979	-44.4216	-44.5213	-44.6055	-44.5356	-44.3888	-44.1778	-43.8864	-43.5661	-43.1443	-42.7225	-42.2452	-41.7679	-41.3226	-40.8865	-40.3838	-39.828	-39.2867
	subject 18	-13.0491	-13.6496	-14.2501	-14.8869	-15.5374	-16.1934	-16.856	-17.5213	-18.1985	-18.8757	-19.5441	-20.2115	-20.9307	-21.6795	-22.4588	-23.2916	-24.1301	-25.0262	-25.9221	-26.6548	-27.3512	-28.0971	-28.8842	-29.6167	-30.2038	-30.7908	-31.1801	-31.5693	-31.8515	-32.0935	-32.2762	-32.3875	-32.4752	-32.4573	-32.4393	-32.2942	-32.1364	-32.0366	-31.9702	-31.8543	-31.6521	-31.4467	-31.2092	-30.9717	-30.8154	-30.6771	-30.433	-30.1008
	subject 19	-23.5447	-24.3104	-25.0852	-26.0844	-27.1002	-28.311	-29.5487	-30.9886	-32.4323	-33.8971	-35.3663	-36.8537	-38.3128	-39.6799	-40.9865	-42.1335	-43.2138	-44.1484	-44.943	-45.481	-45.9624	-46.356	-46.7	-46.9786	-47.2264	-47.4396	-47.6318	-47.8039	-47.9138	-47.9726	-47.9896	-47.9775	-47.9455	-47.9018	-47.7651	-47.5819	-47.3855	-47.1836	-46.9804	-46.7767	-46.6135	-46.4615	-46.2225	-45.9648	-45.6984	-45.4307	-45.0737	-44.7071
	subject 20	-12.7709	-13.4124	-14.0539	-14.7343	-15.4205	-16.0436	-16.6451	-17.2172	-17.7712	-18.3239	-18.8751	-19.4733	-20.1542	-20.8888	-21.7989	-22.7264	-23.7998	-24.8733	-26.0816	-27.2928	-28.5712	-29.8614	-31.1651	-32.474	-33.7122	-34.9026	-35.9152	-36.7257	-37.44	-37.9678	-38.4432	-38.7246	-38.9922	-39.1102	-39.2283	-39.2908	-39.3509	-39.3386	-39.3114	-39.2203	-39.1021	-38.9641	-38.8115	-38.6447	-38.4603	-38.2766	-38.0943	-37.8969
	subject 21	-15.9679	-16.227	-16.4836	-16.6788	-16.8682	-16.9888	-17.1092	-17.2278	-17.3613	-17.5747	-17.8197	-18.1943	-18.6361	-19.2963	-20.0766	-21.1748	-22.3945	-23.8803	-25.3991	-26.9788	-28.4983	-29.9247	-31.2615	-32.4804	-33.5495	-34.45	-35.1649	-35.7013	-36.0688	-36.2976	-36.4214	-36.4717	-36.4671	-36.4299	-36.372	-36.3037	-36.2277	-36.1485	-36.0568	-35.9609	-35.8686	-35.7772	-35.6838	-35.5898	-35.3863	-35.1654	-34.9459	-34.7266
	subject 22	-16.7889	-17.0939	-17.3989	-17.7068	-18.0152	-18.4025	-18.8168	-19.3038	-19.8359	-20.4163	-21.047	-21.7204	-22.4691	-23.2553	-24.1644	-25.0905	-26.1582	-27.226	-28.376	-29.5278	-30.7017	-31.8793	-33.0896	-34.3122	-35.4653	-36.5711	-37.5875	-38.5024	-39.2711	-39.7565	-40.2017	-40.4987	-40.7749	-40.8278	-40.8806	-40.7752	-40.6627	-40.4995	-40.3259	-40.068	-39.7743	-39.4947	-39.2254	-38.9442	-38.6482	-38.3654	-38.1108	-37.8515
	subject 23	-22.7491	-22.748	-22.7553	-22.8287	-22.9278	-23.1147	-23.4243	-23.9726	-24.7097	-25.6749	-26.9626	-28.4974	-30.3555	-32.3661	-34.4793	-36.6195	-38.3718	-40.0719	-41.1563	-42.1975	-42.9553	-43.6887	-44.347	-44.9696	-45.5281	-46.0654	-46.5788	-47.0771	-47.5647	-47.9855	-48.3773	-48.7318	-49.0776	-49.3607	-49.6369	-49.8699	-50.1081	-50.3762	-50.5811	-50.61	-50.6755	-50.8013	-50.8713	-50.8832	-51.0076	-51.2058	-51.1011	-50.8768
	subject 24	-14.0371	-14.4655	-14.894	-15.3192	-15.7438	-16.1802	-16.6229	-17.1776	-17.8544	-18.6264	-19.6162	-20.6504	-21.9809	-23.3114	-24.8294	-26.3559	-27.9553	-29.5748	-31.1219	-32.6224	-34.0777	-35.4743	-36.8232	-38.0372	-39.2154	-40.0186	-40.8218	-41.2338	-41.6086	-41.7319	-41.7664	-41.804	-41.844	-41.816	-41.6823	-41.543	-41.3832	-41.223	-41.0542	-40.8854	-40.669	-40.4455	-40.1641	-39.8575	-39.5202	-39.155	-38.7594	-38.3067
	subject 25	-12.2622	-12.6652	-13.0681	-13.4974	-13.9278	-14.8108	-15.734	-17.0944	-18.5157	-20.0126	-21.5242	-23.0421	-24.5616	-26.0529	-27.535	-29.0884	-30.6704	-32.2779	-33.8978	-35.3277	-36.6471	-37.6955	-38.5571	-39.2122	-39.6992	-40.0657	-40.3167	-40.5615	-40.7993	-40.9809	-41.0875	-41.1728	-41.2244	-41.2991	-41.4171	-41.5067	-41.532	-41.5689	-41.6381	-41.6444	-41.4334	-41.2432	-41.1457	-41.0564	-41.0162	-40.9635	-40.7999	-40.6335
	subject 26	-14.3124	-14.3051	-14.2977	-14.351	-14.4133	-14.621	-14.8786	-15.201	-15.5636	-15.9433	-16.3407	-16.9972	-18.1111	-19.4003	-21.2633	-23.1492	-25.2278	-27.3063	-29.272	-31.2352	-32.8821	-34.4736	-35.9312	-37.3376	-38.5291	-39.5749	-40.4286	-41.0641	-41.6015	-41.9489	-42.2221	-42.2205	-42.2126	-42.1367	-42.0608	-41.9684	-41.8752	-41.7154	-41.5419	-41.3709	-41.2008	-41.0217	-40.836	-40.6731	-40.5385	-40.4356	-40.4002	-40.363
	subject 27	-16.8261	-17.2705	-17.7149	-18.0868	-18.4557	-18.7851	-19.111	-19.3566	-19.5911	-19.7185	-19.825	-19.9704	-20.1258	-20.7915	-21.6228	-22.6442	-23.7417	-25.0187	-26.3827	-27.8437	-29.3611	-30.9378	-32.5555	-34.2084	-35.8901	-37.4915	-39.016	-40.282	-41.2558	-42.0702	-42.6721	-43.1682	-43.4974	-43.7654	-43.918	-44.044	-44.1097	-44.1562	-44.1496	-44.1163	-43.9905	-43.8728	-43.7914	-43.6789	-43.3798	-43.086	-42.8383	-42.5907
	subject 28	-21.0528	-21.2619	-21.471	-21.8032	-22.1354	-22.8631	-23.5908	-25.1117	-26.6327	-28.3872	-30.1418	-31.9112	-33.6807	-35.2158	-36.7509	-38.3294	-39.908	-41.3138	-42.7196	-43.5837	-44.4478	-44.8392	-45.2306	-45.362	-45.4933	-45.6097	-45.726	-45.6855	-45.645	-45.6218	-45.5985	-45.5468	-45.495	-45.4101	-45.3253	-45.2276	-45.13	-45.0863	-45.0426	-44.9119	-44.7812	-44.775	-44.7687	-44.6685	-44.5683	-44.422	-44.2757	-44.013
	subject 29	-17.5269	-18.0011	-18.4753	-19.0116	-19.5536	-20.0647	-20.5696	-21.1148	-21.6736	-22.249	-22.8327	-23.5131	-24.2625	-25.1346	-26.1293	-27.1676	-28.2668	-29.4138	-30.6564	-31.9145	-33.219	-34.5224	-35.8204	-37.1055	-38.2479	-39.3903	-40.2704	-41.1504	-41.7716	-42.3693	-42.7237	-43.0295	-43.1845	-43.2892	-43.3501	-43.389	-43.3397	-43.2274	-43.1633	-43.1475	-43.0986	-43.0035	-42.8686	-42.6542	-42.4528	-42.2905	-42.1143	-41.8688
	subject 30	-18.5715	-18.8819	-19.1534	-19.2829	-19.2982	-19.1615	-19.1523	-19.2139	-20.0312	-21.0347	-22.8229	-24.7465	-27.0085	-29.3726	-31.8389	-34.1786	-36.4678	-38.459	-40.3729	-41.9603	-43.3772	-44.4873	-45.372	-46.0876	-46.6583	-47.1894	-47.5958	-47.9915	-48.3479	-48.6603	-48.9144	-49.1756	-49.4408	-49.6838	-49.9221	-50.1464	-50.3662	-50.5749	-50.7138	-50.7829	-50.8466	-50.908	-51.0129	-51.0777	-50.8824	-50.7435	-50.7062	-50.484
Y	100%Gait cycle
	subject 1	-0.96813	-0.93885	-0.90957	-0.86651	-0.81952	-0.7523	-0.6689	-0.56183	-0.40742	-0.24177	0.01373	0.26923	0.53905	0.81065	1.00921	1.17125	1.27256	1.29797	1.29145	1.17317	1.05488	0.84329	0.63169	0.41835	0.20451	0.05889	-0.03217	-0.14013	-0.2819	-0.39948	-0.3235	-0.24752	-0.19583	-0.14717	-0.08374	-0.01292	0.06681	0.15766	0.23444	0.26201	0.28958	0.28436	0.27913	0.31836	0.37027	0.41659	0.45842	0.48432
	subject 2	0.65892	0.64012	0.62132	0.57171	0.51331	0.48243	0.47358	0.45083	0.40027	0.36189	0.42089	0.47989	0.58803	0.70231	0.7606	0.79089	0.79291	0.75959	0.73919	0.76402	0.78885	0.77386	0.75888	0.63675	0.484	0.29908	0.08844	-0.12191	-0.33171	-0.53694	-0.70564	-0.87433	-1.0375	-1.19998	-1.35704	-1.5114	-1.64283	-1.74561	-1.85201	-1.97105	-2.09009	-2.03016	-1.97023	-2.01743	-2.09524	-2.15154	-2.19063	-2.19833
	subject 3	4.48597	4.51372	4.54148	4.63191	4.74024	4.91171	5.13368	5.38551	5.69705	6.00469	6.28111	6.55752	6.77696	6.98929	7.11637	7.20083	7.23253	7.19827	7.13505	6.97046	6.80587	6.58792	6.36997	6.21378	6.07523	5.93626	5.79695	5.67549	5.58973	5.50642	5.44272	5.37903	5.32886	5.28039	5.16705	5.02127	4.94342	4.95046	4.97347	5.05238	5.13129	5.27694	5.42258	5.50687	5.57363	5.66938	5.78833	5.95796
	subject 4	4.50021	4.52027	4.54049	4.56191	4.59867	4.6878	4.81391	5.01194	5.19796	5.36947	5.60655	5.89392	6.0654	6.18217	6.0301	5.80763	5.49289	5.16904	4.87108	4.59838	4.49165	4.43791	4.54722	4.73779	5.07375	5.56217	6.22135	6.84015	7.4303	7.6178	7.63119	7.5958	7.54906	7.50363	7.45105	7.2137	7.0125	7.01463	7.0564	7.20857	7.3379	7.42954	7.54961	7.6992	7.8925	8.1145	8.05189	7.87694
	subject 5	6.40831	6.45448	6.5133	6.62902	6.79301	7.04146	7.34415	7.69203	8.06561	8.44882	8.87573	9.29569	9.60234	9.87244	10.045	10.1634	10.2166	10.2567	10.2893	10.2528	10.201	10.2105	10.2077	10.1496	10.0601	9.9158	9.8314	9.79689	9.72705	9.64397	9.58382	9.52433	9.44849	9.38342	9.34704	9.33941	9.36629	9.41252	9.4698	9.60883	9.76604	9.83729	9.88803	9.8465	9.82596	9.84218	9.70739	9.44676
	subject 6	1.55955	0.97578	0.39201	0.21814	0.19799	0.20004	0.22873	0.2514	0.24693	0.24247	0.31675	0.3989	0.50688	0.62962	1.00417	1.81941	2.50283	1.86818	1.23353	1.15157	1.19243	1.24436	1.30552	1.39798	1.57392	1.74986	1.79241	1.83496	1.69537	1.48748	1.23957	0.94366	0.64165	0.31224	-0.01718	-0.08383	-0.12421	-0.16179	-0.19779	-0.23319	-0.26756	-0.30312	-0.35065	-0.39818	-0.47055	-0.54845	-0.65084	-0.77364
	subject 7	-0.10768	0.00984	0.13768	0.29262	0.45551	0.62485	0.80048	0.97943	1.17582	1.39134	1.63818	1.92802	2.24048	2.44768	2.62963	2.74464	2.80068	2.79355	2.75483	2.70453	2.61146	2.51803	2.42381	2.29905	2.15273	2.01032	1.86645	1.70963	1.59308	1.5336	1.47903	1.42667	1.41304	1.39174	1.34198	1.33335	1.3631	1.44702	1.55199	1.7502	1.98273	2.28046	2.55488	2.81506	3.00417	3.17686	3.31007	3.46477
	subject 8	1.7152	1.75654	1.79787	1.82388	1.84414	1.87328	1.91309	1.95376	1.99828	2.0428	2.15889	2.28213	2.47186	2.69959	2.94689	3.22845	3.49236	3.57986	3.66735	3.67964	3.67522	3.67728	3.68474	3.67815	3.63411	3.59007	3.57397	3.55786	3.49488	3.41433	3.3104	3.17844	3.06013	3.00325	2.94637	2.86569	2.78262	2.71306	2.65122	2.59448	2.54665	2.48182	2.24696	2.01211	2.01283	2.0659	2.09853	2.11413
	subject 9	1.07366	1.10074	1.12782	1.131	1.12915	1.14305	1.16536	1.18597	1.20473	1.2765	1.46943	1.66259	1.85729	2.05198	2.198	2.3418	2.43373	2.51125	2.46872	2.34901	2.24295	2.15463	2.08889	2.08712	2.06571	1.83808	1.61045	1.49838	1.39732	1.21724	1.00926	0.85892	0.75291	0.68373	0.67185	0.65552	0.62318	0.5946	0.64872	0.70285	0.74644	0.78846	0.7718	0.72947	0.67517	0.6099	0.55107	0.5043
	subject 10	4.35575	4.36548	4.3752	4.39925	4.42632	4.48075	4.54979	4.61292	4.66961	4.72378	4.77218	4.80481	4.73238	4.65996	4.48432	4.30399	4.09128	3.86956	3.62086	3.35479	3.17201	3.0975	3.0464	3.06163	3.07511	3.07028	3.06545	2.95118	2.82649	2.69668	2.56506	2.44487	2.33347	2.26831	2.27508	2.30853	2.43803	2.55429	2.379	2.20372	2.31083	2.4603	2.42387	2.30612	2.26163	2.2843	2.24856	2.10328
	subject 11	-0.89766	-0.93093	-0.96421	-0.94068	-0.91199	-0.83008	-0.73752	-0.59014	-0.42449	-0.19101	0.07639	0.22603	0.29155	0.33832	0.36635	0.37514	0.35699	0.29848	0.15925	0.02131	-0.1127	-0.24106	-0.34111	-0.43209	-0.42325	-0.41442	-0.35306	-0.2917	-0.29031	-0.29438	-0.38913	-0.50203	-0.64472	-0.79734	-0.95737	-1.1211	-1.28452	-1.44772	-1.5045	-1.45486	-1.41116	-1.3758	-1.4007	-1.54615	-1.72114	-1.98478	-2.21347	-2.26748
	subject 12	4.259	4.30907	4.36002	4.43268	4.5122	4.6723	4.84502	5.11236	5.37269	5.59538	5.80821	5.98055	6.13448	6.22858	6.29824	6.30333	6.28272	6.2059	6.10222	5.9493	5.76213	5.52187	5.28984	5.06867	4.88766	4.75183	4.67355	4.65062	4.66626	4.71357	4.76582	4.82151	4.88095	4.94261	5.01141	5.08378	5.15634	5.22898	5.347	5.48055	5.54109	5.58154	5.66217	5.75141	5.73906	5.71054	5.6419	5.5689
	subject 13	-0.40202	-0.33062	-0.25824	-0.1741	-0.09145	-0.01696	0.05703	0.12935	0.2408	0.44027	0.64768	0.86781	1.12168	1.41489	1.64769	1.82869	1.90637	1.91947	1.83027	1.69561	1.4988	1.28334	1.08375	0.88705	0.762	0.64292	0.55894	0.47782	0.43112	0.3904	0.38259	0.3621	0.29935	0.22478	0.12362	0.02537	-0.06821	-0.18081	-0.3156	-0.38985	-0.41222	-0.34389	-0.21889	-0.01114	0.23341	0.45036	0.65903	0.88468
	subject 14	4.22499	4.24423	4.26348	4.35973	4.45925	4.57302	4.68805	4.85058	5.01974	5.18913	5.35857	5.42791	5.47159	5.51848	5.56641	5.60695	5.64453	5.57682	5.45806	5.32028	5.17147	4.98263	4.76619	4.54062	4.30763	4.07204	3.83398	3.63077	3.46698	3.33624	3.24958	3.20482	3.22621	3.24452	3.25702	3.3261	3.52343	3.70628	3.84904	3.99067	4.12839	4.26942	4.42517	4.57683	4.70385	4.82324	4.87542	4.92451
	subject 15	0.78565	0.77355	0.76145	0.78786	0.8199	0.91451	1.03057	1.18942	1.37483	1.51236	1.59992	1.61985	1.52045	1.46841	1.57137	1.68352	1.87284	2.06215	2.25703	2.45204	2.53977	2.60874	2.67105	2.73081	2.75838	2.7641	2.73403	2.66329	2.58555	2.49426	2.39163	2.24702	2.1019	1.95123	1.80056	1.62978	1.4581	1.23993	1.01222	0.86447	0.75064	0.65067	0.56097	0.48876	0.4382	0.43807	0.54551	0.65933
	subject 16	2.2622	2.30437	2.34653	2.39039	2.43442	2.52405	2.6228	2.74686	2.87935	2.93656	2.95612	3.01155	3.09261	3.13472	3.13789	3.1111	3.04237	2.99399	2.98629	2.97352	2.94552	2.89761	2.75012	2.59688	2.38027	2.16366	1.91623	1.6688	1.43138	1.19486	0.97839	0.76593	0.64464	0.55374	0.53612	0.55514	0.5732	0.59058	0.61945	0.6598	0.70388	0.75317	0.86682	1.10918	1.31991	1.4358	1.54084	1.59168
	subject 17	-1.32156	-1.35383	-1.3861	-1.45757	-1.54023	-1.5401	-1.47374	-1.38991	-1.27119	-1.13565	-0.86551	-0.59537	-0.38109	-0.17379	-0.02985	0.08239	0.16039	0.19558	0.19469	0.06752	-0.05966	-0.0519	-0.04414	-0.10546	-0.18653	-0.25627	-0.31696	-0.40063	-0.5303	-0.66036	-0.79352	-0.92668	-1.27926	-1.65927	-1.88416	-2.03149	-2.12062	-2.13699	-2.1691	-2.25636	-2.34361	-2.49551	-2.64741	-2.83723	-3.03789	-3.08423	-3.00711	-2.93163
	subject 18	0.66838	0.64904	0.62969	0.59662	0.5584	0.52723	0.50454	0.48453	0.47662	0.46872	0.47864	0.49034	0.51694	0.55206	0.61989	0.74495	0.86083	0.88496	0.90909	1.09575	1.31853	1.37078	1.28092	1.1864	1.07942	0.97245	0.9044	0.83636	0.76572	0.69412	0.587	0.43726	0.28683	0.13326	-0.02031	-0.14531	-0.26746	-0.44227	-0.64718	-0.81171	-0.90559	-0.98616	-0.93377	-0.88138	-0.93684	-1.01626	-0.99149	-0.87989
	subject 19	-3.81677	-3.70595	-3.59486	-3.47699	-3.3608	-3.26439	-3.17298	-3.11909	-3.06652	-3.02106	-2.99288	-3.03558	-3.09634	-3.21584	-3.3803	-3.66359	-3.98662	-4.39661	-4.75362	-5.01349	-5.30735	-5.6539	-5.94555	-6.16481	-6.35673	-6.51787	-6.72398	-6.97331	-7.1289	-7.20749	-7.26966	-7.32032	-7.38397	-7.45534	-7.42886	-7.35346	-7.22989	-7.08625	-6.98021	-6.88702	-6.86536	-6.86336	-6.56537	-6.20395	-5.9921	-5.80406	-5.62176	-5.44009
	subject 20	0.28743	0.26409	0.24074	0.1857	0.12601	0.06282	-0.00158	-0.02665	-0.0273	-0.02273	-0.01273	0.01632	0.079	0.14621	0.22826	0.3098	0.38704	0.46428	0.48891	0.51239	0.53063	0.54796	0.52419	0.48472	0.35117	0.15378	0.01379	-0.06099	-0.15331	-0.27962	-0.40044	-0.50089	-0.60436	-0.74025	-0.87615	-0.95483	-1.03097	-1.13954	-1.25475	-1.32908	-1.38606	-1.47247	-1.5807	-1.67259	-1.74427	-1.8207	-1.90725	-1.99005
	subject 21	-3.19753	-3.24146	-3.28547	-3.33148	-3.38059	-3.46619	-3.55558	-3.67327	-3.76849	-3.74285	-3.6881	-3.51397	-3.26917	-2.7947	-2.34085	-1.94148	-1.51897	-1.04582	-0.64727	-0.38549	-0.2022	-0.14056	-0.12123	-0.15769	-0.32458	-0.63819	-0.98174	-1.35406	-1.69258	-2.00334	-2.39326	-2.83859	-3.15997	-3.40775	-3.56442	-3.67554	-3.72106	-3.73925	-3.67672	-3.58657	-3.68482	-3.83488	-3.75387	-3.62334	-3.64304	-3.68664	-3.59994	-3.49909
	subject 22	1.61675	1.6155	1.61426	1.61661	1.61949	1.67559	1.74993	1.83565	1.92842	2.0398	2.17059	2.31526	2.48444	2.66278	2.87116	3.08165	3.31	3.53836	3.66833	3.79616	3.79423	3.76959	3.61123	3.40174	3.1318	2.82082	2.46581	2.06076	1.76053	1.66337	1.54512	1.34884	1.14704	0.88584	0.62463	0.46071	0.30111	0.12825	-0.04734	-0.09459	-0.0874	-0.08781	-0.09387	-0.05884	0.02708	0.08587	0.08681	0.09828
	subject 23	4.39289	4.39601	4.40777	4.4871	4.59055	4.77638	4.98149	5.22408	5.55022	5.97734	6.40789	6.84106	7.10793	7.29626	7.25968	7.16419	6.99305	6.81193	6.52109	6.24989	6.10772	6.01748	6.08704	6.19633	6.3767	6.5684	6.77279	6.85922	6.86193	6.90398	6.96305	7.06689	7.18115	7.16244	7.13559	7.17765	7.19092	7.04219	6.96539	7.08896	7.10735	6.95218	6.8172	6.70318	6.41143	6.00304	5.8608	5.82362
	subject 24	-0.62336	-0.57843	-0.5335	-0.49449	-0.45674	-0.39859	-0.32956	-0.23009	-0.0974	0.10142	0.45137	0.79099	1.06173	1.33246	1.50861	1.68045	1.72159	1.72642	1.57037	1.31089	0.99156	0.59442	0.1842	-0.2631	-0.6985	-1.00882	-1.31915	-1.66327	-2.01062	-2.24346	-2.43588	-2.66022	-2.90913	-3.07622	-3.11602	-3.15034	-3.1649	-3.17805	-3.16037	-3.14268	-3.11488	-3.08555	-3.0523	-3.01733	-2.99231	-2.97642	-2.97334	-2.99428
	subject 25	3.11301	3.24236	3.37171	3.6911	4.01858	4.52492	5.04715	5.49331	5.92885	6.15925	6.34963	6.23345	6.03867	5.73511	5.39628	5.11604	4.85924	4.75797	4.73212	4.78366	4.88012	4.97893	5.07934	5.19667	5.32779	5.41434	5.45809	5.45917	5.41199	5.41346	5.4798	5.56407	5.67666	5.71293	5.60557	5.57459	5.71675	5.78179	5.63326	5.57433	5.82495	6.01962	5.96563	5.88924	5.67842	5.47661	5.35397	5.22611
	subject 26	3.8866	3.90377	3.92094	4.04547	4.1857	4.40505	4.65152	4.90828	5.17142	5.36277	5.4792	5.54309	5.51422	5.51698	5.62322	5.72956	5.83664	5.94371	6.11256	6.28275	6.48544	6.69383	6.83845	6.9587	7.0447	7.10746	7.15942	7.1991	7.12279	6.82176	6.55658	6.42408	6.29422	6.19277	6.09132	5.92726	5.76042	5.62614	5.49853	5.412	5.34289	5.26739	5.18717	5.12285	5.07823	5.04152	5.0217	4.99096
	subject 27	5.58937	5.57572	5.56207	5.57018	5.57923	5.65363	5.73384	5.8406	5.95106	6.02434	6.09036	6.1881	6.29396	6.44981	6.62189	6.90742	7.23834	7.51755	7.77168	7.99092	8.18991	8.28469	8.3076	8.27269	8.19067	8.0458	7.8406	7.64033	7.44564	7.23971	7.0188	6.811	6.62391	6.4387	6.257	6.07729	5.90205	5.74111	5.61976	5.51894	5.48903	5.42926	5.23681	5.07873	5.12684	5.16648	5.13154	5.0981
	subject 28	4.16688	4.20572	4.24455	4.4085	4.57244	5.02312	5.47379	6.34423	7.21466	8.01801	8.82136	9.01661	9.21186	9.12192	9.03198	8.56234	8.09271	7.64008	7.18745	6.75433	6.32122	5.92157	5.52192	5.39862	5.27532	5.26356	5.25179	5.42768	5.60357	5.77108	5.93859	6.12536	6.31213	6.50018	6.68824	6.8649	7.04156	7.1036	7.16564	7.47425	7.78287	7.5848	7.38673	7.17451	6.96229	6.61995	6.27761	5.95862
	subject 29	5.45712	5.42751	5.3979	5.36467	5.33111	5.41404	5.52027	5.63296	5.7478	5.93723	6.16394	6.42117	6.70021	6.99452	7.30412	7.56415	7.75479	7.9024	7.96397	7.97472	7.83298	7.68188	7.48396	7.28777	7.11049	6.93322	6.78073	6.62825	6.40787	6.18132	6.00048	5.82877	5.64875	5.46595	5.24735	5.01083	4.8983	4.87432	4.76359	4.56611	4.39876	4.27361	4.22068	4.31218	4.37049	4.32921	4.30045	4.3343
	subject 30	3.81819	3.86499	3.9529	4.19156	4.41374	4.61393	4.7994	4.9767	5.43959	5.95137	6.4797	6.96669	7.35028	7.57436	7.63892	7.55984	7.42331	7.12207	6.79186	6.3638	5.9046	5.38935	4.92203	4.49066	4.07547	3.6647	3.20503	2.76377	2.38998	2.06853	1.81685	1.58876	1.37378	1.25411	1.16272	1.23242	1.30719	1.39461	1.58875	1.88962	2.16072	2.41991	2.57449	2.74697	3.07507	3.24104	3.11519	3.126
Z	100%Gait cycle
	subject 1	-6.39806	-6.37915	-6.36025	-6.334	-6.30566	-6.30163	-6.31704	-6.34655	-6.40424	-6.45376	-6.43794	-6.42211	-6.34881	-6.26833	-6.11749	-5.93149	-5.74283	-5.55087	-5.35453	-5.14287	-4.93122	-4.6669	-4.40257	-4.19484	-4.00327	-3.95163	-4.01192	-4.08623	-4.18855	-4.28152	-4.29969	-4.31786	-4.33112	-4.34378	-4.33133	-4.30632	-4.28883	-4.28073	-4.25093	-4.14513	-4.03933	-3.90425	-3.76918	-3.64116	-3.51516	-3.42454	-3.36223	-3.30368
	subject 2	-13.8626	-13.912	-13.9613	-13.9549	-13.9326	-13.8994	-13.8576	-13.8092	-13.7474	-13.6705	-13.4727	-13.2749	-13.2298	-13.2039	-13.137	-13.0497	-12.8977	-12.6649	-12.4047	-12.0485	-11.6924	-11.2686	-10.8448	-10.464	-10.0956	-9.81781	-9.61246	-9.43249	-9.30331	-9.1914	-9.21763	-9.24387	-9.31806	-9.39825	-9.52092	-9.66481	-9.83196	-10.0282	-10.2237	-10.4168	-10.6099	-10.6853	-10.7608	-10.662	-10.5134	-10.3395	-10.1454	-9.97241
	subject 3	-5.65116	-5.68639	-5.72162	-5.79053	-5.86906	-5.94563	-6.02063	-6.03763	-5.93866	-5.8201	-5.54481	-5.26951	-5.08593	-4.9138	-4.83985	-4.81497	-4.82671	-4.88421	-4.93983	-4.98888	-5.03793	-4.90153	-4.76514	-4.5852	-4.39282	-4.23587	-4.10728	-4.00127	-3.9404	-3.8884	-3.90729	-3.92618	-3.95371	-3.98232	-4.00132	-4.01552	-3.97686	-3.87215	-3.75612	-3.60051	-3.4449	-3.33023	-3.21557	-3.11593	-3.02058	-2.96055	-2.92877	-2.89285
	subject 4	-6.28726	-6.25715	-6.233	-6.25555	-6.28779	-6.35312	-6.45087	-6.61164	-6.79082	-6.99227	-7.17095	-7.33219	-7.28429	-7.13763	-6.96575	-6.78727	-6.68908	-6.60288	-6.70524	-6.79709	-6.81994	-6.78189	-6.55648	-6.3194	-6.06141	-5.72609	-5.30415	-4.87582	-4.44294	-4.45672	-4.66365	-4.96848	-5.29607	-5.60166	-5.91091	-6.35947	-6.77106	-6.97474	-7.12486	-7.12575	-7.08726	-6.98376	-6.70753	-6.25191	-5.69719	-5.07744	-4.48406	-3.9011
	subject 5	-9.34846	-9.31389	-9.27901	-9.24273	-9.20729	-9.17334	-9.1975	-9.27009	-9.30118	-9.3167	-9.23602	-9.12911	-8.85614	-8.54721	-8.14243	-7.76249	-7.41236	-7.10248	-6.81562	-6.53659	-6.25931	-6.0209	-5.81497	-5.75519	-5.70704	-5.67922	-5.62366	-5.54498	-5.46583	-5.3865	-5.31262	-5.23999	-5.17448	-5.11697	-5.08083	-5.06312	-5.06753	-5.0612	-5.04875	-5.01172	-4.96923	-4.86199	-4.73905	-4.54544	-4.32578	-4.06056	-3.81833	-3.59527
	subject 6	0.89806	0.70491	0.51175	0.52265	0.61006	0.70206	0.79955	0.90171	1.02483	1.14796	1.1979	1.24051	1.29147	1.3472	1.57082	2.08826	2.54828	2.43406	2.31984	2.38058	2.4802	2.58001	2.67999	2.7642	2.80636	2.84852	2.79694	2.74536	2.6532	2.54583	2.41027	2.24087	2.06687	1.87217	1.67747	1.60877	1.55267	1.5059	1.46447	1.41954	1.36848	1.31977	1.29454	1.26931	1.23967	1.20904	1.15136	1.07114
	subject 7	-5.79381	-5.61637	-5.46456	-5.38001	-5.37891	-5.44564	-5.47769	-5.50816	-5.58759	-5.64588	-5.66957	-5.47155	-5.15684	-4.77348	-4.38048	-3.96999	-3.62787	-3.35899	-3.14127	-2.9438	-2.85756	-2.79167	-2.77103	-2.77193	-2.78803	-2.89069	-3.00988	-3.14578	-3.30309	-3.49074	-3.66524	-3.83382	-3.95821	-4.05576	-4.07398	-4.04859	-3.98253	-3.84417	-3.68197	-3.45237	-3.22261	-2.99257	-2.77164	-2.55629	-2.37599	-2.19774	-2.00993	-1.8425
	subject 8	-8.36183	-8.22646	-8.09108	-7.96412	-7.8403	-7.70871	-7.56779	-7.42803	-7.29348	-7.15893	-6.99533	-6.82883	-6.70882	-6.61538	-6.53719	-6.48571	-6.42551	-6.27805	-6.1306	-5.92429	-5.70491	-5.48474	-5.26392	-5.06471	-4.92311	-4.78152	-4.77132	-4.76112	-4.81586	-4.89495	-5.00044	-5.13763	-5.27768	-5.43062	-5.58356	-5.73018	-5.87616	-5.9618	-6.01295	-6.05008	-6.06267	-6.07195	-6.04819	-6.02443	-5.9996	-5.97452	-5.92981	-5.86875
	subject 9	-4.60708	-4.45107	-4.29506	-4.15421	-4.01655	-3.85412	-3.67848	-3.53779	-3.43523	-3.33491	-3.23975	-3.14239	-3.03039	-2.91838	-2.81855	-2.71928	-2.63485	-2.55455	-2.42237	-2.25684	-2.0723	-1.86304	-1.64777	-1.41549	-1.20117	-1.17548	-1.14979	-1.15331	-1.15962	-1.21789	-1.29451	-1.34946	-1.38774	-1.43126	-1.48293	-1.50976	-1.44717	-1.38429	-1.31507	-1.24584	-1.12915	-1.00535	-0.89739	-0.79637	-0.70277	-0.61597	-0.54492	-0.50341
	subject 10	-4.12243	-4.12689	-4.13136	-4.07523	-4.00634	-3.94963	-3.89941	-3.81241	-3.68528	-3.57279	-3.49376	-3.41853	-3.36859	-3.31864	-3.31314	-3.30966	-3.31787	-3.32934	-3.32936	-3.32203	-3.34406	-3.40427	-3.46854	-3.54432	-3.61491	-3.63094	-3.64698	-3.59805	-3.54294	-3.47146	-3.3942	-3.29334	-3.17432	-3.06863	-2.98365	-2.89157	-2.77393	-2.66158	-2.66584	-2.6701	-2.58589	-2.4884	-2.3619	-2.2227	-2.10159	-1.99706	-1.8737	-1.71507
	subject 11	-12.7708	-12.6498	-12.5288	-12.4315	-12.3365	-12.3413	-12.366	-12.4891	-12.6448	-12.7533	-12.8382	-12.9219	-13.0049	-13.0811	-13.1506	-13.1639	-13.0982	-12.969	-12.7129	-12.4363	-12.0987	-11.7717	-11.4981	-11.232	-11.0483	-10.8646	-10.7575	-10.6505	-10.6539	-10.6674	-10.7575	-10.863	-11.0175	-11.1884	-11.3789	-11.5793	-11.8037	-12.0454	-12.2907	-12.5395	-12.7611	-12.9444	-13.0854	-13.1419	-13.1714	-13.1199	-13.0663	-13.0023
	subject 12	-10.6549	-10.5021	-10.3509	-10.2383	-10.1272	-10.0344	-9.95871	-10.0113	-10.0507	-10.0197	-9.97907	-9.89948	-9.80382	-9.65591	-9.48667	-9.26104	-9.00131	-8.66695	-8.33276	-7.99889	-7.68454	-7.40044	-7.11579	-6.83041	-6.56983	-6.33713	-6.17044	-6.0672	-6.02316	-6.02773	-5.99979	-5.94908	-5.85797	-5.74286	-5.62545	-5.50688	-5.39349	-5.28227	-5.1629	-5.04075	-4.99361	-4.9671	-4.96077	-4.95876	-4.97805	-5.00074	-5.02457	-5.04853
	subject 13	-9.27953	-9.26178	-9.24805	-9.28264	-9.32113	-9.3811	-9.43985	-9.4945	-9.55612	-9.63341	-9.72878	-9.85307	-10.0503	-10.3326	-10.5535	-10.7217	-10.7719	-10.7483	-10.7474	-10.7565	-10.892	-11.0653	-11.1831	-11.2908	-11.2014	-11.0957	-11.1206	-11.1598	-11.3689	-11.5838	-11.8304	-12.049	-12.1738	-12.2968	-12.4155	-12.5378	-12.6658	-12.7745	-12.8607	-12.9204	-12.9573	-12.942	-12.8941	-12.7891	-12.6588	-12.4727	-12.2698	-12.073
	subject 14	-0.30943	-0.34741	-0.38539	-0.34436	-0.29996	-0.30677	-0.31813	-0.43404	-0.56454	-0.74097	-0.92637	-1.07072	-1.20455	-1.1297	-0.98717	-0.72305	-0.41029	-0.11297	0.17686	0.39458	0.57041	0.67115	0.72011	0.82518	0.97599	1.12182	1.26287	1.32917	1.31096	1.23796	1.09188	0.94332	0.7908	0.64918	0.52807	0.43344	0.39885	0.35491	0.28509	0.22676	0.20813	0.19603	0.21299	0.24078	0.33352	0.42263	0.47977	0.53448
	subject 15	-12.1768	-12.2583	-12.3398	-12.3492	-12.3482	-12.4466	-12.579	-12.8012	-13.079	-13.2528	-13.318	-13.275	-13.0412	-12.7953	-12.51	-12.2341	-12.0376	-11.8411	-11.6098	-11.3778	-11.1688	-10.9639	-10.6852	-10.3784	-10.183	-10.0632	-10.0021	-10.0077	-10.0226	-10.0558	-10.0856	-10.103	-10.1291	-10.248	-10.367	-10.527	-10.6889	-10.7948	-10.8892	-10.9509	-10.9988	-11.0207	-11.0233	-10.994	-10.9252	-10.8484	-10.7546	-10.6656
	subject 16	-13.4066	-13.3431	-13.2797	-13.3139	-13.3571	-13.5117	-13.6885	-13.796	-13.8802	-13.7686	-13.5589	-13.2714	-12.9281	-12.6279	-12.3709	-12.1418	-11.952	-11.7626	-11.5739	-11.4209	-11.3752	-11.3401	-11.3587	-11.3907	-11.5707	-11.7507	-12.0899	-12.429	-12.8304	-13.2375	-13.4959	-13.7246	-13.8587	-13.9614	-14.0164	-14.0477	-14.0076	-13.9167	-13.7588	-13.5341	-13.2968	-13.0419	-12.7723	-12.4734	-12.2044	-12.0252	-11.8559	-11.7355
	subject 17	-9.38128	-9.39406	-9.40683	-9.39521	-9.37662	-9.37819	-9.3959	-9.39288	-9.34843	-9.29096	-9.12941	-8.96786	-8.8762	-8.79327	-8.77325	-8.78468	-8.84972	-8.98174	-9.10508	-9.19806	-9.29103	-9.18592	-9.08082	-8.92846	-8.76261	-8.61909	-8.49344	-8.39096	-8.33481	-8.27909	-8.22672	-8.17435	-8.19441	-8.22351	-8.2414	-8.25367	-8.21764	-8.12122	-8.0172	-7.88659	-7.75598	-7.80338	-7.85078	-7.87305	-7.88813	-7.86508	-7.81154	-7.7426
	subject 18	-15.5841	-15.4956	-15.4071	-15.2846	-15.1493	-15.0386	-14.9572	-14.8818	-14.8332	-14.7846	-14.7889	-14.7986	-14.8169	-14.8401	-14.852	-14.8442	-14.8434	-14.9125	-14.9817	-15.0856	-15.1974	-15.2725	-15.3172	-15.3669	-15.43	-15.4931	-15.4883	-15.4835	-15.4459	-15.3961	-15.3811	-15.4081	-15.4327	-15.4462	-15.4597	-15.5407	-15.6284	-15.6651	-15.6726	-15.6314	-15.5051	-15.3873	-15.3537	-15.3201	-15.3026	-15.2887	-15.1856	-15.0081
	subject 19	-4.44118	-4.30539	-4.17389	-4.14756	-4.13114	-4.23122	-4.33685	-4.48408	-4.61817	-4.68161	-4.73456	-4.74447	-4.74306	-4.70486	-4.66427	-4.61738	-4.6235	-4.74561	-4.85146	-4.92749	-5.04756	-5.23588	-5.42577	-5.61775	-5.79728	-5.96281	-6.16447	-6.40087	-6.57005	-6.68402	-6.76077	-6.81146	-6.88013	-6.95947	-6.90156	-6.77501	-6.55886	-6.30538	-6.05467	-5.8049	-5.60273	-5.41365	-5.04743	-4.64325	-4.34973	-4.07381	-3.81609	-3.56035
	subject 20	-6.81361	-6.78429	-6.75496	-6.72533	-6.69566	-6.62075	-6.53032	-6.5081	-6.52821	-6.52118	-6.48581	-6.45516	-6.43282	-6.44984	-6.59571	-6.735	-6.81904	-6.90308	-6.8953	-6.88553	-6.81532	-6.73454	-6.66434	-6.59819	-6.50019	-6.38059	-6.3029	-6.27286	-6.27962	-6.35771	-6.42418	-6.44764	-6.47443	-6.53693	-6.59943	-6.60065	-6.59915	-6.65245	-6.71699	-6.79086	-6.86869	-6.96743	-7.08167	-7.18583	-7.27749	-7.36413	-7.44006	-7.49692
	subject 21	-11.7939	-11.7974	-11.7986	-11.7413	-11.6924	-11.7435	-11.7986	-11.8846	-11.9578	-11.9622	-11.9485	-11.861	-11.7871	-11.757	-11.7347	-11.7329	-11.7244	-11.7013	-11.6969	-11.727	-11.6818	-11.52	-11.3001	-11.0033	-10.8007	-10.7039	-10.727	-10.8654	-10.9861	-11.0923	-11.1984	-11.3044	-11.4879	-11.7173	-11.8978	-12.0537	-12.1471	-12.2145	-12.2724	-12.3272	-12.3572	-12.3805	-12.3989	-12.4163	-12.3624	-12.2971	-12.1413	-11.9757
	subject 22	-7.19361	-7.09323	-6.99285	-6.93408	-6.88141	-6.86998	-6.87269	-6.84021	-6.78589	-6.72457	-6.65593	-6.60327	-6.5788	-6.54811	-6.49703	-6.44363	-6.37077	-6.29791	-6.1808	-6.06273	-5.89263	-5.71342	-5.64386	-5.61623	-5.63454	-5.68402	-5.75694	-5.85646	-5.9582	-6.06423	-6.15581	-6.19399	-6.23385	-6.29182	-6.34979	-6.33998	-6.32715	-6.31909	-6.312	-6.23797	-6.13553	-6.0602	-6.00493	-5.92328	-5.80895	-5.69236	-5.57093	-5.45728
	subject 23	-4.03871	-4.074	-4.10412	-4.09376	-4.09755	-4.14969	-4.18093	-4.17152	-4.13833	-4.0764	-3.92235	-3.69768	-3.51067	-3.34143	-3.11814	-2.88069	-2.67551	-2.47759	-2.48281	-2.48164	-2.43845	-2.39439	-2.3476	-2.35201	-2.44803	-2.53253	-2.60413	-2.65862	-2.70095	-2.69639	-2.67155	-2.65306	-2.63604	-2.70397	-2.77801	-2.83132	-2.88303	-2.92567	-2.93417	-2.84754	-2.79404	-2.79522	-2.79145	-2.78256	-2.86686	-3.01232	-2.98537	-2.89037
	subject 24	-5.06163	-5.02051	-4.97938	-4.95242	-4.92844	-4.94969	-4.99508	-5.04195	-5.09047	-5.12546	-5.12956	-5.11496	-4.97574	-4.83653	-4.71166	-4.58744	-4.49423	-4.40964	-4.35178	-4.3111	-4.18476	-3.94708	-3.73507	-3.59577	-3.45912	-3.35032	-3.24151	-3.24179	-3.25246	-3.24471	-3.23047	-3.30376	-3.44437	-3.51512	-3.47719	-3.43497	-3.37733	-3.31917	-3.2496	-3.18004	-3.11294	-3.04621	-2.9639	-2.87478	-2.79157	-2.71378	-2.63107	-2.53913
	subject 25	-9.89072	-9.88262	-9.87452	-9.68361	-9.48492	-9.29416	-9.10412	-8.83458	-8.55396	-8.16722	-7.75979	-7.56188	-7.41769	-7.47148	-7.58947	-7.54131	-7.42671	-7.12967	-6.7442	-6.51363	-6.37302	-6.41632	-6.58645	-6.74945	-6.90663	-7.03332	-7.13074	-7.12404	-6.99963	-6.78373	-6.44582	-6.0926	-5.71522	-5.38174	-5.13088	-4.88961	-4.67004	-4.47067	-4.32725	-4.18423	-4.04262	-3.90451	-3.78196	-3.65425	-3.49556	-3.33636	-3.17253	-3.01245
	subject 26	-5.02856	-4.68635	-4.34415	-4.13366	-3.94245	-3.88411	-3.87133	-3.81642	-3.73536	-3.65784	-3.58402	-3.53243	-3.52006	-3.49829	-3.44578	-3.38373	-3.24166	-3.09958	-2.87217	-2.64292	-2.52985	-2.43712	-2.27416	-2.08435	-1.8741	-1.64997	-1.43314	-1.2246	-1.1592	-1.37113	-1.53369	-1.51362	-1.49013	-1.42991	-1.36969	-1.31421	-1.25894	-1.21769	-1.17931	-1.17224	-1.17845	-1.15315	-1.10449	-1.05656	-1.00953	-0.9746	-0.96547	-0.95907
	subject 27	-8.95855	-8.69275	-8.42695	-8.21846	-8.01241	-7.87101	-7.73535	-7.62843	-7.52551	-7.36571	-7.19482	-7.02797	-6.86216	-6.63325	-6.38389	-5.93427	-5.40455	-4.90034	-4.40849	-3.94392	-3.49517	-3.13043	-2.8236	-2.50047	-2.16405	-1.88636	-1.66503	-1.46391	-1.28563	-1.18841	-1.19928	-1.28569	-1.4914	-1.72032	-1.99294	-2.25111	-2.47655	-2.69176	-2.87869	-3.04871	-3.16034	-3.29193	-3.51226	-3.71027	-3.77446	-3.83405	-3.85317	-3.8732
	subject 28	-10.2452	-10.4296	-10.6141	-10.8679	-11.1218	-11.0615	-11.0011	-10.7697	-10.5383	-10.3023	-10.0664	-9.59002	-9.11365	-8.77935	-8.44505	-8.24435	-8.04365	-7.81982	-7.59599	-7.40893	-7.22187	-7.40066	-7.57945	-7.76044	-7.94144	-7.96109	-7.98074	-7.95196	-7.92318	-7.8428	-7.76242	-7.6643	-7.56619	-7.48061	-7.39503	-7.33492	-7.27481	-7.22011	-7.1654	-7.11014	-7.05488	-7.10337	-7.15185	-7.13188	-7.11191	-7.08003	-7.04814	-7.07686
	subject 29	-5.77123	-5.68705	-5.60287	-5.57735	-5.55717	-5.58502	-5.62248	-5.66185	-5.70186	-5.72991	-5.75198	-5.71425	-5.63382	-5.53747	-5.4252	-5.2984	-5.15125	-5.07024	-5.12153	-5.17387	-5.22938	-5.2693	-5.23133	-5.17944	-4.97435	-4.76926	-4.56343	-4.3576	-4.27285	-4.1991	-4.25808	-4.34361	-4.46887	-4.60737	-4.72825	-4.84032	-4.86905	-4.83826	-4.82545	-4.83062	-4.82173	-4.79318	-4.73374	-4.61255	-4.52369	-4.53179	-4.50706	-4.31818
	subject 30	-6.90433	-6.89864	-6.91158	-6.99279	-7.17856	-7.50372	-7.82194	-8.13629	-8.10559	-7.97246	-7.25535	-6.51384	-5.71135	-5.07587	-4.60742	-4.26544	-3.97405	-3.77162	-3.58552	-3.45633	-3.45303	-3.67634	-3.96659	-4.30705	-4.67075	-5.04079	-5.36947	-5.66554	-5.84204	-5.98858	-6.09517	-6.17324	-6.23545	-6.30103	-6.35884	-6.3084	-6.21409	-6.0101	-5.75696	-5.45469	-5.10243	-4.73018	-4.41058	-4.08639	-3.71033	-3.42915	-3.31876	-3.18711
[truncated: 53 more columns]

## Sheet: Surface02 Concrete
Knee joint angle
X	100%Gait cycle	1	2	3	4	5	6	7	8	9	10	11	12	13	14	15	16	17	18	19	20	21	22	23	24	25	26	27	28	29	30	31	32	33	34	35	36	37	38	39	40	41	42	43	44	45	46	47	48
	subject 1	-7.71966	-7.92192	-8.12418	-8.36559	-8.62591	-8.92823	-9.30897	-9.69293	-10.2125	-10.7321	-11.3563	-12.0259	-12.7886	-13.7084	-14.6412	-15.8413	-17.0415	-18.4045	-19.8305	-21.2673	-22.7206	-24.1657	-25.5013	-26.8369	-28.0211	-29.1534	-30.1727	-31.0351	-31.8619	-32.3414	-32.8209	-33.1273	-33.3812	-33.5777	-33.7018	-33.8142	-33.8375	-33.8608	-33.7975	-33.7114	-33.6619	-33.6546	-33.6401	-33.5815	-33.5229	-33.4434	-33.3592	-33.2605
	subject 2	-19.9324	-20.5173	-21.1022	-21.7089	-22.3327	-22.9635	-23.6448	-24.3262	-25.0864	-25.8832	-26.7471	-27.8185	-28.89	-30.0587	-31.2508	-32.4302	-33.5872	-34.7443	-35.8822	-37.0187	-38.1299	-39.2143	-40.2898	-41.19	-42.0903	-42.7896	-43.3602	-43.8825	-44.1696	-44.4568	-44.6507	-44.8104	-44.9382	-44.989	-45.0398	-45.0335	-45.0173	-44.9983	-44.9751	-44.9519	-44.9076	-44.8627	-44.7765	-44.6547	-44.5273	-44.3484	-44.1696	-43.9495
	subject 3	-17.2866	-18.1056	-18.9235	-19.7168	-20.5065	-21.2544	-21.9995	-22.7237	-23.446	-24.1591	-24.8804	-25.6353	-26.4202	-27.3023	-28.2212	-29.2375	-30.2902	-31.4228	-32.5717	-33.7506	-34.9211	-36.0787	-37.2102	-38.3073	-39.3215	-40.2424	-41.033	-41.6985	-42.2382	-42.6746	-43.0475	-43.3759	-43.5984	-43.7581	-43.8818	-43.9876	-44.0262	-44.0369	-43.9948	-43.9345	-43.8717	-43.8081	-43.6819	-43.5423	-43.2879	-43.0154	-42.7435	-42.4716
	subject 4	-8.67769	-9.39457	-10.1114	-10.7532	-11.3917	-11.9492	-12.4995	-12.8908	-13.2599	-13.5453	-13.8142	-14.1452	-14.4921	-14.9032	-15.335	-16.1488	-17.1153	-18.6233	-20.3937	-22.3907	-24.5191	-26.5384	-28.4824	-30.3774	-32.2326	-34.0349	-35.7865	-37.2551	-38.4038	-39.3589	-40.056	-40.6132	-40.9495	-41.2544	-41.5005	-41.728	-41.9131	-42.0983	-42.2839	-42.4383	-42.4848	-42.5214	-42.5141	-42.4979	-42.4288	-42.3509	-42.1957	-42.0341
	subject 5	-13.2508	-13.782	-14.3201	-14.9402	-15.5735	-16.2801	-16.9975	-17.751	-18.5479	-19.4423	-20.4348	-21.584	-22.9223	-24.4812	-26.197	-28.0472	-29.8356	-31.5854	-33.247	-34.8693	-36.2587	-37.5783	-38.6526	-39.6822	-40.2916	-40.866	-41.1873	-41.493	-41.6103	-41.7244	-41.8204	-41.8926	-41.8856	-41.8658	-41.8175	-41.7356	-41.6001	-41.527	-41.5269	-41.4439	-41.2897	-41.2483	-41.2774	-41.2569	-41.2143	-41.0882	-40.9371	-40.7153
	subject 6	-18.9948	-19.3579	-19.721	-20.1474	-20.5738	-21.0972	-21.6208	-22.1423	-22.6638	-23.2786	-23.8934	-24.4467	-25	-25.7381	-26.4762	-27.1815	-27.8868	-28.9681	-30.0495	-31.3111	-32.5728	-34.0283	-35.4838	-37.0868	-38.6899	-40.1379	-41.5859	-42.9736	-44.3612	-45.5174	-46.6735	-47.4661	-48.2588	-48.5705	-48.8823	-49.03	-49.1777	-49.1989	-49.2201	-49.1399	-49.0598	-48.9942	-48.9286	-48.8211	-48.7137	-48.5344	-48.3551	-48.1912
	subject 7	-8.89459	-9.70297	-10.5114	-11.3464	-12.1839	-13.0819	-13.992	-14.8828	-15.7671	-16.7332	-17.7401	-18.9504	-20.3059	-21.8187	-23.4888	-25.2261	-27.0576	-28.8603	-30.6052	-32.3048	-33.8682	-35.4055	-36.8119	-38.1882	-39.2337	-40.2792	-40.7989	-41.3185	-41.5502	-41.7556	-41.861	-41.9464	-41.9637	-41.9582	-41.9027	-41.8221	-41.702	-41.5537	-41.3801	-41.1812	-40.9738	-40.7544	-40.5309	-40.2989	-40.0598	-39.7992	-39.5356	-39.2574
	subject 8	-9.23729	-9.7735	-10.3097	-10.7814	-11.222	-11.7994	-12.6319	-13.4581	-14.0149	-14.5717	-15.2421	-15.9617	-16.8663	-18.0832	-19.3161	-20.8776	-22.439	-24.1056	-25.8129	-27.4592	-29.0121	-30.5642	-32.1049	-33.6456	-34.8887	-36.0294	-37.0251	-37.8193	-38.5845	-39.0676	-39.5506	-39.8929	-40.1925	-40.4188	-40.5522	-40.6868	-40.8297	-40.9726	-41.0447	-41.098	-41.1575	-41.224	-41.2868	-41.3266	-41.3665	-41.3469	-41.3138	-41.2414
	subject 9	-14.6579	-15.2313	-15.8047	-16.4553	-17.113	-17.7875	-18.4655	-19.1469	-19.8295	-20.5421	-21.2696	-22.1445	-23.1247	-24.3112	-25.7039	-27.172	-28.7455	-30.3381	-31.9688	-33.5757	-35.1113	-36.6155	-37.9626	-39.292	-40.4254	-41.5589	-42.2603	-42.9617	-43.5463	-44.1203	-44.4386	-44.7056	-44.887	-45.0397	-45.1179	-45.1587	-45.2113	-45.2723	-45.3093	-45.3223	-45.338	-45.3575	-45.359	-45.3243	-45.2894	-45.2539	-45.1866	-44.9603
	subject 10	-12.2425	-13.0001	-13.7578	-14.5963	-15.458	-16.3669	-17.3135	-18.2993	-19.3634	-20.4425	-21.642	-22.8414	-24.1773	-25.5302	-26.9333	-28.3615	-29.7569	-31.1115	-32.429	-33.6162	-34.8034	-35.7188	-36.6341	-37.2161	-37.7028	-38.0378	-38.2513	-38.4066	-38.4455	-38.4739	-38.4194	-38.3649	-38.253	-38.134	-37.9761	-37.7988	-37.6324	-37.4795	-37.3292	-37.1878	-37.0463	-36.943	-36.8397	-36.6118	-36.3482	-36.0504	-35.7254	-35.3791
	subject 11	-20.9934	-21.4026	-21.8085	-22.132	-22.4493	-22.6937	-22.9653	-23.4405	-23.9914	-24.9489	-26.0258	-27.5917	-29.2121	-31.0096	-32.8081	-34.6091	-36.3219	-37.8418	-39.2538	-40.4677	-41.6182	-42.6702	-43.6629	-44.5775	-45.3806	-46.0583	-46.6515	-47.1634	-47.6157	-48.019	-48.4019	-48.7705	-49.1282	-49.4794	-49.8351	-50.1929	-50.5862	-50.9942	-51.2798	-51.5236	-51.799	-52.0831	-52.2947	-52.4907	-52.6401	-52.7822	-52.6855	-52.5628
	subject 12	-3.4118	-4.1451	-4.88293	-5.67521	-6.47168	-7.29127	-8.11515	-8.9533	-9.79593	-10.6486	-11.5498	-12.5286	-13.6291	-14.8715	-16.2356	-17.7038	-19.2291	-20.7901	-22.3932	-24.015	-25.6202	-27.2205	-28.7613	-30.2914	-31.5365	-32.758	-33.6159	-34.4494	-34.99	-35.4967	-35.8168	-36.0953	-36.2354	-36.3325	-36.3325	-36.2959	-36.2006	-36.0764	-35.9187	-35.7147	-35.4712	-35.2563	-35.0593	-34.8604	-34.6605	-34.5243	-34.4072	-34.2588
	subject 13	-22.2296	-22.373	-22.5163	-22.6917	-22.8994	-23.107	-23.4561	-23.8053	-24.3001	-24.9408	-25.5815	-26.3436	-27.1057	-27.8712	-28.6403	-29.4094	-30.0897	-30.7699	-31.4478	-32.1234	-32.7991	-33.5037	-34.2084	-34.8636	-35.4695	-36.0753	-36.4848	-36.8942	-37.2205	-37.4635	-37.7066	-37.8279	-37.9492	-37.9938	-37.9616	-37.9294	-37.7705	-37.6116	-37.3859	-37.0935	-36.8011	-36.437	-36.073	-35.6633	-35.2081	-34.7528	-34.2223	-33.6918
	subject 14	-9.25908	-9.9352	-10.6113	-11.3516	-12.1013	-12.8449	-13.5864	-14.2957	-14.9849	-15.7185	-16.4984	-17.3298	-18.2521	-19.2764	-20.6346	-22.0269	-23.7049	-25.3828	-27.0976	-28.8132	-30.4349	-32.0402	-33.5265	-34.9672	-36.3002	-37.5601	-38.659	-39.5751	-40.3604	-40.8923	-41.3652	-41.6201	-41.8616	-41.9592	-42.0568	-42.042	-42.0223	-41.9772	-41.927	-41.876	-41.8248	-41.7974	-41.7877	-41.7675	-41.7345	-41.6831	-41.5926	-41.4898
	subject 15	-10.4719	-10.8054	-11.1389	-11.5502	-11.9907	-12.4381	-12.894	-13.3564	-13.8482	-14.34	-15.0364	-15.7531	-16.823	-18.0947	-19.5186	-21.2089	-22.9098	-24.7155	-26.5211	-28.1811	-29.8086	-31.3105	-32.7077	-34.0685	-35.3324	-36.5963	-37.5494	-38.5025	-39.1905	-39.7791	-40.2187	-40.4794	-40.711	-40.8113	-40.9115	-40.8323	-40.7351	-40.5958	-40.4324	-40.2413	-40.0019	-39.7557	-39.4421	-39.1284	-38.8355	-38.5473	-38.2332	-37.8975
	subject 16	-13.0559	-13.3862	-13.7166	-14.1269	-14.5488	-15.0358	-15.5451	-16.1012	-16.6864	-17.5572	-18.7262	-20.0922	-21.8061	-23.5426	-25.3535	-27.1396	-28.7181	-30.2965	-31.5033	-32.702	-33.4588	-34.1383	-34.7376	-35.3062	-35.9088	-36.5346	-37.1719	-37.8223	-38.4265	-38.9411	-39.4421	-39.893	-40.3303	-40.6209	-40.9115	-41.09	-41.2634	-41.3648	-41.4514	-41.4816	-41.4878	-41.4212	-41.3008	-41.1769	-41.0487	-40.9064	-40.7341	-40.5515
	subject 17	-12.4459	-12.4971	-12.5482	-12.5923	-12.6337	-12.7228	-12.8693	-13.0584	-13.4399	-13.8214	-14.519	-15.2482	-16.2899	-17.51	-18.847	-20.3886	-21.9503	-23.7138	-25.4772	-27.272	-29.0738	-30.8276	-32.5414	-34.1696	-35.5693	-36.9691	-38.162	-39.3549	-40.3302	-41.2238	-41.9311	-42.4149	-42.8551	-43.0986	-43.3421	-43.4375	-43.518	-43.5321	-43.5083	-43.4479	-43.3235	-43.1992	-43.0752	-42.9511	-42.7829	-42.605	-42.4186	-42.2251
	subject 18	-14.3448	-14.7983	-15.2518	-15.6972	-16.1377	-16.5723	-16.988	-17.4037	-17.7857	-18.1621	-18.518	-18.8513	-19.187	-19.5447	-19.9023	-20.354	-20.8432	-21.3584	-21.9252	-22.4921	-23.1332	-23.7779	-24.5066	-25.2981	-26.0432	-26.5914	-27.1395	-27.7546	-28.3853	-28.9243	-29.3407	-29.7475	-29.9612	-30.1748	-30.2663	-30.2968	-30.2836	-30.1613	-30.039	-29.9098	-29.7798	-29.6526	-29.5277	-29.3686	-29.0036	-28.6386	-28.3598	-28.1079
	subject 19	-19.7403	-20.2842	-20.8281	-21.3311	-21.8324	-22.3618	-22.8937	-23.4647	-24.0412	-24.576	-25.1026	-25.67	-26.2477	-26.9585	-27.7124	-28.5548	-29.4326	-30.368	-31.3312	-32.3133	-33.3063	-34.3706	-35.4842	-36.6211	-37.777	-38.938	-40.104	-41.134	-42.0104	-42.7998	-43.4731	-44.0694	-44.5438	-44.9293	-45.1474	-45.3369	-45.4618	-45.5667	-45.6165	-45.642	-45.5838	-45.5159	-45.4051	-45.2923	-45.1672	-45.0288	-44.7721	-44.5188
	subject 20	-19.2431	-19.8362	-20.4293	-20.9999	-21.5672	-22.0682	-22.5465	-23.0259	-23.5059	-24.0958	-24.8005	-25.5542	-26.3947	-27.2573	-28.1921	-29.1345	-30.1406	-31.1468	-32.253	-33.3615	-34.4904	-35.6228	-36.6221	-37.5705	-38.3341	-38.9722	-39.4805	-39.8411	-40.1463	-40.344	-40.5136	-40.5786	-40.6408	-40.6717	-40.7027	-40.7737	-40.8465	-40.6664	-40.4345	-40.2488	-40.0828	-39.9237	-39.7699	-39.5848	-39.361	-39.0975	-38.7494	-38.4183
	subject 21	-12.4571	-12.7339	-13.0107	-13.2633	-13.504	-13.7327	-13.9387	-14.1445	-14.3431	-14.5418	-14.7964	-15.0752	-15.434	-15.9281	-16.4257	-16.9964	-17.5671	-18.2688	-19.0212	-19.8479	-20.7882	-21.7418	-22.8752	-24.0085	-24.9984	-25.9389	-26.8391	-27.6832	-28.4987	-29.0362	-29.5738	-29.9809	-30.3486	-30.5252	-30.4604	-30.3915	-30.2908	-30.1902	-30.0848	-29.9781	-29.8664	-29.7488	-29.6237	-29.4519	-29.28	-29.0879	-28.8911	-28.6965
	subject 22	-18.4096	-18.7354	-19.0612	-19.3582	-19.6444	-19.937	-20.2372	-20.5465	-20.8966	-21.2466	-21.7705	-22.3118	-23.099	-24.0265	-25.1002	-26.4296	-27.7662	-29.1743	-30.5824	-32.0322	-33.4913	-34.9062	-36.2844	-37.6146	-38.8172	-40.0197	-40.8159	-41.6121	-42.0053	-42.2474	-42.397	-42.4355	-42.4522	-42.3707	-42.2892	-42.1564	-42.0185	-41.8808	-41.7432	-41.5687	-41.3294	-41.0915	-40.8665	-40.6415	-40.4435	-40.2516	-40.0671	-39.8888
	subject 23	-16.7542	-17.0619	-17.3749	-17.8209	-18.3058	-19.249	-20.2432	-21.62	-23.0562	-24.8108	-26.6445	-28.8021	-30.9584	-33.1101	-35.1498	-36.8929	-38.4924	-39.7774	-40.9282	-41.8329	-42.6516	-43.337	-43.9352	-44.4184	-44.8384	-45.1875	-45.5514	-45.9296	-46.2962	-46.6533	-47.0145	-47.3786	-47.6867	-47.9616	-48.2234	-48.4787	-48.5763	-48.6083	-48.6724	-48.7475	-48.8325	-48.9204	-48.9997	-49.0772	-48.998	-48.8938	-48.8078	-48.7238
	subject 24	-6.43179	-6.88301	-7.33423	-7.81309	-8.296	-8.84528	-9.41732	-10.0445	-10.7059	-11.3748	-12.0515	-12.7713	-13.5675	-14.4173	-15.4427	-16.5111	-17.9403	-19.3696	-21.1025	-22.842	-24.6851	-26.5464	-28.3496	-30.1307	-31.7683	-33.3085	-34.765	-36.1262	-37.3947	-38.4836	-39.4826	-40.1498	-40.7898	-41.1375	-41.4852	-41.6996	-41.9081	-41.9843	-42.0334	-41.994	-41.9171	-41.8113	-41.6841	-41.5328	-41.3519	-41.1588	-40.9398	-40.7066
	subject 25	-16.7506	-17.1215	-17.4925	-17.8233	-18.1457	-18.5676	-19.0424	-19.6592	-20.4307	-21.2218	-22.0574	-22.8914	-23.7137	-24.536	-25.4341	-26.3356	-27.3742	-28.451	-29.5519	-30.6683	-31.7762	-32.8729	-33.9041	-34.7499	-35.5883	-36.35	-37.1118	-37.624	-38.1126	-38.4999	-38.8515	-39.0606	-39.1601	-39.3373	-39.6352	-39.8715	-39.8857	-39.9018	-39.9591	-40.0164	-39.9958	-39.9635	-39.9191	-39.8695	-39.6821	-39.3684	-39.0539	-38.7378
	subject 26	-6.17564	-6.62048	-7.06532	-7.59327	-8.14497	-8.78329	-9.49091	-10.2508	-11.1151	-11.984	-12.89	-13.796	-14.896	-16.0203	-17.3983	-18.9033	-20.5288	-22.3051	-24.0568	-25.7224	-27.388	-28.8053	-30.2226	-31.5014	-32.7406	-33.8352	-34.8142	-35.6668	-36.2666	-36.8337	-37.1393	-37.445	-37.6399	-37.821	-37.9601	-38.0782	-38.1529	-38.1731	-38.2078	-38.2927	-38.3776	-38.2947	-38.2118	-38.0761	-37.9255	-37.7591	-37.5802	-37.3863
	subject 27	-15.8405	-16.67	-17.4995	-18.4998	-19.536	-20.5749	-21.6151	-22.628	-23.6109	-24.58	-25.5173	-26.4365	-27.235	-28.0335	-28.7298	-29.4215	-30.0761	-30.7204	-31.3285	-31.9134	-32.52	-33.1547	-33.7955	-34.4533	-35.1177	-35.8513	-36.5849	-37.4244	-38.2741	-39.1543	-40.0454	-40.9167	-41.7727	-42.5982	-43.3764	-44.1478	-44.8951	-45.6351	-46.216	-46.7968	-47.0673	-47.2912	-47.3713	-47.3885	-47.2109	-46.8547	-46.5136	-46.2007
	subject 28	-21.1531	-21.3198	-21.4865	-21.6676	-21.8575	-22.0953	-22.4862	-22.8771	-23.5337	-24.2345	-25.0881	-26.1098	-27.1263	-28.0931	-29.0599	-30.1497	-31.2888	-32.4516	-33.6616	-34.8716	-36.0911	-37.3111	-38.3738	-39.3186	-40.1897	-40.7475	-41.3053	-41.5879	-41.8057	-41.9556	-42.0147	-42.072	-42.0928	-42.1137	-42.128	-42.139	-42.1395	-42.1137	-42.0879	-41.9132	-41.7228	-41.5555	-41.409	-41.2739	-41.206	-41.1381	-40.9617	-40.7514
	subject 29	-9.23622	-9.63362	-10.031	-10.5491	-11.0724	-11.7196	-12.3779	-13.1158	-13.8647	-14.7104	-15.5749	-16.5543	-17.5631	-18.6929	-19.8619	-21.0817	-22.3218	-23.6954	-25.1338	-26.6248	-28.1465	-29.6837	-31.2317	-32.7229	-34.1679	-35.5518	-36.8773	-38.0872	-39.1667	-40.1063	-40.8592	-41.4829	-41.9027	-42.2452	-42.4424	-42.6086	-42.7047	-42.7742	-42.7702	-42.7308	-42.569	-42.4129	-42.282	-42.1651	-42.132	-42.0829	-41.8938	-41.7029
	subject 30	-17.5014	-18.0263	-18.5257	-18.9319	-19.2589	-19.4805	-19.6732	-19.8498	-20.3301	-20.9128	-22.1689	-23.5382	-25.1904	-26.9895	-28.9357	-30.9589	-33.0128	-34.9496	-36.8456	-38.5505	-40.1104	-41.4092	-42.4799	-43.3794	-44.174	-44.94	-45.4528	-45.9362	-46.3115	-46.6653	-46.9904	-47.2868	-47.5674	-47.8137	-48.0565	-48.3275	-48.5682	-48.7332	-48.9758	-49.2958	-49.2827	-49.1362	-49.1021	-49.1063	-49.2895	-49.4055	-49.4004	-49.4347
Y	100%Gait cycle
	subject 1	-1.12645	-1.12694	-1.12744	-1.08926	-1.03243	-0.98679	-0.96204	-0.93429	-0.78021	-0.62612	-0.43275	-0.22236	0.00414	0.25786	0.51029	0.73664	0.96298	1.11448	1.23701	1.28418	1.21612	1.14471	1.02876	0.91281	0.79758	0.68261	0.57358	0.4728	0.37731	0.3333	0.28929	0.33264	0.40246	0.44889	0.46577	0.4905	0.57489	0.65927	0.73931	0.81821	0.85567	0.84549	0.8344	0.81767	0.80094	0.80174	0.80656	0.81556
	subject 2	-0.19572	-0.27418	-0.35265	-0.46288	-0.59797	-0.73414	-0.87809	-1.02204	-1.1313	-1.22445	-1.2818	-1.2282	-1.17459	-1.01175	-0.82243	-0.67274	-0.59175	-0.51076	-0.43793	-0.36574	-0.30829	-0.26631	-0.22704	-0.24088	-0.25471	-0.35206	-0.50285	-0.66302	-0.86871	-1.0744	-1.25047	-1.41569	-1.56901	-1.69355	-1.8181	-1.94901	-2.08102	-2.20364	-2.31299	-2.42234	-2.53074	-2.63911	-2.64266	-2.55568	-2.48144	-2.52495	-2.56846	-2.62175
	subject 3	1.04722	0.998	0.94925	0.91201	0.87857	0.88979	0.90291	0.93033	0.96416	1.0324	1.09279	1.12097	1.15461	1.20599	1.27238	1.37843	1.47768	1.56202	1.61002	1.5914	1.55504	1.4912	1.38451	1.22136	1.08365	0.97456	0.881	0.80238	0.74504	0.70519	0.6123	0.48228	0.42979	0.42334	0.3519	0.24796	0.18803	0.14643	0.08765	0.02298	-0.04108	-0.10497	-0.20828	-0.32004	-0.28126	-0.21853	-0.26965	-0.33313
	subject 4	2.61944	2.73352	2.84759	3.01541	3.18552	3.33621	3.48518	3.61417	3.74038	3.82918	3.91067	3.99664	4.08375	4.21853	4.36877	4.56276	4.77426	5.03506	5.31977	5.56159	5.77851	5.96301	6.12515	6.23256	6.29537	6.24433	6.084	5.83845	5.49655	5.12789	4.72354	4.37168	4.10269	3.90757	3.85149	3.85668	4.00071	4.1473	4.30101	4.44369	4.54832	4.66355	4.82591	4.97521	5.04617	5.11492	5.16425	5.21896
	subject 5	4.59319	4.64642	4.70357	4.80769	4.91982	5.07603	5.24795	5.47224	5.70453	5.95483	6.24493	6.59869	6.95715	7.32107	7.59185	7.7828	7.92527	8.03744	8.04439	8.00458	7.98764	7.97756	7.93683	7.89053	7.91614	7.94774	7.99904	8.04817	8.07136	8.08102	8.01627	7.94918	7.87431	7.80089	7.73075	7.67452	7.64054	7.62166	7.62041	7.71533	7.8927	8.03829	8.16402	8.15603	8.08862	8.03901	7.99475	7.9656
	subject 6	-7.15201	-7.17512	-7.19823	-7.22158	-7.24494	-7.28336	-7.32179	-7.31929	-7.31679	-7.27175	-7.22671	-7.10439	-6.98207	-6.9989	-7.01573	-6.83077	-6.64581	-6.4065	-6.16719	-5.761	-5.35482	-4.99059	-4.62636	-4.39919	-4.17203	-3.86806	-3.56408	-3.43153	-3.29897	-3.33765	-3.37634	-3.72415	-4.07196	-4.2696	-4.46723	-4.82748	-5.18773	-5.45485	-5.72197	-5.89445	-6.06692	-6.23478	-6.40264	-6.58549	-6.76833	-6.82328	-6.87822	-6.86374
	subject 7	0.5621	0.65769	0.75329	0.87978	1.00909	1.10156	1.18666	1.2616	1.33316	1.443	1.57198	1.73903	1.93326	2.13619	2.3478	2.51989	2.63662	2.71931	2.7339	2.73072	2.67424	2.60971	2.50498	2.39846	2.27228	2.14609	2.03822	1.93035	1.82354	1.71683	1.65424	1.60047	1.54609	1.4915	1.4664	1.45606	1.44327	1.42873	1.4369	1.46777	1.4871	1.49026	1.52097	1.60675	1.70833	1.85728	2.00893	2.17404
	subject 8	1.64296	1.69863	1.7543	1.84611	1.95536	2.0456	2.10031	2.15701	2.29689	2.43677	2.67053	2.94496	3.23182	3.53966	3.84735	4.152	4.45665	4.64299	4.78353	4.89291	4.95465	4.99933	4.81649	4.63366	4.52611	4.44445	4.36753	4.29719	4.23103	4.20552	4.18001	4.11638	4.0412	3.93195	3.77967	3.61787	3.38369	3.1495	2.9694	2.80361	2.66717	2.5645	2.46634	2.39601	2.32569	2.26241	2.20075	2.13
	subject 9	1.11358	1.18272	1.25186	1.25766	1.2577	1.26324	1.26988	1.24537	1.21049	1.2461	1.31696	1.3946	1.47708	1.64098	1.88631	2.10813	2.29704	2.43741	2.48072	2.49454	2.4199	2.33935	2.2292	2.11019	1.89386	1.67753	1.71193	1.74633	1.53326	1.29769	1.13877	0.99517	0.89677	0.81343	0.78367	0.7807	0.80166	0.83971	0.89877	0.97883	1.03135	1.04534	1.06781	1.10724	1.09564	0.93099	0.78471	0.73032
	subject 10	4.68278	4.66957	4.65636	4.64053	4.62395	4.60544	4.58537	4.58236	4.61348	4.64481	4.67775	4.7107	4.74684	4.78339	4.77486	4.74379	4.68777	4.60055	4.50516	4.38118	4.2572	4.2001	4.143	4.07608	4.00637	3.94162	3.88086	3.81365	3.73356	3.65828	3.62145	3.58461	3.56228	3.54176	3.50423	3.45818	3.42408	3.4049	3.36388	3.24643	3.12897	3.05633	2.9837	2.9593	2.94869	2.91024	2.84951	2.80402
	subject 11	-1.39894	-1.46987	-1.53613	-1.48776	-1.42982	-1.25949	-1.07523	-0.78652	-0.49185	-0.16512	0.14541	0.38951	0.59716	0.6863	0.7609	0.79704	0.77507	0.62599	0.45112	0.22898	-0.01566	-0.29519	-0.46918	-0.50408	-0.54372	-0.58869	-0.63145	-0.67209	-0.75492	-0.87241	-1.0587	-1.29316	-1.52698	-1.76043	-1.92288	-2.04985	-2.2267	-2.42434	-2.29089	-2.04419	-1.92706	-1.84557	-1.90643	-1.99779	-2.3634	-2.77264	-2.64771	-2.46471
	subject 12	4.18639	4.26816	4.3533	4.47884	4.61748	4.8282	5.03154	5.21027	5.36762	5.47686	5.57776	5.66535	5.72436	5.75004	5.76482	5.77024	5.7439	5.69769	5.61373	5.513	5.32393	5.10836	4.89064	4.67253	4.62906	4.60014	4.60322	4.60922	4.65024	4.68892	4.71474	4.74607	4.79576	4.85275	4.92615	5.00594	5.09595	5.17734	5.24868	5.3546	5.49015	5.55998	5.58872	5.64679	5.71788	5.6743	5.5963	5.50937
	subject 13	-0.79496	-0.79285	-0.79074	-0.77568	-0.74766	-0.71965	-0.66009	-0.60053	-0.58954	-0.62712	-0.6647	-0.53687	-0.40903	-0.26124	-0.09351	0.07423	0.17572	0.2772	0.32019	0.30468	0.28916	0.21811	0.14706	0.10024	0.07766	0.05507	0.04563	0.03619	0.03582	0.04452	0.05323	0.02192	-0.00938	-0.01427	0.00727	0.0288	-0.01861	-0.06602	-0.0561	0.01115	0.07839	0.0808	0.08321	0.09204	0.10728	0.12253	0.13933	0.15614
	subject 14	5.05838	5.08772	5.11706	5.19363	5.2771	5.38487	5.50097	5.65581	5.83469	5.98577	6.10783	6.27116	6.50731	6.71761	6.84333	6.96119	7.01307	7.06495	6.98631	6.90482	6.77374	6.63399	6.43378	6.21045	5.92258	5.59092	5.29543	5.04105	4.80926	4.62125	4.46186	4.40837	4.36682	4.45347	4.54011	4.61541	4.6902	4.80508	4.92819	5.06746	5.21359	5.31133	5.37322	5.43578	5.49916	5.57651	5.68365	5.77987
	subject 15	1.02843	1.05892	1.08941	1.10577	1.11684	1.16371	1.25355	1.3439	1.43653	1.52916	1.60877	1.68708	1.74728	1.79714	1.89807	2.0884	2.27528	2.42759	2.57991	2.661	2.72627	2.72873	2.67886	2.60912	2.4864	2.36368	2.23808	2.11249	1.95786	1.79234	1.65288	1.54467	1.43867	1.34261	1.24654	1.22535	1.21163	1.1074	0.95144	0.82158	0.73737	0.66417	0.70096	0.73774	0.72535	0.70203	0.73287	0.80885
	subject 16	1.52558	1.51229	1.499	1.5296	1.56663	1.65159	1.75298	1.83878	1.91488	1.95869	1.96878	1.98365	2.00692	2.0285	2.04454	2.04866	1.95263	1.8566	1.59965	1.33921	1.32259	1.34863	1.3302	1.29475	1.27088	1.25487	1.1871	1.06049	0.90716	0.70205	0.46866	0.13068	-0.18879	-0.30938	-0.42997	-0.55997	-0.69039	-0.7136	-0.71482	-0.71545	-0.71583	-0.63682	-0.49899	-0.41282	-0.39061	-0.36407	-0.3283	-0.29112
	subject 17	-1.62783	-1.64169	-1.65556	-1.64118	-1.61622	-1.54087	-1.40504	-1.25392	-1.03393	-0.81395	-0.46584	-0.10491	0.25382	0.61129	0.95379	1.27008	1.58826	1.92538	2.26249	2.52679	2.7749	2.9375	3.02883	3.07092	2.98173	2.89254	2.65398	2.41542	2.11228	1.78492	1.47966	1.20094	0.91503	0.59681	0.27858	-0.10371	-0.49242	-0.86251	-1.22196	-1.60129	-2.01539	-2.42242	-2.75877	-3.09511	-3.42782	-3.75973	-3.98291	-4.1155
	subject 18	1.07231	1.01761	0.9629	0.93919	0.93457	0.94099	0.98277	1.02455	1.11474	1.21301	1.32854	1.46307	1.59723	1.72785	1.85846	2.03527	2.23056	2.38187	2.44524	2.50862	2.47171	2.4298	2.32274	2.16682	2.05503	2.13083	2.20662	2.03705	1.80975	1.61384	1.45979	1.30623	1.16261	1.01899	0.87039	0.71931	0.55867	0.37414	0.1896	0.05097	-0.08283	-0.19143	-0.27714	-0.36014	-0.42691	-0.49368	-0.47503	-0.42969
	subject 19	-3.26766	-3.33336	-3.39907	-3.48284	-3.56739	-3.64267	-3.71713	-3.80084	-3.88583	-3.97183	-4.05802	-4.11441	-4.16316	-4.1795	-4.18533	-4.06793	-3.90124	-3.79074	-3.70748	-3.63555	-3.57019	-3.50736	-3.44629	-3.40299	-3.37417	-3.48907	-3.74194	-3.88298	-3.89759	-4.05272	-4.39521	-4.73279	-5.06259	-5.37936	-5.67159	-5.96895	-6.27797	-6.5736	-6.83215	-7.04404	-7.09471	-7.14862	-7.21696	-7.27808	-7.29594	-7.30155	-7.19935	-7.10315
	subject 20	0.82468	0.83602	0.84736	0.887	0.93077	1.01214	1.10639	1.22497	1.35864	1.50667	1.66968	1.7986	1.86737	1.92595	1.95116	1.9638	1.87078	1.77775	1.63287	1.48685	1.24821	0.99336	0.73797	0.48237	0.28964	0.13958	0.02722	-0.04232	-0.11912	-0.21001	-0.25905	-0.15329	-0.06889	-0.21422	-0.35954	-0.67278	-0.99348	-0.91967	-0.76492	-0.685	-0.63682	-0.6195	-0.62504	-0.59159	-0.50987	-0.46718	-0.50774	-0.57385
	subject 21	-2.13012	-2.10379	-2.07746	-2.02958	-1.97129	-1.9001	-1.80482	-1.70959	-1.61687	-1.52414	-1.3851	-1.22599	-1.04453	-0.82533	-0.59829	-0.21037	0.17754	0.52071	0.84656	1.11146	1.28315	1.43954	1.39191	1.34429	1.31151	1.28383	1.15037	0.86998	0.58512	0.25676	-0.07161	-0.53382	-1.03659	-1.43803	-1.71149	-1.98032	-2.21404	-2.44776	-2.63659	-2.81354	-2.9581	-3.06543	-3.14468	-3.05074	-2.95679	-2.86357	-2.7705	-2.63746
	subject 22	1.87826	1.99031	2.10237	2.23578	2.3772	2.53954	2.72698	2.90002	3.00828	3.11654	3.20857	3.29898	3.44924	3.6337	3.78602	3.8821	3.96921	3.96669	3.96417	3.84112	3.69129	3.49153	3.25018	2.99298	2.69352	2.39406	2.20317	2.01227	2.01622	2.09322	2.08895	1.98713	1.87196	1.69668	1.52141	1.4232	1.3327	1.18268	0.99865	0.85737	0.79088	0.72935	0.71732	0.70529	0.63263	0.5465	0.4677	0.39502
	subject 23	4.30857	4.43012	4.55661	4.80405	5.05501	5.34728	5.66884	6.21005	6.72181	7.07528	7.39693	7.58806	7.73509	7.73876	7.7031	7.56351	7.37985	7.09976	6.84083	6.62069	6.46866	6.42221	6.42311	6.48646	6.54874	6.60983	6.64177	6.64568	6.67554	6.7267	6.79833	6.88427	6.95573	7.01858	6.95044	6.81679	6.91605	7.11234	7.13529	7.09894	6.96398	6.80191	6.60982	6.41129	6.39616	6.41021	6.22263	6.01313
	subject 24	-0.50655	-0.4984	-0.49025	-0.49016	-0.49125	-0.44252	-0.37672	-0.33599	-0.31081	-0.27057	-0.21458	-0.18246	-0.19244	-0.16745	-0.02798	0.11096	0.24547	0.37997	0.49264	0.60483	0.60855	0.59328	0.43448	0.22081	-0.06097	-0.38896	-0.74283	-1.12613	-1.50851	-1.88915	-2.24807	-2.52663	-2.80323	-3.0587	-3.31417	-3.59625	-3.87952	-4.0706	-4.24278	-4.35704	-4.44674	-4.53583	-4.62446	-4.66456	-4.64456	-4.60881	-4.53944	-4.46154
	subject 25	3.55373	3.52898	3.50422	3.61493	3.75416	4.06141	4.45828	4.8944	5.37333	5.80405	6.12457	6.40175	6.39004	6.37833	6.19207	5.99787	5.74754	5.4816	5.30291	5.1803	5.13747	5.19836	5.29579	5.49676	5.6942	5.85458	6.01496	6.19532	6.37759	6.4181	6.40858	6.5591	6.83273	6.88059	6.57728	6.34279	6.35609	6.36575	6.29516	6.22457	6.11333	5.996	5.78831	5.5411	5.36077	5.24174	5.10551	4.93703
	subject 26	4.0228	4.06663	4.11046	4.21905	4.34613	4.54018	4.78778	5.04977	5.34053	5.63421	5.95123	6.26824	6.54011	6.80633	6.979	7.1049	7.17434	7.17321	7.18158	7.22318	7.26479	7.2673	7.26981	7.26408	7.25598	7.24132	7.22142	7.17303	7.06766	6.95907	6.82464	6.6902	6.52684	6.35985	6.16015	5.9441	5.77266	5.65701	5.52356	5.32788	5.1322	5.04908	4.96597	4.9166	4.87687	4.84912	4.83096	4.83106
	subject 27	5.99744	6.10261	6.20778	6.37949	6.5652	6.71785	6.85286	6.98028	7.09944	7.20598	7.28367	7.35548	7.38815	7.42082	7.50835	7.59838	7.67446	7.74667	7.7786	7.78464	7.77325	7.7392	7.7194	7.73998	7.75921	7.76427	7.76934	7.67819	7.57787	7.4784	7.37922	7.26976	7.15238	7.08039	7.07901	7.05453	6.9469	6.83934	6.73333	6.62732	6.59472	6.57314	6.54919	6.52421	6.52864	6.56001	6.5591	6.49766
	subject 28	4.09973	4.04068	3.98162	3.98893	4.03708	4.15355	4.48864	4.82373	5.38582	5.98574	6.54294	7.05316	7.56084	8.04456	8.52827	8.77562	8.92844	8.99802	8.90114	8.80427	8.63906	8.47043	8.27259	8.05283	7.82978	7.59271	7.35564	6.99354	6.60202	6.25387	5.96355	5.68223	5.58098	5.47973	5.40683	5.34811	5.32035	5.37001	5.41966	5.65157	5.90267	6.06279	6.14021	6.19108	6.08262	5.97415	5.92156	5.88643
	subject 29	5.38894	5.37128	5.35361	5.34893	5.34479	5.34652	5.34876	5.38631	5.42879	5.51046	5.59977	5.71641	5.84006	5.9612	6.08153	6.27415	6.49569	6.69298	6.87852	6.99392	7.06861	7.10483	7.11452	7.11388	7.10482	7.10466	7.11304	7.08016	7.00064	6.91636	6.82574	6.72919	6.62329	6.48954	6.30337	6.1387	6.02275	5.8995	5.75599	5.64761	5.66061	5.64083	5.47544	5.28883	4.97495	4.67722	4.52151	4.36731
	subject 30	3.63192	3.57694	3.56815	3.72872	3.86871	3.98125	4.11959	4.27226	4.41003	4.56386	4.9588	5.38515	5.89001	6.30383	6.62662	6.7435	6.77801	6.63305	6.45168	6.13476	5.79765	5.42422	5.09386	4.7958	4.39824	3.97355	3.56422	3.14387	2.68312	2.25159	1.85901	1.49751	1.15327	0.98989	0.87138	0.94444	1.05213	1.2464	1.38136	1.45703	2.00444	2.74056	3.22859	3.64622	3.75598	3.89383	4.08223	4.09559
Z	100%Gait cycle
	subject 1	-5.27069	-5.27637	-5.28204	-5.30653	-5.34011	-5.37001	-5.39302	-5.41831	-5.53937	-5.66043	-5.75106	-5.8285	-5.85422	-5.79268	-5.72855	-5.61152	-5.49449	-5.41239	-5.34379	-5.26071	-5.15546	-5.04453	-4.85791	-4.67128	-4.47659	-4.27912	-4.10174	-3.95225	-3.8191	-3.84535	-3.8716	-3.93647	-4.01305	-4.07863	-4.13032	-4.17912	-4.20603	-4.23293	-4.20729	-4.16773	-4.10424	-4.01322	-3.92357	-3.84229	-3.76101	-3.72519	-3.69976	-3.70149
	subject 2	-13.6639	-13.6171	-13.5704	-13.5251	-13.4811	-13.4407	-13.4261	-13.4115	-13.3788	-13.3378	-13.3007	-13.276	-13.2512	-13.2369	-13.225	-13.1572	-12.9924	-12.8275	-12.5175	-12.1961	-11.871	-11.542	-11.2157	-10.9438	-10.6718	-10.4464	-10.2506	-10.063	-9.91481	-9.76667	-9.69722	-9.65663	-9.63512	-9.65968	-9.68424	-9.69499	-9.70338	-9.74424	-9.83095	-9.91767	-10.0588	-10.2014	-10.3533	-10.5132	-10.6624	-10.7125	-10.7627	-10.7427
	subject 3	7.98265	8.04905	8.1143	8.15118	8.1935	8.29976	8.41223	8.57122	8.73639	8.93478	9.15188	9.44569	9.7137	9.89788	10.0641	10.1828	10.2705	10.2902	10.3007	10.2941	10.2814	10.2592	10.2648	10.307	10.3581	10.4192	10.4893	10.568	10.6485	10.7303	10.7661	10.7697	10.7526	10.7232	10.7058	10.6944	10.716	10.7515	10.8225	10.9057	10.9251	10.9269	10.8971	10.8606	10.8821	10.9127	10.8063	10.685
	subject 4	-6.86722	-6.88696	-6.9067	-6.80724	-6.70271	-6.62031	-6.53988	-6.58719	-6.65232	-6.84924	-7.07189	-7.30166	-7.53325	-7.59789	-7.60839	-7.49704	-7.33695	-6.86478	-6.2413	-5.51375	-4.72578	-4.20453	-3.86723	-3.776	-3.88528	-3.89781	-3.81747	-3.80782	-3.87806	-4.1034	-4.53554	-4.95366	-5.34966	-5.6343	-5.70934	-5.75276	-5.72452	-5.68966	-5.63647	-5.58068	-5.51588	-5.45365	-5.40277	-5.35655	-5.33822	-5.31515	-5.25032	-5.178
	subject 5	-8.14827	-8.18675	-8.22846	-8.30905	-8.39546	-8.51384	-8.61107	-8.63777	-8.6849	-8.778	-8.82326	-8.79196	-8.68372	-8.48572	-8.27325	-8.04839	-7.86639	-7.71117	-7.56231	-7.41629	-7.22052	-7.00982	-6.71694	-6.40911	-6.2125	-6.02515	-5.93032	-5.83335	-5.71081	-5.57789	-5.38787	-5.21527	-5.10075	-5.0069	-4.95956	-4.93124	-4.93334	-4.91753	-4.8808	-4.85596	-4.8413	-4.8659	-4.91502	-4.84023	-4.71035	-4.5145	-4.29886	-4.07189
	subject 6	-13.7852	-13.7407	-13.696	-13.6483	-13.6006	-13.5934	-13.5863	-13.6033	-13.6204	-13.6111	-13.6018	-13.5328	-13.4639	-13.6477	-13.8315	-13.8749	-13.9182	-14.1642	-14.4101	-14.4124	-14.4148	-14.4437	-14.4726	-14.6182	-14.7639	-14.8662	-14.9685	-14.9845	-15.0004	-15.029	-15.0576	-15.1736	-15.2895	-15.4174	-15.5452	-15.7307	-15.9163	-15.9417	-15.9672	-15.965	-15.9628	-15.9651	-15.9673	-15.9668	-15.9663	-15.9018	-15.8373	-15.913
	subject 7	-7.20094	-7.0961	-6.99126	-6.97143	-6.95934	-6.89113	-6.81169	-6.68491	-6.54236	-6.40171	-6.26201	-6.11687	-5.96784	-5.76236	-5.50042	-5.20768	-4.87183	-4.54536	-4.23766	-3.93816	-3.66322	-3.39312	-3.14721	-2.91492	-2.83249	-2.75007	-2.75759	-2.76511	-2.70753	-2.64403	-2.62016	-2.60422	-2.58893	-2.57387	-2.5714	-2.57525	-2.60417	-2.65101	-2.7024	-2.75836	-2.80069	-2.82397	-2.84721	-2.87037	-2.88816	-2.88983	-2.88048	-2.81609
	subject 8	-8.99491	-8.90383	-8.81276	-8.79661	-8.81664	-8.7463	-8.50726	-8.27342	-8.2578	-8.24217	-8.2063	-8.16165	-8.07037	-7.90041	-7.72521	-7.44253	-7.15985	-6.89361	-6.63373	-6.37209	-6.10776	-5.85219	-5.71341	-5.57463	-5.48027	-5.40119	-5.37709	-5.42936	-5.49116	-5.64604	-5.80091	-5.92433	-6.03822	-6.16961	-6.32312	-6.46679	-6.53571	-6.60463	-6.59801	-6.57138	-6.52383	-6.45222	-6.37854	-6.29213	-6.20572	-6.13038	-6.05757	-5.98455
	subject 9	-5.62415	-5.48462	-5.34508	-5.17252	-4.99695	-4.8266	-4.6573	-4.5351	-4.42861	-4.34978	-4.28479	-4.2219	-4.16051	-4.06652	-3.93992	-3.80509	-3.65873	-3.47264	-3.20711	-2.95208	-2.72856	-2.5169	-2.36446	-2.2204	-2.16843	-2.11646	-2.0561	-1.99575	-2.09969	-2.21857	-2.34693	-2.47719	-2.51815	-2.52935	-2.5257	-2.51463	-2.44685	-2.33855	-2.2296	-2.11999	-2.00442	-1.88047	-1.74534	-1.58783	-1.44815	-1.36192	-1.27101	-1.15671
	subject 10	-5.62106	-5.58003	-5.539	-5.48753	-5.43308	-5.42167	-5.44467	-5.44463	-5.39852	-5.34327	-5.21488	-5.0865	-4.94542	-4.80275	-4.75065	-4.74385	-4.76031	-4.80585	-4.81487	-4.69608	-4.57728	-4.44661	-4.31594	-4.26741	-4.24235	-4.22509	-4.21407	-4.20715	-4.20843	-4.21048	-4.21863	-4.22678	-4.21736	-4.20575	-4.20367	-4.20634	-4.20268	-4.19109	-4.17298	-4.13205	-4.09112	-4.00352	-3.91591	-3.79454	-3.66352	-3.49473	-3.29572	-3.10561
	subject 11	-12.7512	-12.7402	-12.7303	-12.7485	-12.7736	-12.8797	-13.003	-13.2547	-13.4762	-13.5353	-13.5978	-13.6735	-13.7145	-13.6426	-13.5608	-13.4529	-13.3168	-13.119	-12.8683	-12.5203	-12.2112	-11.9622	-11.7775	-11.6775	-11.5732	-11.4642	-11.4174	-11.4306	-11.5053	-11.6305	-11.7755	-11.9343	-12.142	-12.3788	-12.6412	-12.9164	-13.1944	-13.4735	-13.673	-13.8453	-14.0327	-14.2242	-14.3184	-14.3917	-14.3514	-14.293	-14.1904	-14.0831
	subject 12	-9.44515	-9.31817	-9.19064	-9.05652	-8.93672	-8.89571	-8.86152	-8.85006	-8.83963	-8.83153	-8.80965	-8.76575	-8.66329	-8.49252	-8.28043	-8.03291	-7.73298	-7.40028	-7.06244	-6.7223	-6.3612	-5.99381	-5.65456	-5.32043	-5.09051	-4.86927	-4.8314	-4.79378	-4.7591	-4.71884	-4.6478	-4.5676	-4.45689	-4.35105	-4.25619	-4.16453	-4.07795	-4.0036	-3.94351	-3.8939	-3.85327	-3.83751	-3.83729	-3.84965	-3.86761	-3.92152	-3.9862	-4.01539
	subject 13	-8.45931	-8.45175	-8.44419	-8.49176	-8.59445	-8.69714	-8.77379	-8.85043	-8.86829	-8.82736	-8.78643	-8.72529	-8.66415	-8.70817	-8.85735	-9.00653	-9.21543	-9.42433	-9.59177	-9.71777	-9.84376	-9.81242	-9.78107	-9.75955	-9.74786	-9.73616	-9.7817	-9.82724	-9.86841	-9.90521	-9.94201	-9.94063	-9.93925	-9.95374	-9.98409	-10.0145	-10.0124	-10.0104	-10.0189	-10.0379	-10.0569	-9.96341	-9.86997	-9.78699	-9.71446	-9.64194	-9.58427	-9.52661
	subject 14	-1.44587	-1.47418	-1.50249	-1.57189	-1.64731	-1.7145	-1.77887	-1.86855	-1.97393	-2.09292	-2.22613	-2.2957	-2.25296	-2.1665	-1.93692	-1.69832	-1.38407	-1.06981	-0.73126	-0.39219	-0.15029	0.07461	0.31078	0.55126	0.80766	1.07488	1.26382	1.36383	1.38559	1.25575	1.11282	0.92151	0.73366	0.58303	0.4324	0.37732	0.32649	0.26822	0.20843	0.20848	0.23392	0.24665	0.24995	0.26264	0.28694	0.30877	0.32537	0.34147
	subject 15	-10.3628	-10.3223	-10.2818	-10.2725	-10.2748	-10.3375	-10.4726	-10.5893	-10.6226	-10.6559	-10.6441	-10.6278	-10.6088	-10.5882	-10.5275	-10.397	-10.2604	-10.0644	-9.86838	-9.7113	-9.56287	-9.41468	-9.2667	-9.11172	-8.93805	-8.76438	-8.71922	-8.67406	-8.68246	-8.71095	-8.70849	-8.6689	-8.65072	-8.7289	-8.80709	-8.81939	-8.8251	-8.88023	-8.96359	-9.02211	-9.03714	-9.04657	-8.99991	-8.95326	-8.93171	-8.91573	-8.87431	-8.81168
	subject 16	-11.0833	-11.0965	-11.1098	-11.157	-11.2091	-11.3364	-11.4894	-11.6716	-11.8718	-11.9834	-12.0026	-11.9335	-11.7083	-11.4894	-11.291	-11.0981	-10.952	-10.8058	-10.6522	-10.4984	-10.6113	-10.7709	-10.8559	-10.9125	-10.9093	-10.8656	-10.8884	-10.9866	-11.1502	-11.4404	-11.719	-11.9544	-12.181	-12.3119	-12.4428	-12.4684	-12.4894	-12.4514	-12.4013	-12.2723	-12.1099	-11.9107	-11.6843	-11.456	-11.2252	-10.9956	-10.7686	-10.5568
	subject 17	-9.12398	-9.03675	-8.94951	-8.93332	-8.94377	-9.04006	-9.23934	-9.43208	-9.59543	-9.75877	-9.73118	-9.68451	-9.51914	-9.28596	-9.13391	-9.12383	-9.12625	-9.25367	-9.3811	-9.20473	-8.96086	-8.6199	-8.19803	-7.85579	-7.72594	-7.59609	-7.55653	-7.51698	-7.53164	-7.56662	-7.6611	-7.82696	-8.01285	-8.28886	-8.56486	-8.84474	-9.12501	-9.40495	-9.6847	-9.92524	-10.0972	-10.2603	-10.3358	-10.4113	-10.4249	-10.4248	-10.3509	-10.2156
	subject 18	-18.0072	-17.8678	-17.7284	-17.5947	-17.4646	-17.3484	-17.277	-17.2057	-17.1496	-17.096	-17.0404	-16.9825	-16.9253	-16.8738	-16.8223	-16.7658	-16.7074	-16.6731	-16.6871	-16.7011	-16.7679	-16.8373	-16.8723	-16.8816	-16.8755	-16.8041	-16.7327	-16.6513	-16.5675	-16.5154	-16.5055	-16.4981	-16.5424	-16.5866	-16.6174	-16.6415	-16.6677	-16.6991	-16.7305	-16.683	-16.6273	-16.5345	-16.4079	-16.2855	-16.1881	-16.0908	-16.0206	-15.959
	subject 19	-5.71193	-5.69244	-5.67295	-5.6369	-5.60015	-5.59896	-5.60092	-5.61862	-5.63851	-5.59122	-5.53083	-5.49824	-5.47279	-5.4362	-5.396	-5.33072	-5.25541	-5.18371	-5.11374	-5.10684	-5.13654	-5.18708	-5.25199	-5.28127	-5.2815	-5.28736	-5.2986	-5.24655	-5.12294	-5.05284	-5.05409	-5.09538	-5.19988	-5.31359	-5.44462	-5.60462	-5.83028	-6.01787	-6.10002	-6.16537	-6.17263	-6.16311	-6.07894	-6.00758	-6.01306	-6.00427	-5.86983	-5.73743
	subject 20	-6.93057	-6.94416	-6.95775	-6.98248	-7.00885	-7.09765	-7.20785	-7.26662	-7.29348	-7.29764	-7.27811	-7.28445	-7.33641	-7.37797	-7.38548	-7.39777	-7.45025	-7.50274	-7.50278	-7.50169	-7.39287	-7.26519	-7.16605	-7.07783	-7.03101	-7.01229	-7.0347	-7.10385	-7.15125	-7.15653	-7.17844	-7.26188	-7.33535	-7.30155	-7.26775	-7.33218	-7.40097	-7.33161	-7.23391	-7.1868	-7.16115	-7.14767	-7.1432	-7.13242	-7.11382	-7.08749	-7.04465	-6.99544
	subject 21	-9.61243	-9.67835	-9.74428	-9.793	-9.83341	-9.88252	-9.94784	-10.0157	-10.1911	-10.3664	-10.5343	-10.6989	-10.8424	-10.9503	-11.0534	-11.0563	-11.0593	-11.0462	-11.0267	-10.9426	-10.7593	-10.5757	-10.3876	-10.1996	-9.99128	-9.77599	-9.58415	-9.4249	-9.28082	-9.28469	-9.28855	-9.33868	-9.40283	-9.47555	-9.5591	-9.64405	-9.73968	-9.83532	-9.90101	-9.95879	-9.98393	-9.97153	-9.95503	-9.91329	-9.87155	-9.82475	-9.77681	-9.75674
	subject 22	-7.02925	-6.98675	-6.94425	-6.99081	-7.07077	-7.16271	-7.26904	-7.36707	-7.42779	-7.4885	-7.47794	-7.46026	-7.39545	-7.30369	-7.1822	-7.0087	-6.84229	-6.74684	-6.6514	-6.51695	-6.37383	-6.20822	-6.02386	-5.87518	-5.82164	-5.7681	-5.87579	-5.98348	-6.03756	-6.07154	-6.14944	-6.28005	-6.40529	-6.50636	-6.60743	-6.65143	-6.68973	-6.75791	-6.84318	-6.9046	-6.9243	-6.94311	-6.95305	-6.963	-6.94689	-6.92498	-6.88021	-6.81639
	subject 23	-6.7135	-6.9528	-7.1886	-7.33834	-7.47289	-7.42881	-7.35277	-7.03703	-6.72256	-6.41492	-6.0803	-5.63513	-5.20744	-4.83662	-4.47921	-4.15727	-3.88903	-3.73823	-3.66198	-3.7224	-3.79127	-3.87326	-3.98573	-4.13838	-4.26956	-4.37658	-4.45776	-4.5141	-4.53598	-4.52954	-4.51508	-4.49501	-4.44115	-4.36722	-4.32768	-4.30534	-4.18208	-4.01676	-3.94133	-3.89666	-3.89037	-3.89464	-3.9129	-3.93416	-3.83709	-3.7212	-3.7151	-3.72094
	subject 24	-3.7049	-3.68428	-3.66367	-3.70395	-3.75314	-3.75899	-3.74998	-3.74712	-3.74808	-3.80012	-3.90548	-4.00578	-4.09716	-4.16676	-4.16506	-4.16589	-4.18798	-4.21007	-4.09035	-3.96755	-3.85054	-3.73453	-3.68973	-3.67214	-3.66177	-3.6563	-3.60028	-3.48683	-3.39392	-3.34082	-3.32971	-3.47394	-3.61603	-3.73518	-3.85432	-4.03236	-4.21301	-4.34444	-4.46578	-4.5732	-4.67473	-4.7453	-4.79295	-4.80829	-4.78364	-4.7401	-4.65626	-4.57313
	subject 25	-10.5356	-10.4867	-10.4378	-10.3416	-10.2354	-9.93079	-9.52033	-9.23697	-9.09228	-8.95637	-8.84054	-8.73812	-8.72518	-8.71225	-8.74829	-8.78656	-8.68593	-8.54671	-8.27595	-7.92063	-7.59397	-7.30456	-7.04739	-6.88156	-6.72282	-6.6386	-6.55438	-6.45275	-6.34947	-6.21201	-6.06248	-5.872	-5.65002	-5.42207	-5.18484	-4.93615	-4.64621	-4.35665	-4.0756	-3.79455	-3.61144	-3.44302	-3.30176	-3.17238	-3.0812	-3.02503	-2.94404	-2.81651
	subject 26	-6.14945	-5.89878	-5.6481	-5.51377	-5.41268	-5.40796	-5.48032	-5.53414	-5.55086	-5.55937	-5.50227	-5.44516	-5.42022	-5.39929	-5.2823	-5.11726	-4.9067	-4.63925	-4.3962	-4.23858	-4.08097	-4.03888	-3.99679	-3.90011	-3.78782	-3.61108	-3.38278	-3.24548	-3.29017	-3.34982	-3.52913	-3.70843	-3.86709	-4.02317	-4.19063	-4.36379	-4.49646	-4.57855	-4.66417	-4.76213	-4.86009	-4.91183	-4.96357	-5.00265	-5.03811	-5.01998	-4.95897	-4.86662
	subject 27	-12.4567	-12.0091	-11.5616	-10.9302	-10.2602	-9.73926	-9.2978	-8.9005	-8.55137	-8.19149	-7.80705	-7.42692	-7.07552	-6.72412	-6.59455	-6.47506	-6.38046	-6.29277	-6.09731	-5.83258	-5.6263	-5.49602	-5.32487	-5.03796	-4.74171	-4.34736	-3.95301	-3.50336	-3.04844	-2.64422	-2.25788	-1.8779	-1.5028	-1.17556	-0.92278	-0.71125	-0.64818	-0.58787	-0.58804	-0.58822	-0.53893	-0.48221	-0.49125	-0.52906	-0.6174	-0.75206	-0.93926	-1.22496
	subject 28	-9.79747	-9.85972	-9.92197	-9.99022	-10.0622	-10.1215	-10.1407	-10.1599	-10.0674	-9.95642	-9.84999	-9.74861	-9.65687	-9.65669	-9.6565	-9.53323	-9.36074	-9.13096	-8.78663	-8.4423	-8.01329	-7.58004	-7.27637	-7.06988	-6.89604	-6.86102	-6.82601	-6.83973	-6.86493	-6.9267	-7.03725	-7.1456	-7.21001	-7.27443	-7.3173	-7.3494	-7.36166	-7.32431	-7.28695	-7.23251	-7.17627	-7.11994	-7.06355	-7.01516	-7.01482	-7.01447	-7.01385	-7.01315
	subject 29	-6.65262	-6.66709	-6.68157	-6.709	-6.73698	-6.76946	-6.80233	-6.91372	-7.03607	-7.09395	-7.13925	-7.17744	-7.2138	-7.19722	-7.16347	-7.04483	-6.89224	-6.78067	-6.68899	-6.64587	-6.63094	-6.58953	-6.52984	-6.42184	-6.27446	-6.1052	-5.91492	-5.67638	-5.38329	-5.151	-4.99977	-4.92358	-4.96584	-5.02718	-5.12446	-5.22059	-5.31412	-5.40172	-5.47289	-5.53037	-5.54054	-5.55114	-5.56363	-5.58216	-5.63699	-5.698	-5.81345	-5.92813
	subject 30	-6.99902	-6.93825	-6.88884	-6.881	-6.96409	-7.1684	-7.38394	-7.60572	-7.6314	-7.59618	-7.19433	-6.73163	-6.11678	-5.60838	-5.20643	-4.91689	-4.67231	-4.45466	-4.24825	-4.09684	-4.02296	-4.08865	-4.2633	-4.51966	-4.85011	-5.20075	-5.53076	-5.83826	-6.06321	-6.20872	-6.2483	-6.25149	-6.23446	-6.20846	-6.17879	-6.12079	-6.03179	-5.86526	-5.77206	-5.75218	-5.4187	-4.95977	-4.5072	-4.09157	-3.8947	-3.64549	-3.30207	-3.03268
[truncated: 53 more columns]

## Sheet: Surface03 Rubber
Knee joint angle
X	100%Gait cycle	1	2	3	4	5	6	7	8	9	10	11	12	13	14	15	16	17	18	19	20	21	22	23	24	25	26	27	28	29	30	31	32	33	34	35	36	37	38	39	40	41	42	43	44	45	46	47	48
	subject 1	-17.5103	-17.8677	-18.2251	-18.5877	-18.9572	-19.3267	-19.7679	-20.2197	-20.7156	-21.3108	-21.906	-22.5823	-23.2867	-23.9998	-24.7523	-25.5049	-26.2959	-27.111	-27.93	-28.8224	-29.7148	-30.5522	-31.3317	-32.1112	-32.7996	-33.4804	-34.0939	-34.587	-35.0801	-35.3973	-35.6691	-35.8933	-35.9588	-36.0244	-35.998	-35.9257	-35.8392	-35.6282	-35.4171	-35.1692	-34.8896	-34.6101	-34.3753	-34.1417	-33.8947	-33.6283	-33.3618	-33.0859
	subject 2	-17.1855	-17.7927	-18.3992	-18.9898	-19.589	-20.2892	-20.9876	-21.6719	-22.3706	-23.1462	-23.9922	-25.1266	-26.3662	-27.947	-29.5584	-31.2504	-32.926	-34.5659	-36.1903	-37.7863	-39.3111	-40.7259	-41.9204	-42.8247	-43.546	-44.0616	-44.4843	-44.8177	-45.055	-45.2135	-45.3429	-45.4521	-45.5113	-45.5408	-45.5254	-45.4876	-45.4214	-45.3434	-45.2319	-45.1089	-44.8015	-44.4433	-44.0677	-43.6884	-43.3513	-43.0209	-42.7203	-42.4228
	subject 3	-14.2174	-14.8366	-15.4558	-16.1202	-16.7886	-17.4384	-18.0844	-18.7129	-19.3354	-19.9514	-20.5641	-21.1951	-21.8391	-22.5081	-23.2021	-23.9564	-24.7951	-25.67	-26.6171	-27.5751	-28.5657	-29.5582	-30.5604	-31.5624	-32.5621	-33.5618	-34.5301	-35.4983	-36.269	-37.0217	-37.6011	-38.1458	-38.5983	-39.0201	-39.3152	-39.547	-39.6961	-39.7861	-39.818	-39.7918	-39.7161	-39.5711	-39.4042	-39.1937	-38.9738	-38.7257	-38.4667	-38.1529
	subject 4	-5.80431	-6.58971	-7.37409	-8.15052	-8.90905	-9.60642	-10.237	-10.7378	-11.1526	-11.4636	-11.7979	-12.1502	-12.8432	-13.697	-14.9798	-16.375	-18.1463	-19.9547	-21.654	-23.3691	-25.1882	-27.1248	-29.4229	-31.8163	-34.3801	-36.5643	-38.3231	-39.5053	-40.2781	-40.7438	-41.0766	-41.3285	-41.5616	-41.783	-42.0035	-42.2267	-42.444	-42.6286	-42.7961	-42.9161	-43.0387	-43.1657	-43.243	-43.2688	-43.2095	-43.0942	-42.939	-42.7679
	subject 5	-13.0769	-13.429	-13.782	-14.1585	-14.5403	-14.9842	-15.4445	-16.0281	-16.626	-17.3012	-18.001	-18.8012	-19.7061	-20.951	-22.3441	-24.1285	-25.9676	-27.9259	-29.8442	-31.6891	-33.431	-35.0133	-36.4782	-37.7883	-38.9397	-39.9126	-40.723	-41.3771	-41.9166	-42.3618	-42.678	-42.9039	-43.0968	-43.2699	-43.4183	-43.5544	-43.6686	-43.7736	-43.8735	-43.9717	-44.0799	-44.1908	-44.3139	-44.4397	-44.4544	-44.4515	-44.6042	-44.7739
	subject 6	-17.0072	-17.4218	-17.8363	-18.298	-18.764	-19.2464	-19.7323	-20.2666	-20.8173	-21.3918	-21.9784	-22.8247	-23.8566	-25.2659	-27.0526	-29.008	-31.1997	-33.384	-35.5538	-37.598	-39.2658	-41.0372	-43.3272	-45.5492	-47.0224	-48.4957	-49.2283	-49.9609	-50.7603	-51.5658	-51.8978	-52.135	-52.3004	-52.4418	-52.5915	-52.7453	-52.8718	-52.9788	-53.0821	-53.1817	-53.2704	-53.3437	-53.4011	-53.4266	-53.4168	-53.3011	-53.1814	-53.0422
	subject 7	-6.84503	-7.55468	-8.26433	-9.03462	-9.8075	-10.6327	-11.4626	-12.2838	-13.1038	-13.9929	-14.8955	-16.0358	-17.2369	-18.8232	-20.5345	-22.4086	-24.3479	-26.2712	-28.1868	-30.0133	-31.788	-33.4427	-35.0147	-36.3681	-37.5435	-38.4162	-38.9985	-39.4264	-39.6797	-39.8934	-40.0543	-40.1792	-40.2472	-40.2876	-40.276	-40.2356	-40.1297	-40.0011	-39.8094	-39.6046	-39.3546	-39.0805	-38.6997	-38.3201	-37.948	-37.5827	-37.2769	-36.9641
	subject 8	-10.7844	-11.2996	-11.8148	-12.3466	-12.8845	-13.4338	-13.9965	-14.5841	-15.284	-15.9839	-16.8231	-17.6762	-18.6547	-19.7049	-20.8481	-22.1542	-23.4722	-24.9093	-26.3464	-27.8071	-29.273	-30.7156	-32.1387	-33.494	-34.6681	-35.8424	-36.7016	-37.5609	-38.1754	-38.698	-39.1586	-39.5447	-39.8834	-40.0091	-40.1347	-40.1651	-40.186	-40.1714	-40.1365	-40.1406	-40.2129	-40.2743	-40.2264	-40.1785	-40.0843	-39.9798	-39.8487	-39.6954
	subject 9	-15.9773	-16.5245	-17.0717	-17.6754	-18.2953	-18.9191	-19.5462	-20.1747	-20.806	-21.4484	-22.1797	-22.911	-23.9075	-24.9371	-26.1638	-27.489	-28.88	-30.353	-31.8234	-33.2848	-34.7462	-36.2718	-37.7974	-39.1384	-40.4265	-41.5429	-42.5218	-43.3511	-43.8811	-44.3779	-44.6097	-44.8415	-44.9517	-45.0466	-45.0423	-44.9884	-44.919	-44.8303	-44.758	-44.7432	-44.7284	-44.717	-44.7055	-44.6361	-44.5501	-44.4469	-44.3299	-44.1764
	subject 10	-8.45082	-8.91952	-9.38822	-9.93863	-10.5062	-11.1972	-11.9539	-12.7687	-13.6469	-14.5609	-15.5568	-16.5831	-17.8114	-19.0397	-20.4785	-21.927	-23.5288	-25.1731	-26.8305	-28.4963	-30.1239	-31.7019	-33.2013	-34.4779	-35.7141	-36.5255	-37.3369	-37.7385	-38.1011	-38.2708	-38.3724	-38.3628	-38.2675	-38.1514	-38.0026	-37.8449	-37.6549	-37.4626	-37.2185	-36.9743	-36.8248	-36.6894	-36.5162	-36.3263	-36.137	-35.9484	-35.7311	-35.4602
	subject 11	-18.1416	-18.5744	-19.0072	-19.4606	-19.9159	-20.5238	-21.1621	-21.7024	-22.2101	-23.0423	-24.0368	-25.3341	-26.8477	-28.433	-30.0899	-31.7311	-33.3501	-34.8937	-36.2864	-37.6188	-38.7702	-39.8953	-40.8884	-41.865	-42.6606	-43.4561	-44.0405	-44.6249	-45.0258	-45.4101	-45.7311	-46.0396	-46.2795	-46.4964	-46.6938	-46.8815	-47.0495	-47.2035	-47.3442	-47.4716	-47.6104	-47.7652	-47.8907	-47.9576	-48.0016	-47.9771	-47.9272	-47.7507
	subject 12	-2.85434	-3.13349	-3.41264	-3.83846	-4.27052	-4.80651	-5.35173	-6.08218	-6.83847	-7.73378	-8.65622	-9.69401	-10.7614	-11.9865	-13.2629	-14.5733	-15.8974	-17.2191	-18.5395	-19.8096	-21.0505	-22.241	-23.3968	-24.4897	-25.5314	-26.4793	-27.337	-28.1016	-28.7612	-29.3221	-29.7517	-30.1001	-30.3205	-30.4846	-30.5426	-30.5717	-30.5354	-30.4445	-30.2024	-29.952	-29.673	-29.3724	-28.9759	-28.5725	-28.128	-27.6924	-27.3351	-26.9781
	subject 13	-25.5952	-25.7322	-25.8692	-25.9754	-26.0575	-26.1292	-26.1262	-26.1231	-26.1482	-26.1863	-26.2876	-26.585	-26.8823	-27.3607	-27.883	-28.4403	-29.0582	-29.676	-30.3401	-31.0077	-31.7209	-32.4821	-33.248	-34.1066	-34.9652	-35.7501	-36.4877	-37.1844	-37.6815	-38.1787	-38.4874	-38.727	-38.9178	-38.9906	-39.0634	-39.0017	-38.9169	-38.7782	-38.5636	-38.349	-38.0185	-37.6852	-37.3175	-36.92	-36.5201	-36.0973	-35.6746	-35.21
	subject 14	-10.2293	-11.0312	-11.832	-12.6063	-13.3735	-14.0581	-14.7261	-15.2692	-15.8011	-16.2729	-16.8019	-17.5654	-18.4532	-19.745	-21.0999	-22.6216	-24.2307	-26.0312	-27.8501	-29.7028	-31.5222	-33.2903	-34.9513	-36.471	-37.8555	-39.0878	-40.1389	-41.0158	-41.7218	-42.2871	-42.7154	-43.0476	-43.222	-43.3026	-43.3263	-43.3215	-43.3367	-43.3602	-43.4086	-43.4654	-43.5448	-43.6304	-43.6655	-43.6897	-43.7448	-43.8047	-43.7407	-43.6632
	subject 15	-15.9179	-16.1666	-16.4153	-16.6344	-16.8423	-17.0428	-17.2344	-17.4274	-17.6268	-17.8261	-18.2977	-18.7965	-19.6389	-20.6778	-21.8364	-23.2048	-24.583	-26.0612	-27.5394	-28.9428	-30.3296	-31.6515	-32.9192	-34.1459	-35.2632	-36.3805	-37.1942	-38.008	-38.4924	-38.8533	-39.1435	-39.349	-39.5164	-39.5124	-39.5084	-39.3462	-39.1683	-38.9645	-38.7461	-38.4934	-38.1808	-37.8653	-37.5204	-37.1755	-36.8431	-36.5136	-36.2221	-35.9624
	subject 16	-7.48151	-7.89301	-8.31672	-8.88701	-9.46828	-10.1099	-10.8212	-11.7644	-12.9247	-14.5735	-16.4479	-18.6835	-21.0169	-23.4644	-25.7962	-28.0288	-29.9377	-31.6444	-32.898	-33.9502	-34.7231	-35.4121	-36.0664	-36.7142	-37.4339	-38.1595	-38.7967	-39.429	-40.0024	-40.5577	-41.013	-41.439	-41.7671	-42.0559	-42.2563	-42.4185	-42.5197	-42.5816	-42.5975	-42.5944	-42.5748	-42.537	-42.4878	-42.4038	-42.3045	-42.1316	-41.9366	-41.7347
	subject 17	-15.2412	-15.7899	-16.3387	-16.8777	-17.4139	-17.9715	-18.546	-19.1531	-19.8254	-20.5071	-21.2645	-22.0218	-22.8952	-23.7831	-24.7335	-25.7149	-26.7178	-27.7475	-28.7923	-29.8902	-30.9881	-32.0685	-33.1489	-34.1696	-35.1733	-36.1554	-37.1203	-38.0358	-38.8525	-39.6451	-40.245	-40.8449	-41.2283	-41.5846	-41.8007	-41.9468	-42.0119	-41.9761	-41.9112	-41.7448	-41.5784	-41.3672	-41.1559	-40.8597	-40.5391	-40.2282	-39.9248	-39.5767
	subject 18	-14.3225	-14.7448	-15.1672	-15.6363	-16.1095	-16.6149	-17.1266	-17.6512	-18.1801	-18.6602	-19.1157	-19.6159	-20.148	-20.718	-21.3261	-22.033	-22.8783	-23.8257	-24.9773	-26.134	-27.3063	-28.4901	-29.7316	-30.9648	-32.1071	-33.2493	-34.1409	-35.0323	-35.6809	-36.3074	-36.6786	-36.9989	-37.1312	-37.2009	-37.2228	-37.2207	-37.1547	-37.0431	-36.902	-36.7314	-36.5553	-36.3715	-36.1861	-35.9971	-35.8169	-35.6627	-35.482	-35.1686
	subject 19	-21.4409	-21.9841	-22.5299	-23.1385	-23.752	-24.424	-25.1088	-25.8899	-26.6856	-27.5601	-28.4621	-29.4772	-30.508	-31.5901	-32.6655	-33.7233	-34.7903	-35.8777	-37.0049	-38.2051	-39.3967	-40.5748	-41.708	-42.782	-43.7385	-44.5628	-45.2877	-45.9171	-46.419	-46.8161	-47.1615	-47.4706	-47.6675	-47.7978	-47.926	-48.0531	-48.1818	-48.3111	-48.3299	-48.3109	-48.3223	-48.3422	-48.2785	-48.1968	-48.1191	-48.0421	-47.9677	-47.8936
	subject 20	-15.3305	-16.0232	-16.7157	-17.437	-18.1583	-18.7699	-19.3814	-19.8832	-20.3849	-20.8945	-21.4042	-22.2677	-23.1312	-24.2679	-25.4047	-26.8159	-28.2271	-29.7173	-31.2075	-32.7507	-34.2939	-35.6755	-37.0572	-38.0834	-39.1095	-39.6687	-40.2279	-40.4915	-40.755	-40.8873	-41.0195	-41.0486	-41.0778	-41.1084	-41.1391	-41.1075	-41.0759	-41.0496	-41.0233	-41.0156	-41.0079	-41.0314	-41.0548	-41.0656	-41.0764	-41.0104	-40.9445	-40.7413
	subject 21	-9.75457	-10.0963	-10.4381	-10.74	-11.0419	-11.3714	-11.7009	-12.0203	-12.3396	-12.6557	-12.9717	-13.3885	-13.8052	-14.4629	-15.1205	-16.1703	-17.22	-18.4919	-19.7638	-21.2965	-22.8293	-24.4238	-26.0184	-27.4428	-28.8672	-29.9725	-31.0777	-31.7484	-32.4191	-32.8094	-33.1996	-33.3769	-33.5541	-33.4388	-33.3236	-33.1267	-32.9299	-32.8323	-32.7348	-32.6342	-32.5336	-32.4248	-32.316	-32.2411	-32.1662	-32.1306	-32.095	-32.0661
	subject 22	-14.5835	-14.877	-15.1704	-15.5451	-15.9272	-16.3649	-16.8137	-17.3328	-17.8752	-18.4854	-19.1296	-19.8819	-20.7114	-21.5719	-22.4631	-23.4278	-24.4954	-25.6373	-26.9279	-28.2534	-29.6838	-31.1278	-32.6393	-34.1503	-35.6541	-37.1579	-38.4977	-39.8375	-40.8744	-41.8837	-42.5408	-43.1273	-43.461	-43.7104	-43.7547	-43.6965	-43.6352	-43.5716	-43.4764	-43.3497	-43.2009	-43.0213	-42.8476	-42.6861	-42.5173	-42.3272	-42.1294	-41.8928
	subject 23	-18.0847	-18.2334	-18.3822	-18.6437	-18.9051	-19.4086	-19.9122	-20.8802	-21.8482	-23.3405	-24.8329	-26.809	-28.7852	-30.9355	-33.0859	-34.9783	-36.8707	-38.1449	-39.4191	-40.2719	-41.1246	-41.8062	-42.4878	-43.0694	-43.651	-44.0344	-44.4177	-44.7112	-45.0047	-45.243	-45.4813	-45.6821	-45.8828	-46.0274	-46.172	-46.2193	-46.2667	-46.2145	-46.1624	-46.155	-46.1475	-46.1018	-46.056	-46.0897	-46.1233	-45.9806	-45.8378	-45.5914
	subject 24	-11.7043	-12.1361	-12.568	-13.0646	-13.5748	-14.0639	-14.5416	-15.1431	-15.8794	-16.7206	-17.8014	-18.9223	-20.3099	-21.6975	-23.305	-24.9226	-26.5886	-28.268	-29.9072	-31.5206	-33.0486	-34.4655	-35.8483	-37.1345	-38.3895	-39.3175	-40.2454	-40.7722	-41.2609	-41.5401	-41.7453	-41.8856	-41.976	-42.049	-42.0951	-42.0972	-41.9405	-41.7839	-41.6256	-41.4673	-41.1803	-40.8742	-40.4273	-39.9189	-39.5564	-39.3276	-38.9626	-38.3421
	subject 25	-9.41209	-9.99774	-10.582	-11.1314	-11.6826	-12.2553	-12.8393	-13.5087	-14.2152	-15.1211	-16.1229	-17.5185	-18.974	-20.6245	-22.4041	-24.5247	-26.6104	-28.6198	-30.5733	-32.4246	-34.2337	-35.9776	-37.5548	-38.9122	-40.0891	-41.0629	-41.8064	-42.3284	-42.7169	-42.9956	-43.2136	-43.3892	-43.4974	-43.5655	-43.7206	-43.9191	-43.9792	-43.9817	-44.0097	-44.0463	-44.0174	-43.9704	-43.9058	-43.8374	-43.6823	-43.5134	-43.3817	-43.2541
	subject 26	-15.1631	-15.38	-15.597	-15.9349	-16.3182	-16.7706	-17.3056	-17.8802	-18.632	-19.3838	-20.3865	-21.4143	-22.6629	-24.0377	-25.4424	-26.8996	-28.3615	-29.8706	-31.3796	-32.7643	-34.1213	-35.355	-36.4859	-37.5127	-38.2623	-39.0119	-39.4982	-39.9844	-40.2049	-40.3257	-40.3368	-40.2163	-40.1117	-40.0794	-40.0471	-39.9445	-39.835	-39.6929	-39.5321	-39.355	-39.1495	-38.939	-38.6794	-38.4199	-38.1172	-37.8049	-37.4797	-37.1437
	subject 27	-16.9906	-17.3185	-17.6463	-17.9309	-18.2137	-18.4752	-18.7349	-18.9564	-19.1726	-19.3393	-19.4963	-19.663	-19.8321	-20.3451	-20.9695	-22.0101	-23.2173	-24.5948	-26.055	-27.5223	-28.9938	-30.4871	-31.9955	-33.5494	-35.1403	-36.6815	-38.175	-39.388	-40.284	-41.0511	-41.6463	-42.0901	-42.2948	-42.4643	-42.5673	-42.6374	-42.633	-42.6158	-42.563	-42.5273	-42.5509	-42.5238	-42.2715	-42.0143	-41.7277	-41.4388	-41.1285	-40.8195
	subject 28	-19.1815	-19.3779	-19.5743	-19.7375	-19.8957	-20.4332	-21.1005	-22.1936	-23.5508	-25.0041	-26.5579	-28.1892	-29.9572	-31.7357	-33.5487	-35.3493	-37.0467	-38.7441	-40.1687	-41.5874	-42.5312	-43.392	-43.8916	-44.2533	-44.4746	-44.6007	-44.7284	-44.8579	-44.9781	-45.0806	-45.1828	-45.2839	-45.3787	-45.406	-45.4333	-45.4215	-45.408	-45.3888	-45.3684	-45.2494	-45.0886	-45.0111	-44.9955	-44.9764	-44.9532	-44.8956	-44.7647	-44.6149
	subject 29	-12.0344	-12.6019	-13.1753	-13.8199	-14.4808	-15.2316	-15.9748	-16.6927	-17.4323	-18.2209	-19.0317	-19.8783	-20.7995	-21.8075	-22.9817	-24.2982	-25.7919	-27.3963	-29.109	-30.87	-32.6272	-34.3832	-36.0463	-37.6925	-39.0904	-40.4676	-41.5027	-42.5052	-43.1172	-43.691	-44.0543	-44.396	-44.6661	-44.93	-45.18	-45.3552	-45.4106	-45.5215	-45.6972	-45.7855	-45.7991	-45.8501	-45.9245	-45.8931	-45.8147	-45.7641	-45.7217	-45.4193
	subject 30	-18.4068	-18.8548	-19.3076	-19.775	-20.2404	-20.7038	-21.1725	-21.6431	-22.13	-22.6219	-23.1294	-23.7181	-24.3971	-25.233	-26.1302	-27.4154	-28.7528	-30.2325	-31.7723	-33.3837	-35.0309	-36.6934	-38.316	-39.9095	-41.3908	-42.7378	-43.9128	-44.865	-45.7143	-46.2651	-46.7708	-47.1707	-47.4924	-47.7069	-47.844	-47.9424	-47.9209	-47.8743	-47.7546	-47.6308	-47.5009	-47.2897	-47.0346	-46.8361	-46.6621	-46.5973	-46.4554	-46.1906
Y	100%Gait cycle
	subject 1	-0.31001	-0.30268	-0.29536	-0.26844	-0.21617	-0.1639	-0.09346	-0.02035	0.06793	0.19033	0.31272	0.38259	0.43435	0.49357	0.5869	0.68023	0.73094	0.75501	0.77514	0.72262	0.67009	0.5922	0.48762	0.38303	0.21055	0.03241	-0.12176	-0.23311	-0.34446	-0.39731	-0.43506	-0.47809	-0.53869	-0.5993	-0.6092	-0.59375	-0.57695	-0.54831	-0.51967	-0.44138	-0.32055	-0.19971	-0.18792	-0.179	-0.16158	-0.13194	-0.10231	-0.1022
	subject 2	0.8194	0.76579	0.71452	0.72066	0.71967	0.63474	0.54523	0.42135	0.29574	0.16085	0.06733	0.14348	0.24498	0.42888	0.56603	0.57961	0.61322	0.69061	0.71561	0.64458	0.60533	0.61537	0.54054	0.35384	0.1435	-0.09343	-0.30516	-0.49268	-0.6702	-0.83951	-0.97273	-1.0807	-1.19619	-1.31615	-1.42599	-1.53076	-1.64438	-1.76169	-1.95598	-2.17659	-2.10939	-1.96303	-1.8811	-1.81297	-1.78398	-1.76122	-1.71099	-1.65777
	subject 3	4.33353	4.26356	4.19358	4.14286	4.09388	4.03742	3.97946	3.98289	4.00678	4.07751	4.17167	4.29225	4.4317	4.58859	4.7629	4.92034	5.05415	5.17196	5.25776	5.31912	5.30718	5.28049	5.18001	5.08035	4.9896	4.89886	4.72286	4.54687	4.44481	4.34947	4.2657	4.18425	4.03194	3.85602	3.71898	3.60139	3.49076	3.3851	3.30146	3.23985	3.20626	3.2119	3.21195	3.2008	3.19342	3.1973	3.20279	3.21634
	subject 4	2.44498	2.54248	2.65265	2.86206	3.07412	3.29522	3.51972	3.75085	3.94473	4.09362	4.1913	4.24973	4.34393	4.45503	4.70875	4.99981	5.19858	5.38486	5.42138	5.4702	5.59988	5.78856	6.15872	6.47522	6.69568	6.58142	6.09226	5.64378	5.22417	4.8825	4.57453	4.40435	4.2662	4.28635	4.3224	4.43442	4.55224	4.70267	4.8554	5.01453	5.15515	5.26524	5.35861	5.43461	5.53571	5.65326	5.77456	5.89733
	subject 5	6.00741	6.01577	6.02683	6.10433	6.18496	6.30227	6.42941	6.63032	6.83518	7.06131	7.30369	7.61266	7.91927	8.2182	8.50528	8.76106	8.99172	9.16745	9.32781	9.45998	9.55286	9.58484	9.60292	9.60269	9.58962	9.5621	9.5206	9.46566	9.39216	9.30343	9.24573	9.20976	9.19	9.17988	9.1158	9.02476	8.94771	8.8765	8.82162	8.77233	8.74328	8.71978	8.80648	8.91678	8.94007	8.94952	9.07519	9.2135
	subject 6	1.87038	1.87375	1.87712	1.90079	1.92631	1.97783	2.03455	2.11649	2.20683	2.19862	2.14114	2.18023	2.2883	2.43332	2.6153	2.83499	3.10747	3.39016	3.69329	4.16435	5.13922	5.86611	5.35312	4.89596	5.0528	5.20965	5.46006	5.71048	4.89883	3.99063	3.66404	3.45378	3.24458	3.03573	2.78893	2.52315	2.27814	2.04797	1.82153	1.59881	1.3692	1.12992	0.90554	0.71097	0.55689	0.52428	0.51573	0.62742
	subject 7	-0.57993	-0.50778	-0.43563	-0.32278	-0.20819	-0.0779	0.05379	0.20043	0.34916	0.5368	0.73203	0.98107	1.24392	1.47	1.68417	1.73847	1.72882	1.63565	1.50199	1.38247	1.27116	1.15947	1.04751	0.99936	1.00321	1.00577	1.00708	1.00105	0.98673	0.95818	0.91066	0.86937	0.83791	0.81173	0.79551	0.78978	0.80785	0.82374	0.8336	0.84113	0.84061	0.86948	1.02897	1.17568	1.2457	1.29971	1.21275	1.14158
	subject 8	1.58302	1.62212	1.66123	1.71071	1.76407	1.83572	1.92931	2.02446	2.12657	2.22869	2.39965	2.5775	2.79885	3.04506	3.30715	3.59703	3.8764	4.05052	4.22464	4.23875	4.21731	4.17319	4.11018	4.05164	4.00502	3.95841	3.85954	3.76067	3.78479	3.85503	3.79793	3.58802	3.41153	3.38541	3.35929	3.25519	3.14328	3.0488	2.96427	2.83328	2.62098	2.42334	2.37219	2.32105	2.30205	2.29019	2.27671	2.2619
	subject 9	1.47129	1.49091	1.51054	1.54032	1.57299	1.60475	1.63578	1.6704	1.71219	1.76826	1.93863	2.109	2.26488	2.41894	2.54977	2.66899	2.76713	2.83891	2.88237	2.82673	2.77109	2.60481	2.43852	2.23754	2.02665	1.81436	1.60095	1.44776	1.41499	1.36067	1.13389	0.9071	0.85339	0.82132	0.7758	0.72356	0.70941	0.74286	0.78145	0.83808	0.89471	0.8693	0.84389	0.84848	0.86163	0.80572	0.69455	0.56658
	subject 10	4.60454	4.59397	4.5834	4.55436	4.52143	4.51104	4.51266	4.53627	4.58388	4.63121	4.67787	4.72276	4.75587	4.78898	4.86885	4.95085	4.93133	4.88362	4.77718	4.63299	4.49103	4.35196	4.2217	4.11642	4.01623	3.96961	3.92298	3.8701	3.81662	3.7559	3.69261	3.52553	3.2786	3.06986	2.92053	2.7759	2.64818	2.52563	2.51688	2.50813	2.46172	2.40966	2.4668	2.57171	2.61004	2.58736	2.51239	2.33937
	subject 11	-1.08001	-1.11503	-1.15005	-1.14783	-1.14222	-1.09687	-1.04357	-0.86271	-0.63934	-0.40849	-0.17391	0.05359	0.27605	0.48279	0.6738	0.82598	0.92382	0.97769	0.94365	0.87615	0.70825	0.52677	0.27743	0.03214	-0.16858	-0.3693	-0.46684	-0.56438	-0.68794	-0.81387	-0.99985	-1.19784	-1.39498	-1.59185	-1.84476	-2.12569	-2.3146	-2.43778	-2.53219	-2.59782	-2.64149	-2.6544	-2.66298	-2.66291	-2.67428	-2.71994	-2.74636	-2.67655
	subject 12	4.97668	4.96182	4.94696	4.95377	4.9615	5.01416	5.07081	5.16155	5.25704	5.37296	5.49287	5.61291	5.73299	5.78362	5.81173	5.80101	5.77475	5.66987	5.52687	5.34682	5.14525	4.92661	4.69621	4.47444	4.25973	4.09789	3.98683	3.93109	3.93791	3.96005	4.00263	4.06271	4.15043	4.24303	4.34478	4.43927	4.51728	4.61772	4.78027	4.9227	4.99562	5.07359	5.17399	5.27147	5.35149	5.41845	5.37041	5.32085
	subject 13	-0.93164	-0.87879	-0.82594	-0.75796	-0.67815	-0.60156	-0.54815	-0.49473	-0.40786	-0.30545	-0.19927	-0.08144	0.0364	0.2849	0.56507	0.82393	1.04583	1.26774	1.31454	1.34752	1.30008	1.16822	1.03242	0.82004	0.60766	0.42664	0.26569	0.12474	0.08092	0.0371	0.03438	0.04674	0.04065	-0.01001	-0.06067	-0.09464	-0.12575	-0.17012	-0.23321	-0.29631	-0.32134	-0.34542	-0.35457	-0.35082	-0.34436	-0.31281	-0.28125	-0.22962
	subject 14	3.80292	3.80539	3.80915	3.84465	3.88732	4.01421	4.15375	4.38815	4.61175	4.77726	4.92837	5.02048	5.08077	5.03769	5.01249	5.03456	5.01651	4.9107	4.82605	4.7802	4.68356	4.50816	4.30236	4.0565	3.80112	3.53506	3.28091	3.03822	2.85614	2.72385	2.65425	2.62853	2.69542	2.8173	3.0593	3.36137	3.59239	3.7938	3.96239	4.11974	4.28856	4.46053	4.66526	4.87702	4.87656	4.84234	4.84602	4.85383
	subject 15	0.3106	0.30814	0.30568	0.34046	0.3892	0.45179	0.53099	0.6153	0.72259	0.82988	0.97598	1.12596	1.26945	1.40922	1.57329	1.77987	1.98688	2.19832	2.40976	2.55092	2.67648	2.74977	2.77951	2.77973	2.70123	2.62273	2.41429	2.20585	2.0436	1.89868	1.69331	1.41543	1.15222	0.9551	0.75798	0.73443	0.72824	0.63855	0.50116	0.38694	0.31328	0.24479	0.22798	0.21117	0.18762	0.16257	0.19543	0.27656
	subject 16	2.46969	2.49892	2.53242	2.61725	2.71516	2.88497	3.03699	3.12972	3.19465	3.19704	3.23554	3.3318	3.44975	3.59301	3.6424	3.61135	3.51817	3.38618	3.24968	3.11118	2.95627	2.79645	2.72014	2.65902	2.5513	2.43969	2.25267	2.06254	1.83491	1.61753	1.45646	1.31407	1.23397	1.18675	1.21355	1.22068	1.19633	1.2155	1.28546	1.37084	1.46942	1.56209	1.65106	1.71113	1.75835	1.82173	1.88997	1.81498
	subject 17	-1.68089	-1.7063	-1.7317	-1.73049	-1.72168	-1.74074	-1.78209	-1.82339	-1.86459	-1.90185	-1.90762	-1.9134	-1.84787	-1.77343	-1.6519	-1.50683	-1.36855	-1.23876	-1.10452	-0.95471	-0.80491	-0.70662	-0.60834	-0.48569	-0.35607	-0.27438	-0.23101	-0.21337	-0.24716	-0.28652	-0.37036	-0.4542	-0.59419	-0.7412	-0.9075	-1.08344	-1.26418	-1.45091	-1.63399	-1.8043	-1.97461	-2.12214	-2.26966	-2.48111	-2.71081	-2.90066	-3.05861	-3.13486
	subject 18	0.61883	0.60996	0.60108	0.55229	0.49987	0.49136	0.49162	0.50299	0.51806	0.7002	0.96587	1.11285	1.17505	1.2619	1.37341	1.52051	1.71745	1.87145	1.9396	2.0813	2.44367	2.75635	2.82064	2.87491	2.81888	2.76286	2.63019	2.49752	2.3231	2.14489	2.07809	2.03358	1.91258	1.76609	1.617	1.46661	1.32844	1.19902	1.12327	1.1012	1.03096	0.89328	0.77358	0.68987	0.60332	0.50824	0.43014	0.43693
	subject 19	-3.74659	-3.85444	-3.96074	-4.02919	-4.09773	-4.16728	-4.2379	-4.31657	-4.38381	-4.38963	-4.39939	-4.42531	-4.42324	-4.33025	-4.24277	-4.16989	-4.10556	-4.05994	-4.04913	-4.10216	-4.18783	-4.32409	-4.51996	-4.79443	-5.07749	-5.37022	-5.72321	-6.13414	-6.52517	-6.89987	-7.15348	-7.32232	-7.48638	-7.64759	-7.73109	-7.77573	-7.90277	-8.06415	-8.09832	-8.08898	-8.12404	-8.17132	-8.07923	-7.95727	-7.9503	-7.96162	-7.96652	-7.97072
	subject 20	0.54407	0.5506	0.55713	0.54785	0.53858	0.52125	0.50392	0.58725	0.67058	0.76318	0.85577	0.99234	1.12892	1.39999	1.67106	1.71642	1.76178	1.82693	1.89207	1.8057	1.71932	1.54125	1.36318	1.09969	0.83621	0.61759	0.39897	0.22025	0.04153	-0.12538	-0.2923	-0.43088	-0.56947	-0.62342	-0.67738	-0.69373	-0.71008	-0.77082	-0.83156	-0.86137	-0.89118	-0.90517	-0.91917	-0.80601	-0.69284	-0.72645	-0.76005	-0.79948
	subject 21	-2.24218	-2.26377	-2.28536	-2.31771	-2.35007	-2.41718	-2.48429	-2.46789	-2.45149	-2.40702	-2.36255	-2.25257	-2.14258	-1.8947	-1.64683	-1.23599	-0.82516	-0.22147	0.38222	0.83511	1.288	1.52555	1.76309	1.79853	1.83396	1.56395	1.29395	0.80401	0.31407	-0.12872	-0.57152	-1.23075	-1.88999	-2.23082	-2.57165	-2.86195	-3.15226	-3.31762	-3.48299	-3.60686	-3.73072	-3.65512	-3.57952	-3.42859	-3.27766	-3.17973	-3.0818	-2.97004
	subject 22	2.24465	2.20792	2.17118	2.16522	2.16205	2.17537	2.192	2.23156	2.27877	2.3369	2.4005	2.48612	2.58747	2.7208	2.8861	3.05664	3.23451	3.42904	3.65687	3.84543	3.91615	3.951	3.80642	3.64764	3.33267	3.0177	2.66582	2.31395	2.02494	1.74165	1.60304	1.49337	1.37719	1.25884	1.20979	1.19539	1.10891	0.97094	0.84891	0.74283	0.70291	0.7556	0.76243	0.67756	0.63456	0.71717	0.78646	0.78915
	subject 23	5.02522	5.07611	5.12699	5.24012	5.35325	5.61698	5.8807	6.32405	6.76741	7.26395	7.7605	8.03244	8.30437	8.34964	8.39491	8.17855	7.96218	7.76013	7.55808	7.3754	7.19272	7.17684	7.16096	7.25735	7.35375	7.37463	7.39551	7.34639	7.29727	7.40591	7.51454	7.49294	7.47134	7.50209	7.53285	7.57331	7.61378	7.69358	7.77337	7.66558	7.55779	7.43679	7.31579	7.01138	6.70697	6.5193	6.33162	6.19359
	subject 24	-0.31201	-0.2536	-0.19519	-0.19618	-0.20968	-0.19159	-0.15667	-0.06461	0.08977	0.28113	0.55699	0.81961	0.99397	1.16833	1.27189	1.37223	1.33245	1.25375	1.00971	0.65939	0.3173	-0.01408	-0.35861	-0.74038	-1.12149	-1.49581	-1.87013	-2.19583	-2.5169	-2.77014	-2.99945	-3.23987	-3.48886	-3.74633	-4.01701	-4.25386	-4.36893	-4.48446	-4.60998	-4.73549	-4.68884	-4.61637	-4.43313	-4.20143	-4.22996	-4.49704	-4.55956	-4.23856
	subject 25	3.53651	3.59513	3.65781	3.81972	3.99273	4.29602	4.60675	4.97316	5.32548	5.60212	5.87898	6.15675	6.43995	6.7408	6.97936	7.05335	7.12312	7.18366	7.26809	7.39634	7.50999	7.60101	7.68994	7.77609	7.84431	7.89236	7.92127	7.93178	7.94412	7.95798	7.88973	7.764	7.59879	7.41015	7.16597	6.89401	6.76087	6.68556	6.68252	6.70419	6.89135	7.12401	7.26785	7.39267	7.33775	7.25424	7.40683	7.58509
	subject 26	4.03265	4.15266	4.27267	4.43966	4.62428	4.8357	5.07929	5.31709	5.5288	5.74052	5.89256	6.03863	6.03181	5.93763	5.87214	5.85686	5.83533	5.75138	5.66742	5.64064	5.62656	5.6369	5.66759	5.70592	5.76458	5.82325	5.63551	5.44778	5.24072	5.02641	4.89156	4.85207	4.781	4.56779	4.35458	4.19828	4.04766	3.91202	3.78493	3.654	3.51636	3.38405	3.30497	3.22588	3.15554	3.08715	3.0359	2.99893
	subject 27	5.75016	5.69454	5.63891	5.58377	5.52866	5.55822	5.5953	5.69928	5.81259	5.95782	6.10927	6.29122	6.48098	6.61791	6.7377	6.89948	7.07806	7.20245	7.30056	7.42601	7.56734	7.61058	7.58619	7.51484	7.40523	7.25693	7.07151	6.91608	6.79456	6.60628	6.32899	6.12712	6.04434	5.92465	5.73548	5.55987	5.41503	5.28894	5.21481	5.09862	4.83714	4.63524	4.69808	4.75184	4.75112	4.74975	4.74264	4.73261
	subject 28	4.27559	4.35164	4.42769	4.70209	5.00552	5.58429	6.25746	7.0314	7.8679	8.67756	9.45923	10.0256	10.2122	10.3149	10.1434	9.94882	9.5601	9.17139	8.86226	8.55486	8.21596	7.87155	7.44302	6.98232	6.67267	6.46553	6.27755	6.11135	5.95979	5.83658	5.72849	5.67629	5.63169	5.66879	5.70589	5.69995	5.6921	5.73144	5.78045	6.04695	6.40572	6.50835	6.42126	6.29864	6.13203	5.98632	5.88518	5.76902
	subject 29	5.16737	5.12236	5.07879	5.05252	5.02948	5.02422	5.02396	5.04035	5.07281	5.14145	5.2478	5.41448	5.58643	5.76451	6.00019	6.28524	6.536	6.76534	6.88886	6.96535	7.00639	7.0368	7.04717	7.0539	7.03567	7.01536	6.89032	6.75751	6.53145	6.30432	6.0713	5.84112	5.6204	5.38479	5.11568	4.94161	4.91963	4.7785	4.49839	4.298	4.16594	4.02511	3.87881	3.86721	3.91547	3.82486	3.6926	3.88314
	subject 30	3.69374	3.67376	3.65128	3.62112	3.58508	3.54296	3.561	3.60053	3.66269	3.74369	3.88709	4.06914	4.29414	4.65263	5.06323	5.48089	5.87831	6.19888	6.47219	6.68914	6.79218	6.84682	6.75848	6.64384	6.45246	6.17639	5.79192	5.3239	4.81731	4.30054	3.78609	3.28614	2.7754	2.24982	1.81258	1.41949	1.18074	0.97669	0.87858	0.83831	0.88356	1.0457	1.27103	1.49668	1.70971	1.84519	2.05039	2.3665
Z	100%Gait cycle
	subject 1	-6.02831	-5.98004	-5.93177	-5.8869	-5.84642	-5.80594	-5.72061	-5.62867	-5.54008	-5.45901	-5.37795	-5.34887	-5.33773	-5.32911	-5.33203	-5.33494	-5.3478	-5.36686	-5.3808	-5.29993	-5.21905	-5.07392	-4.86114	-4.64837	-4.48378	-4.32321	-4.20173	-4.15006	-4.09838	-4.08693	-4.08585	-4.07737	-4.04422	-4.01107	-3.97366	-3.93412	-3.89422	-3.8511	-3.80799	-3.73731	-3.64301	-3.54871	-3.44421	-3.33945	-3.24555	-3.16728	-3.08901	-3.01897
	subject 2	-14.8434	-14.7936	-14.7394	-14.5761	-14.4096	-14.2054	-14.0262	-14.0338	-14.0373	-14.0187	-13.9874	-13.9043	-13.82	-13.7313	-13.612	-13.4117	-13.1266	-12.6559	-12.1856	-11.7161	-11.2519	-10.7959	-10.3614	-9.95551	-9.65136	-9.46172	-9.35384	-9.32459	-9.35732	-9.44097	-9.56158	-9.70807	-9.86124	-10.0184	-10.1856	-10.3579	-10.5195	-10.6766	-10.8037	-10.9206	-10.8859	-10.8096	-10.5924	-10.3451	-10.1281	-9.91585	-9.78817	-9.66969
	subject 3	-5.40262	-5.39826	-5.39389	-5.36572	-5.33539	-5.29839	-5.26006	-5.19606	-5.12351	-5.05351	-4.98479	-4.90814	-4.82585	-4.73618	-4.63913	-4.50997	-4.33586	-4.16838	-4.01415	-3.90082	-3.91019	-3.91763	-3.91544	-3.90827	-3.84638	-3.7845	-3.70601	-3.62751	-3.55826	-3.48985	-3.44774	-3.4109	-3.36767	-3.32232	-3.29329	-3.27241	-3.25088	-3.22888	-3.19598	-3.15219	-3.09578	-3.02171	-2.92787	-2.79448	-2.66925	-2.56852	-2.46778	-2.36695
	subject 4	-7.47537	-7.34857	-7.23516	-7.22662	-7.24227	-7.34054	-7.45976	-7.61971	-7.75126	-7.84848	-7.90874	-7.94067	-7.96005	-7.97352	-7.75322	-7.47169	-7.13932	-6.80077	-6.41617	-6.06051	-5.89505	-5.69041	-5.36517	-5.00534	-4.58361	-4.3201	-4.23381	-4.34591	-4.59879	-4.93919	-5.31744	-5.67846	-6.03546	-6.27959	-6.50886	-6.59428	-6.67855	-6.75634	-6.83685	-6.9249	-6.98895	-7.0134	-6.94371	-6.77626	-6.53106	-6.23483	-5.96679	-5.70987
	subject 5	-9.61903	-9.70885	-9.79589	-9.81488	-9.83792	-9.90847	-9.97499	-10.0113	-10.0576	-10.1578	-10.2523	-10.3228	-10.3474	-10.2225	-10.0562	-9.78095	-9.47542	-9.10375	-8.73329	-8.36504	-8.03023	-7.74723	-7.46917	-7.19765	-6.94235	-6.7053	-6.54477	-6.45782	-6.42527	-6.43741	-6.43636	-6.42608	-6.38797	-6.33333	-6.296	-6.26731	-6.24325	-6.22112	-6.20428	-6.18925	-6.17102	-6.15192	-6.14432	-6.1392	-6.02291	-5.88895	-5.76241	-5.63669
	subject 6	-12.0717	-12.2257	-12.3796	-12.4735	-12.562	-12.6921	-12.8306	-13.0071	-13.1963	-13.372	-13.5409	-13.5472	-13.4373	-13.1797	-12.7743	-12.3771	-11.9912	-11.6461	-11.3824	-11.0635	-10.5789	-10.1533	-10.023	-9.88033	-9.60179	-9.32326	-8.97733	-8.63139	-8.89622	-9.21658	-9.35849	-9.4647	-9.59834	-9.74111	-9.87414	-10.0023	-10.1457	-10.3	-10.4242	-10.5183	-10.6084	-10.6929	-10.7289	-10.6679	-10.5373	-10.1984	-9.84898	-9.44721
	subject 7	-5.68909	-5.63738	-5.58566	-5.62527	-5.66877	-5.74422	-5.82252	-5.82572	-5.81845	-5.74696	-5.66293	-5.57676	-5.49004	-5.32496	-5.13446	-4.84718	-4.52118	-4.17376	-3.81594	-3.54162	-3.31577	-3.09432	-2.8759	-2.73152	-2.64748	-2.59262	-2.56578	-2.53217	-2.4909	-2.46571	-2.46197	-2.46228	-2.46898	-2.46905	-2.45663	-2.45892	-2.49458	-2.53363	-2.58208	-2.62946	-2.67314	-2.68977	-2.58614	-2.48558	-2.40342	-2.32248	-2.2524	-2.18013
	subject 8	-10.4195	-10.2274	-10.0354	-9.85195	-9.67174	-9.47275	-9.25124	-9.03547	-8.84552	-8.65557	-8.48014	-8.30616	-8.1585	-8.02589	-7.90313	-7.79762	-7.6853	-7.50493	-7.32456	-7.11676	-6.90287	-6.67159	-6.42582	-6.19627	-6.00996	-5.82366	-5.84235	-5.86103	-5.92374	-6.00295	-6.14686	-6.36838	-6.57941	-6.74319	-6.90698	-7.04568	-7.18187	-7.24761	-7.2731	-7.28079	-7.25732	-7.22898	-7.15185	-7.07471	-6.98532	-6.89319	-6.79966	-6.70494
	subject 9	-4.48016	-4.4037	-4.32723	-4.15918	-3.96496	-3.79959	-3.65729	-3.52579	-3.4159	-3.30844	-3.22047	-3.13249	-3.05613	-2.98122	-2.91778	-2.86007	-2.75684	-2.59669	-2.4364	-2.27561	-2.11483	-1.94024	-1.76564	-1.60464	-1.44751	-1.32275	-1.2239	-1.13817	-1.07869	-1.03611	-1.12887	-1.22162	-1.18276	-1.12744	-1.07716	-1.0294	-0.96121	-0.86746	-0.76079	-0.60893	-0.45706	-0.39377	-0.33049	-0.24372	-0.15024	-0.07001	-0.0003699	0.05646
	subject 10	-3.74385	-3.73617	-3.72848	-3.71025	-3.68979	-3.64147	-3.57829	-3.53325	-3.50802	-3.46873	-3.39729	-3.32358	-3.23478	-3.14597	-3.12457	-3.10622	-3.09036	-3.07518	-3.1069	-3.16877	-3.20066	-3.19357	-3.15613	-3.03268	-2.91598	-2.8702	-2.82441	-2.8555	-2.8939	-2.93601	-2.97943	-3.0381	-3.1085	-3.16184	-3.18864	-3.20798	-3.20046	-3.19089	-3.13637	-3.08185	-3.04109	-3.00239	-2.92905	-2.84054	-2.7202	-2.57069	-2.40207	-2.1976
	subject 11	-12.5151	-12.506	-12.497	-12.4463	-12.3919	-12.3467	-12.3035	-12.4677	-12.701	-12.8634	-12.9903	-13.0749	-13.1293	-13.156	-13.155	-13.1206	-13.0391	-12.9257	-12.7482	-12.5308	-12.1939	-11.8592	-11.5359	-11.2214	-11.0037	-10.7861	-10.6809	-10.5757	-10.6115	-10.6601	-10.7579	-10.8655	-11.0494	-11.2589	-11.5038	-11.7666	-12.0613	-12.3788	-12.6656	-12.9215	-13.1703	-13.4092	-13.6302	-13.8152	-13.9449	-13.9087	-13.8528	-13.6989
	subject 12	-12.4824	-12.3034	-12.1244	-11.8868	-11.6466	-11.4402	-11.2368	-11.0702	-10.9087	-10.7311	-10.5503	-10.3409	-10.124	-9.81755	-9.48197	-9.21762	-8.98175	-8.76967	-8.56913	-8.34629	-8.1105	-7.87387	-7.63666	-7.37555	-7.09496	-6.81729	-6.54243	-6.31069	-6.12771	-5.98722	-5.90338	-5.83032	-5.7743	-5.71312	-5.64221	-5.57527	-5.51735	-5.45324	-5.37201	-5.3005	-5.26258	-5.23218	-5.23515	-5.24253	-5.27638	-5.31335	-5.37793	-5.43809
	subject 13	-7.67222	-7.66613	-7.66005	-7.65982	-7.66416	-7.6663	-7.65265	-7.63899	-7.67678	-7.73846	-7.77827	-7.7503	-7.72233	-7.69561	-7.66918	-7.70413	-7.84546	-7.98678	-8.13817	-8.29035	-8.42497	-8.54116	-8.64812	-8.57508	-8.50205	-8.42978	-8.358	-8.30786	-8.3628	-8.41774	-8.53572	-8.67681	-8.79775	-8.86998	-8.94221	-8.99351	-9.04122	-9.07362	-9.08441	-9.09521	-9.07251	-9.04898	-9.00924	-8.95551	-8.90213	-8.85199	-8.80185	-8.73954
	subject 14	-1.18964	-1.2744	-1.35769	-1.40496	-1.45586	-1.54943	-1.65717	-1.87129	-2.09973	-2.4052	-2.67318	-2.78747	-2.81308	-2.55053	-2.22144	-1.71649	-1.24635	-0.85234	-0.55726	-0.44356	-0.33298	-0.22723	-0.06736	0.16385	0.34781	0.47861	0.55511	0.5794	0.54897	0.4736	0.34577	0.18121	0.03556	-0.09887	-0.23542	-0.37304	-0.49254	-0.6045	-0.64573	-0.66276	-0.59613	-0.5065	-0.31783	-0.10796	0.0084	0.10988	0.21702	0.32479
	subject 15	-11.0982	-11.1206	-11.143	-11.1093	-11.0546	-11.0859	-11.2203	-11.3539	-11.4843	-11.6147	-11.633	-11.6402	-11.6126	-11.5651	-11.4882	-11.3598	-11.2256	-11.0332	-10.8408	-10.6367	-10.4299	-10.1927	-9.93005	-9.66171	-9.37825	-9.09479	-9.05329	-9.0118	-9.0286	-9.06727	-9.08079	-9.06413	-9.04725	-9.02935	-9.01146	-9.03982	-9.07281	-9.09672	-9.11545	-9.12723	-9.12686	-9.12672	-9.1288	-9.13088	-9.09836	-9.05816	-9.04904	-9.06584
	subject 16	-13.8181	-13.7147	-13.6216	-13.6517	-13.7009	-13.8546	-14.0293	-14.2736	-14.4009	-14.2646	-14.0345	-13.6543	-13.2559	-12.8362	-12.4838	-12.189	-11.8847	-11.5745	-11.5685	-11.6978	-11.9318	-12.1974	-12.4318	-12.6607	-12.9016	-13.1435	-13.4697	-13.8023	-14.2101	-14.5892	-14.8103	-14.9872	-15.0164	-14.9903	-14.84	-14.6654	-14.4521	-14.2109	-13.9369	-13.662	-13.3863	-13.1283	-12.8814	-12.6912	-12.5261	-12.4269	-12.3474	-12.2814
	subject 17	-9.50183	-9.49826	-9.49468	-9.4599	-9.4162	-9.38598	-9.36655	-9.36361	-9.39365	-9.42033	-9.42012	-9.41991	-9.33253	-9.23426	-9.19238	-9.17869	-9.20019	-9.26566	-9.33231	-9.40305	-9.4738	-9.54823	-9.62267	-9.57078	-9.4828	-9.38568	-9.28124	-9.17363	-9.05965	-8.95252	-8.90013	-8.84774	-8.79887	-8.75044	-8.74679	-8.76553	-8.79382	-8.83405	-8.87204	-8.90222	-8.9324	-8.90191	-8.87142	-8.83411	-8.79484	-8.72663	-8.63526	-8.55296
	subject 18	-18.6826	-18.5409	-18.3992	-18.2857	-18.1748	-18.1233	-18.0837	-18.052	-18.0228	-18.0373	-18.0735	-18.1241	-18.1849	-18.2503	-18.3201	-18.3973	-18.4848	-18.566	-18.6346	-18.6822	-18.6666	-18.6594	-18.6939	-18.7247	-18.715	-18.7052	-18.706	-18.7068	-18.6449	-18.5772	-18.5647	-18.5633	-18.6365	-18.7346	-18.8445	-18.9603	-19.002	-18.9907	-18.9994	-19.0281	-19.0632	-19.1075	-19.1328	-19.1202	-19.0838	-18.9754	-18.8713	-18.7883
	subject 19	-3.99788	-3.97295	-3.94929	-3.95679	-3.9655	-3.98834	-3.9974	-3.9031	-3.8092	-3.71742	-3.62806	-3.54865	-3.486	-3.47778	-3.50205	-3.61219	-3.72071	-3.8257	-3.92362	-4.00858	-4.0771	-4.12016	-4.17934	-4.25979	-4.34325	-4.4301	-4.53809	-4.6664	-4.82539	-5.00956	-5.15794	-5.28126	-5.40828	-5.53749	-5.61183	-5.65874	-5.76552	-5.89725	-5.90878	-5.87918	-5.93467	-6.01356	-5.96947	-5.89902	-5.84172	-5.78651	-5.68751	-5.58376
	subject 20	-7.95529	-7.95554	-7.9558	-7.98849	-8.02118	-7.96845	-7.91572	-7.94203	-7.96833	-7.89389	-7.81945	-7.77372	-7.728	-7.71125	-7.6945	-7.68293	-7.67135	-7.44283	-7.21431	-7.01491	-6.81552	-6.70879	-6.60207	-6.53065	-6.45924	-6.53192	-6.6046	-6.6405	-6.6764	-6.59643	-6.51645	-6.58756	-6.65866	-6.75093	-6.8432	-6.98016	-7.11712	-7.19011	-7.26311	-7.35615	-7.4492	-7.47433	-7.49945	-7.51286	-7.52628	-7.51746	-7.50865	-7.38627
	subject 21	-9.186	-9.23716	-9.28831	-9.33677	-9.38523	-9.48846	-9.59169	-9.58836	-9.58503	-9.59036	-9.5957	-9.59104	-9.58639	-9.57334	-9.56029	-9.59304	-9.62579	-9.70948	-9.79317	-9.66304	-9.5329	-9.29924	-9.06558	-8.89878	-8.73198	-8.57038	-8.40878	-8.33536	-8.26194	-8.31659	-8.37125	-8.50847	-8.6457	-8.79566	-8.94562	-9.08784	-9.23006	-9.27899	-9.32793	-9.37501	-9.42209	-9.40972	-9.39736	-9.40128	-9.4052	-9.43625	-9.46729	-9.44775
	subject 22	-6.14588	-6.07159	-5.99729	-5.98879	-5.98627	-5.96815	-5.94691	-5.9725	-6.01369	-6.09371	-6.19313	-6.29571	-6.40054	-6.44024	-6.41481	-6.38365	-6.34449	-6.30627	-6.26994	-6.23237	-6.1911	-6.16541	-6.2176	-6.27718	-6.41798	-6.55879	-6.65169	-6.74458	-6.79958	-6.85114	-6.91121	-6.97299	-6.98061	-6.97016	-6.95203	-6.93005	-6.9301	-6.94589	-6.93651	-6.90196	-6.83979	-6.73894	-6.66657	-6.65113	-6.62187	-6.55112	-6.48295	-6.42767
	subject 23	-5.31659	-5.43773	-5.55886	-5.76929	-5.97971	-5.99342	-6.00714	-5.8341	-5.66107	-5.41215	-5.16322	-4.88719	-4.61116	-4.28458	-3.95799	-3.70819	-3.45838	-3.28266	-3.10694	-3.12729	-3.14765	-3.10468	-3.06171	-3.12549	-3.18927	-3.29795	-3.40663	-3.45768	-3.50872	-3.47521	-3.4417	-3.41317	-3.38465	-3.35754	-3.33043	-3.35302	-3.37561	-3.35464	-3.33366	-3.29179	-3.24991	-3.19119	-3.13247	-3.14106	-3.14965	-3.16569	-3.18173	-3.10782
	subject 24	-4.08808	-4.04828	-4.00848	-4.0139	-4.02883	-4.109	-4.22397	-4.31065	-4.36648	-4.40771	-4.41559	-4.41577	-4.36456	-4.31334	-4.165	-4.01225	-3.89954	-3.79796	-3.7406	-3.71167	-3.63795	-3.506	-3.36554	-3.20095	-3.05004	-3.04268	-3.03532	-3.10543	-3.18292	-3.25351	-3.32166	-3.39882	-3.48291	-3.59885	-3.76433	-3.90662	-3.96544	-4.02087	-4.00171	-3.98255	-3.92137	-3.85389	-3.76661	-3.67067	-3.60102	-3.55546	-3.4599	-3.27059
	subject 25	-11.6028	-11.5102	-11.4195	-11.3731	-11.345	-11.5303	-11.7092	-11.84	-11.9347	-11.8349	-11.7248	-11.573	-11.3952	-11.1333	-10.8617	-10.5647	-10.2878	-10.0552	-9.79406	-9.48055	-9.11396	-8.66511	-8.34074	-8.18045	-8.10042	-8.11067	-8.15473	-8.23129	-8.29973	-8.36151	-8.37613	-8.35773	-8.29288	-8.20043	-8.06197	-7.90049	-7.74912	-7.60197	-7.43786	-7.26796	-7.0824	-6.89254	-6.67387	-6.44902	-6.23272	-6.01778	-5.77348	-5.52598
	subject 26	-4.62443	-4.59674	-4.56905	-4.53698	-4.50327	-4.43844	-4.33628	-4.24083	-4.17562	-4.11042	-4.10916	-4.11429	-4.07761	-4.01704	-3.9015	-3.68979	-3.48406	-3.33817	-3.19229	-3.03846	-2.88287	-2.68235	-2.44439	-2.2376	-2.1139	-1.9902	-2.07369	-2.15718	-2.24183	-2.32692	-2.37713	-2.38551	-2.40029	-2.44392	-2.48756	-2.51546	-2.5418	-2.60197	-2.68148	-2.74779	-2.79099	-2.83302	-2.86331	-2.89361	-2.8741	-2.84352	-2.78608	-2.70627
	subject 27	-7.84546	-7.62887	-7.41228	-7.2016	-6.99118	-6.85852	-6.73279	-6.64167	-6.55539	-6.37112	-6.16772	-5.92386	-5.66963	-5.39394	-5.11129	-4.65287	-4.12413	-3.58398	-3.03831	-2.49798	-1.96075	-1.53822	-1.1948	-0.85858	-0.52824	-0.27006	-0.08117	0.04758	0.10835	0.04506	-0.18365	-0.42714	-0.69397	-0.9828	-1.31305	-1.62129	-1.87962	-2.125	-2.33451	-2.56132	-2.84789	-3.07176	-3.01692	-2.97213	-2.98772	-3.00458	-3.03273	-3.06139
	subject 28	-9.5675	-9.7398	-9.9121	-10.2055	-10.5165	-10.4434	-10.2386	-10.1304	-10.0823	-9.98211	-9.82758	-9.59314	-9.21769	-8.86709	-8.59783	-8.31688	-7.93774	-7.5586	-7.18771	-6.817	-6.75909	-6.75591	-6.84234	-6.96303	-7.14381	-7.36537	-7.55325	-7.70288	-7.84901	-7.98837	-8.11403	-8.18905	-8.25014	-8.1616	-8.07307	-7.91051	-7.74467	-7.60576	-7.47238	-7.36617	-7.27148	-7.19551	-7.1334	-7.07866	-7.03304	-7.01452	-7.05381	-7.09265
	subject 29	-5.0581	-5.07631	-5.09732	-5.15199	-5.21112	-5.29474	-5.36381	-5.38439	-5.41328	-5.46086	-5.54263	-5.67912	-5.73736	-5.70432	-5.6449	-5.56285	-5.51926	-5.49972	-5.47316	-5.44349	-5.36315	-5.26761	-5.05313	-4.81703	-4.49281	-4.16124	-3.93784	-3.72869	-3.69048	-3.67226	-3.76408	-3.86602	-4.00174	-4.15151	-4.33291	-4.46672	-4.52437	-4.6186	-4.75552	-4.91318	-5.08863	-5.23318	-5.35843	-5.40631	-5.4198	-5.39792	-5.36542	-5.15574
	subject 30	-8.54571	-8.50374	-8.44253	-8.32219	-8.17727	-8.0069	-7.84922	-7.69607	-7.68161	-7.66961	-7.6576	-7.61809	-7.54805	-7.4202	-7.2698	-6.91046	-6.52581	-6.07478	-5.67795	-5.34575	-5.07868	-4.83928	-4.63359	-4.44647	-4.32917	-4.26604	-4.27225	-4.35962	-4.48443	-4.79795	-5.11549	-5.38503	-5.64352	-5.8868	-6.05231	-6.17894	-6.28307	-6.37881	-6.44132	-6.48183	-6.48983	-6.45007	-6.3845	-6.2113	-6.0241	-5.82875	-5.55988	-5.17403
[truncated: 53 more columns]
