# Supplementary material for: Surface effects on kinematics, kinetics and stiffness of habitual rearfoot strikers during running
Source: PLoS One. 2023 Mar 22;18(3):e0283323. doi: 10.1371/journal.pone.0283323 (PMC10032480; doi:10.1371/journal.pone.0283323)
Supplement: S1 Data — (ZIP) [file pone.0283323.s001.zip › S1 Date/100%Joint moment/Ankle joint moment.xlsx]

## Sheet: Surface01 Grass
Ankle joint moment
X	1	2	3	4	5	6	7	8	9	10	11	12	13	14	15	16	17	18	19	20	21	22	23	24	25	26	27	28	29	30	31	32	33	34	35	36	37	38	39	40	41	42	43	44	45	46	47	48	49
subject 1	-0.06062	-0.02563	0.00935	0.06039	0.11603	0.17801	0.24507	0.28475	0.26969	0.24477	0.14091	0.03705	-0.01791	-0.06674	-0.13226	-0.20611	-0.32076	-0.48641	-0.64463	-0.7768	-0.90897	-1.02251	-1.13605	-1.2116	-1.27629	-1.34124	-1.4064	-1.47018	-1.53124	-1.59137	-1.64414	-1.6969	-1.75128	-1.80585	-1.85396	-1.89883	-1.94179	-1.98235	-2.02449	-2.07219	-2.11989	-2.15481	-2.18974	-2.23269	-2.27794	-2.31203	-2.33721	-2.35919	-2.37479
subject 2	-0.0659	-0.05348	-0.04107	-0.01353	0.01833	0.05124	0.08498	0.02995	-0.20265	-0.41788	-0.49411	-0.57033	-0.54898	-0.51543	-0.58505	-0.70625	-0.82746	-0.94869	-1.07443	-1.21593	-1.35744	-1.45093	-1.54443	-1.6222	-1.69548	-1.77262	-1.85285	-1.93187	-2.00849	-2.08374	-2.148	-2.21227	-2.26523	-2.31677	-2.37083	-2.42615	-2.47874	-2.52793	-2.57355	-2.60672	-2.6399	-2.66752	-2.69515	-2.71636	-2.73575	-2.75324	-2.76922	-2.77762	-2.77088
subject 3	-0.05931	-0.04861	-0.03792	-0.00837	0.02289	0.04113	0.05678	0.08129	0.10877	0.11113	0.10094	0.0433	-0.04824	-0.12205	-0.17814	-0.22691	-0.26544	-0.31622	-0.39151	-0.46763	-0.54621	-0.62257	-0.68777	-0.75352	-0.8253	-0.89708	-0.95007	-1.00306	-1.04701	-1.09015	-1.15632	-1.2271	-1.27885	-1.32424	-1.3854	-1.45446	-1.52952	-1.60888	-1.6712	-1.7165	-1.76567	-1.82023	-1.86821	-1.90301	-1.94108	-1.98893	-2.03112	-2.04503	-2.06192
subject 4	-0.10431	-0.07311	-0.04344	-0.05151	-0.05511	-0.00619	0.04958	0.15684	0.26519	0.37944	0.46895	0.457	0.42096	0.30659	0.19841	0.10658	0.02042	-0.05335	-0.12734	-0.20173	-0.29512	-0.41799	-0.54157	-0.66611	-0.79369	-0.9247	-1.017	-1.07209	-1.13436	-1.20252	-1.26423	-1.32142	-1.38565	-1.45404	-1.49391	-1.51952	-1.55081	-1.58446	-1.61712	-1.64944	-1.68168	-1.71391	-1.74896	-1.78462	-1.83438	-1.88638	-1.91883	-1.94916	-1.95484
subject 5	-0.0844	-0.08185	-0.08132	-0.10497	-0.12143	-0.0983	-0.06061	0.02565	0.12191	0.24067	0.29652	0.25173	0.09654	-0.18747	-0.33249	-0.35838	-0.37148	-0.37658	-0.45792	-0.57315	-0.67665	-0.77664	-0.87872	-0.98119	-1.05757	-1.13178	-1.19473	-1.2586	-1.33344	-1.40951	-1.49232	-1.56862	-1.62318	-1.68232	-1.75175	-1.82066	-1.88873	-1.9403	-1.97261	-2.00731	-2.04405	-2.07356	-2.09854	-2.11699	-2.13255	-2.16001	-2.19103	-2.20131	-2.20781
subject 6	-0.02293	0.01559	0.05411	0.08946	0.12467	0.16667	0.20927	0.26671	0.32623	0.35118	0.36938	0.36732	0.36005	0.34612	0.33001	0.28934	0.23885	0.18021	0.11762	0.03327	-0.06371	-0.15367	-0.23878	-0.3262	-0.41549	-0.50652	-0.59921	-0.67863	-0.74304	-0.81426	-0.89457	-0.97166	-1.04365	-1.10787	-1.15746	-1.20888	-1.26445	-1.32292	-1.38945	-1.45606	-1.52295	-1.59175	-1.66908	-1.7397	-1.77007	-1.80244	-1.85235	-1.90169	-1.94241
subject 7	-0.04201	-0.02671	-0.0114	0.01637	0.04596	0.13447	0.24318	0.37444	0.51969	0.54104	0.43309	0.28807	0.07763	-0.10467	-0.19484	-0.27597	-0.28116	-0.28635	-0.34479	-0.40438	-0.53261	-0.67285	-0.79319	-0.90591	-1.00851	-1.10425	-1.19025	-1.26521	-1.34865	-1.44853	-1.53862	-1.59246	-1.64556	-1.69069	-1.73582	-1.77875	-1.82157	-1.88943	-1.96242	-2.01075	-2.04861	-2.09951	-2.16007	-2.20162	-2.21964	-2.23992	-2.26502	-2.28941	-2.31082
subject 8	-0.03798	-0.0466	-0.05522	-0.05007	-0.04098	-0.1015	-0.21771	-0.37878	-0.62959	-0.85483	-0.87554	-0.89626	-0.85611	-0.80836	-0.87526	-0.99949	-1.12426	-1.24971	-1.37973	-1.52573	-1.67174	-1.80822	-1.94471	-2.00593	-2.04565	-2.11588	-2.21052	-2.30107	-2.38346	-2.46504	-2.54022	-2.6154	-2.66135	-2.70366	-2.75575	-2.81275	-2.86685	-2.91736	-2.96335	-2.99355	-3.02375	-3.02607	-3.02838	-3.04736	-3.07109	-3.07943	-3.07547	-3.07791	-3.09317
subject 9	-0.07559	-0.06337	-0.05114	-0.02431	0.00315	0.06435	0.12854	0.18762	0.24598	0.34477	0.45144	0.47078	0.46771	0.08808	-0.41368	-0.56847	-0.58447	-0.58122	-0.56864	-0.62019	-0.70897	-0.87965	-1.10682	-1.24004	-1.29672	-1.36727	-1.45114	-1.5328	-1.61196	-1.69348	-1.77814	-1.84912	-1.89848	-1.94562	-1.98858	-2.02836	-2.06093	-2.09106	-2.11445	-2.13656	-2.15424	-2.17214	-2.19106	-2.21088	-2.23616	-2.26149	-2.28726	-2.31224	-2.32516
subject 10	-0.07808	-0.0547	-0.02791	0.01424	0.08019	0.18775	0.28738	0.38039	0.38198	0.34929	0.24811	0.14365	0.07479	0.00548	-0.06504	-0.16876	-0.31233	-0.45073	-0.58617	-0.68339	-0.77212	-0.8669	-0.959	-1.0391	-1.11269	-1.17491	-1.23401	-1.29051	-1.34	-1.38686	-1.42664	-1.46491	-1.49519	-1.53086	-1.58089	-1.61906	-1.643	-1.68471	-1.73657	-1.75886	-1.77457	-1.79735	-1.82003	-1.84232	-1.85806	-1.86237	-1.86464	-1.86522	-1.86756
subject 11	-0.02452	-0.03536	-0.04621	-0.04779	-0.04674	-0.03669	-0.01944	0.00198	0.03175	0.04997	-0.02418	-0.09833	-0.15447	-0.20836	-0.22141	-0.21405	-0.22177	-0.24835	-0.29415	-0.4072	-0.52026	-0.61616	-0.71206	-0.82174	-0.93535	-1.05286	-1.17348	-1.27934	-1.35567	-1.43514	-1.53968	-1.64421	-1.72955	-1.81249	-1.88517	-1.95273	-2.01702	-2.07721	-2.14012	-2.21258	-2.28504	-2.33136	-2.37769	-2.41505	-2.44986	-2.48839	-2.52988	-2.56265	-2.57796
subject 12	-0.01512	-0.02646	-0.00061016	0.12287	0.26623	0.42575	0.5481	0.64808	0.62126	0.53695	0.35858	0.16967	-0.02478	-0.09274	-0.15012	-0.20286	-0.2905	-0.41554	-0.52649	-0.63292	-0.73829	-0.83788	-0.92462	-0.9438	-0.91531	-0.95584	-1.00229	-1.01678	-1.04011	-1.07597	-1.13237	-1.19801	-1.2539	-1.31124	-1.37423	-1.42998	-1.47899	-1.53257	-1.58867	-1.6626	-1.71922	-1.74295	-1.77278	-1.80634	-1.88592	-1.95978	-1.98079	-1.99325	-1.99519
subject 13	-0.11668	-0.10102	-0.08535	-0.11726	-0.1535	-0.20779	-0.2657	-0.30977	-0.34923	-0.39604	-0.44653	-0.46059	-0.44862	-0.46048	-0.49617	-0.54593	-0.61539	-0.71599	-0.87887	-1.04309	-1.21132	-1.37314	-1.5029	-1.6357	-1.80197	-1.96824	-2.12378	-2.27932	-2.37803	-2.47158	-2.57622	-2.68308	-2.77088	-2.85232	-2.9242	-2.9913	-3.03851	-3.0715	-3.10964	-3.15294	-3.18293	-3.19429	-3.20802	-3.22649	-3.24441	-3.26069	-3.26731	-3.22569	-3.19046
subject 14	-0.04349	-0.0281	-0.0127	0.01107	0.03722	0.06963	0.10703	0.13156	0.13032	0.12315	0.06852	0.01389	-0.03248	-0.07781	-0.1199	-0.16036	-0.20451	-0.25326	-0.32293	-0.46578	-0.60863	-0.68384	-0.75906	-0.87517	-1.00295	-1.09125	-1.14796	-1.20288	-1.25424	-1.30523	-1.35331	-1.40138	-1.43621	-1.46937	-1.50592	-1.54415	-1.58582	-1.6318	-1.67889	-1.7299	-1.78091	-1.81132	-1.84172	-1.88139	-1.9237	-1.97124	-2.02296	-2.0701	-2.1081
subject 15	-0.01837	-0.01312	-0.00787	0.0064	0.02406	0.05176	0.09154	0.12893	0.15559	0.18226	0.10536	0.01811	-0.06551	-0.14706	-0.21241	-0.24939	-0.29148	-0.38458	-0.47769	-0.59134	-0.70956	-0.8102	-0.89621	-0.98639	-1.08767	-1.18896	-1.27279	-1.35662	-1.43112	-1.50213	-1.5855	-1.68371	-1.77177	-1.81417	-1.85656	-1.91394	-1.97282	-2.03024	-2.08683	-2.14107	-2.19119	-2.2418	-2.29729	-2.35278	-2.38494	-2.41193	-2.43329	-2.44997	-2.46649
subject 16	-0.03071	-0.01279	0.00513	0.0163	0.02495	0.03154	0.03564	0.04901	0.10408	0.15916	0.16445	0.16476	0.09169	-0.02333	-0.11985	-0.184	-0.244	-0.26245	-0.28089	-0.35616	-0.44406	-0.5061	-0.5466	-0.60524	-0.71226	-0.81929	-0.88036	-0.94143	-0.9908	-1.03578	-1.08852	-1.15056	-1.21399	-1.28366	-1.35333	-1.40681	-1.45867	-1.51244	-1.56731	-1.62493	-1.68738	-1.75027	-1.8175	-1.88472	-1.91205	-1.93051	-1.96203	-2.00442	-2.04284
subject 17	0.00485	0.04564	0.08643	0.11786	0.14731	0.16668	0.18067	0.21532	0.2725	0.30356	0.27493	0.24351	0.19346	0.14341	0.12014	0.09809	-0.00709	-0.13537	-0.2505	-0.3572	-0.48513	-0.64066	-0.76906	-0.82055	-0.8767	-0.98178	-1.08685	-1.17847	-1.26881	-1.38715	-1.51537	-1.59995	-1.65097	-1.72577	-1.83756	-1.92847	-1.94421	-1.96289	-2.04623	-2.12956	-2.18823	-2.2432	-2.29343	-2.34159	-2.3647	-2.36485	-2.37465	-2.40254	-2.42951
subject 18	0.00333	0.04168	0.08003	0.13962	0.20367	0.2365	0.25266	0.20589	0.09045	-0.01106	-0.08073	-0.15426	-0.25346	-0.35267	-0.52875	-0.70833	-0.82579	-0.926	-1.0532	-1.19776	-1.33128	-1.45046	-1.55755	-1.63039	-1.70345	-1.77875	-1.85405	-1.91073	-1.96563	-2.01389	-2.05979	-2.11188	-2.16874	-2.22249	-2.27143	-2.31937	-2.36373	-2.40831	-2.45736	-2.50642	-2.54096	-2.57331	-2.58717	-2.59294	-2.60205	-2.61423	-2.62272	-2.6243	-2.62914
subject 19	-0.03146	-0.06065	-0.0836	-0.05762	-0.00502	0.13855	0.24693	0.28691	0.31494	0.32853	0.30022	0.23977	0.16846	0.09203	0.01312	-0.06643	-0.13717	-0.20792	-0.32675	-0.44248	-0.53789	-0.63207	-0.72248	-0.81535	-0.91262	-1.00412	-1.08914	-1.1644	-1.23272	-1.29078	-1.34439	-1.42115	-1.50329	-1.58666	-1.66893	-1.72027	-1.76991	-1.80993	-1.85172	-1.89845	-1.93495	-1.95459	-1.97198	-1.98703	-2.03853	-2.11396	-2.17015	-2.21874	-2.18853
subject 20	-0.02915	-0.02308	-0.01701	-0.00334	0.01145	0.02579	0.03998	0.07686	0.12782	0.12276	0.05925	-0.02802	-0.1572	-0.28312	-0.39833	-0.50421	-0.53181	-0.5594	-0.70735	-0.85791	-0.96635	-1.06742	-1.21279	-1.37509	-1.48123	-1.54926	-1.63193	-1.73123	-1.8253	-1.90923	-1.9933	-2.07791	-2.16103	-2.22813	-2.29522	-2.3683	-2.44163	-2.49142	-2.53637	-2.5803	-2.62378	-2.6871	-2.76509	-2.81702	-2.83668	-2.86059	-2.89357	-2.93008	-2.98151
subject 21	-0.05837	-0.04079	-0.02099	0.05307	0.1228	0.14174	0.16572	0.22743	0.28005	0.28376	0.27847	0.2363	0.19344	0.14836	0.08654	-0.01951	-0.12757	-0.24001	-0.33258	-0.3887	-0.44889	-0.51541	-0.61123	-0.74569	-0.85269	-0.9288	-0.99293	-1.04554	-1.10665	-1.17475	-1.24236	-1.30964	-1.39382	-1.48804	-1.53553	-1.55965	-1.6469	-1.76046	-1.85097	-1.93359	-1.99395	-2.04819	-2.0689	-2.08242	-2.1186	-2.15838	-2.19519	-2.23169	-2.27247
subject 22	-0.1347	-0.099	-0.06331	-0.04531	-0.0299	0.02892	0.10263	0.14485	0.16754	0.18418	0.1945	0.17855	0.11623	0.06233	0.03597	0.00644	-0.04978	-0.106	-0.19032	-0.27524	-0.3958	-0.52259	-0.62291	-0.71311	-0.81599	-0.92749	-1.03186	-1.12812	-1.21973	-1.30232	-1.38208	-1.45133	-1.52017	-1.58462	-1.64907	-1.71561	-1.78224	-1.86402	-1.94891	-2.00045	-2.03784	-2.06177	-2.07572	-2.11507	-2.18586	-2.24156	-2.26506	-2.29209	-2.33408
subject 23	-0.06392	-0.04837	-0.0311	-0.00031308	0.02601	0.0371	0.06685	0.13291	0.19968	0.26732	0.22932	0.11031	0.02408	-0.04667	-0.04564	-0.02581	-0.08821	-0.15962	-0.2539	-0.35484	-0.49962	-0.60945	-0.61175	-0.66704	-0.81717	-0.92933	-0.99896	-1.05837	-1.11054	-1.20183	-1.31003	-1.38268	-1.44707	-1.57694	-1.70944	-1.77271	-1.83759	-1.91149	-1.97305	-2.00022	-2.04599	-2.12243	-2.18503	-2.23327	-2.22728	-2.1857	-2.24355	-2.34064	-2.34242
subject 24	0.05466	0.10175	0.14884	0.21035	0.27489	0.337	0.3978	0.40453	0.35227	0.27261	0.1303	0.00233	-0.03005	-0.06243	-0.19274	-0.3275	-0.46201	-0.59645	-0.74554	-0.90403	-1.04373	-1.15897	-1.27099	-1.37385	-1.47738	-1.58799	-1.69859	-1.79652	-1.89325	-1.99299	-2.09379	-2.16423	-2.21132	-2.27774	-2.37423	-2.45467	-2.47733	-2.5011	-2.54922	-2.59734	-2.66763	-2.74123	-2.77584	-2.79339	-2.80636	-2.81513	-2.81264	-2.78901	-2.77765
subject 25	-0.11761	-0.05083	0.01595	-0.05506	-0.13193	-0.44661	-0.78243	-0.71483	-0.59094	-0.61425	-0.66628	-0.72902	-0.79452	-0.93748	-1.10557	-1.23964	-1.36009	-1.412	-1.43068	-1.4784	-1.54299	-1.65084	-1.78855	-1.88128	-1.93736	-1.97139	-1.98424	-2.01849	-2.07693	-2.11661	-2.13128	-2.16889	-2.24273	-2.30015	-2.32663	-2.34979	-2.36541	-2.38991	-2.43897	-2.47773	-2.48091	-2.49633	-2.56613	-2.62818	-2.64362	-2.65705	-2.65275	-2.64979	-2.66741
subject 26	-0.12331	-0.10294	-0.08258	-0.04843	-0.01227	0.05325	0.12884	0.21101	0.29726	0.30904	0.2431	0.10558	-0.15827	-0.37848	-0.45589	-0.52117	-0.48452	-0.44788	-0.53836	-0.63161	-0.73173	-0.83305	-0.92724	-1.0187	-1.09185	-1.15258	-1.21888	-1.29152	-1.36922	-1.45672	-1.53897	-1.60182	-1.66544	-1.73731	-1.80918	-1.85959	-1.90906	-1.96215	-2.01599	-2.07487	-2.13589	-2.18326	-2.22051	-2.25382	-2.28225	-2.31047	-2.33823	-2.36638	-2.39613
subject 27	-0.0403	0.02005	0.0804	0.04777	0.01119	0.0849	0.16842	0.24692	0.32473	0.37312	0.41577	0.32524	0.20057	0.09504	-0.00428	-0.09505	-0.1824	-0.2435	-0.29187	-0.35858	-0.43593	-0.53039	-0.63664	-0.74191	-0.84638	-0.94006	-1.0234	-1.09293	-1.14684	-1.20089	-1.25513	-1.30258	-1.33934	-1.37776	-1.41929	-1.46059	-1.50137	-1.53441	-1.54599	-1.57029	-1.6385	-1.7025	-1.74783	-1.79014	-1.81434	-1.83958	-1.87411	-1.90804	-1.93272
subject 28	-0.06949	-0.02889	0.0117	-0.02284	-0.05738	-0.37823	-0.69909	-0.65888	-0.61868	-0.5123	-0.40591	-0.49003	-0.57415	-0.70862	-0.84309	-0.95846	-1.07383	-1.17029	-1.26676	-1.33183	-1.39691	-1.44334	-1.48976	-1.55438	-1.61899	-1.67623	-1.73347	-1.78918	-1.8449	-1.82069	-1.79649	-1.84334	-1.89018	-1.89925	-1.90833	-1.97238	-2.03644	-2.01412	-1.99179	-1.99946	-2.00712	-2.02442	-2.04171	-2.0784	-2.11509	-2.12475	-2.13441	-2.14069	-2.14698
subject 29	-0.03669	-0.05701	-0.07734	-0.05916	-0.03748	-0.0123	0.01358	0.02061	0.02135	0.05644	0.10872	0.06022	-0.06028	-0.19757	-0.35166	-0.42646	-0.39028	-0.41867	-0.57622	-0.72821	-0.86353	-1.0019	-1.15546	-1.30573	-1.41985	-1.53397	-1.64318	-1.75239	-1.8179	-1.87944	-1.96768	-2.06124	-2.1417	-2.21779	-2.29322	-2.36833	-2.43485	-2.49525	-2.55302	-2.60816	-2.65617	-2.6942	-2.73739	-2.79092	-2.83879	-2.86968	-2.8988	-2.91904	-2.93861
subject 30	-0.04176	-0.0303	-0.02214	-0.02611	0.01134	0.10403	0.17267	0.22796	0.2097	0.17764	0.12546	0.07376	0.02323	0.00682	0.02452	0.02645	0.02206	-0.03944	-0.10359	-0.15732	-0.23139	-0.3421	-0.40759	-0.43917	-0.49063	-0.5475	-0.61922	-0.68661	-0.73817	-0.80593	-0.8953	-0.97183	-1.04121	-1.10775	-1.1719	-1.21108	-1.26814	-1.36987	-1.43449	-1.462	-1.50931	-1.56453	-1.59726	-1.62819	-1.65875	-1.69116	-1.7269	-1.75377	-1.77398
Y
subject 1	-0.00526	-0.01695	-0.02865	-0.02786	-0.0235	-0.02034	-0.01812	-0.00734	0.02057	0.04679	0.05953	0.07227	0.06125	0.04725	0.0419	0.04088	0.05203	0.0784	0.09823	0.09522	0.09221	0.08894	0.08566	0.07344	0.05865	0.06365	0.08449	0.10407	0.12111	0.13825	0.15609	0.17393	0.15671	0.1351	0.13555	0.14704	0.15552	0.16023	0.1621	0.15407	0.14603	0.15926	0.1725	0.15741	0.13424	0.13826	0.16402	0.18242	0.1861
subject 2	0.0093	-0.0061	-0.0215	-0.011	0.00689	0.01989	0.02898	0.04062	0.05737	0.07458	0.09548	0.11637	0.10745	0.09481	0.07092	0.0414	0.03505	0.05767	0.07858	0.0935	0.10841	0.12321	0.138	0.14261	0.14431	0.14191	0.13622	0.13308	0.13502	0.1364	0.1332	0.13001	0.10285	0.0727	0.07148	0.08473	0.08339	0.0638	0.04576	0.03311	0.02046	0.02169	0.02292	0.02352	0.02393	0.03022	0.04122	0.05037	0.05581
subject 3	0.02753	0.0271	0.02667	0.00667	-0.01511	-0.000914	0.02048	0.04248	0.06468	0.04656	0.00829	-0.01527	-0.02831	-0.02229	0.0028	0.02154	0.03141	0.04681	0.07325	0.09326	0.09392	0.09546	0.10129	0.10614	0.10003	0.09392	0.12418	0.15445	0.16466	0.17305	0.1939	0.21725	0.2084	0.18882	0.18062	0.1781	0.18025	0.18574	0.17794	0.15687	0.13593	0.11518	0.09826	0.08901	0.08284	0.08587	0.08721	0.08002	0.07218
subject 4	0.04256	0.02601	0.00997	0.0067	0.00306	-0.0048	-0.01007	0.00416	0.01652	0.01884	0.02548	0.04983	0.07629	0.10962	0.12921	0.11251	0.09178	0.06224	0.05266	0.07969	0.09965	0.10865	0.11817	0.12837	0.14703	0.17521	0.18723	0.18373	0.18068	0.17801	0.1699	0.15796	0.1727	0.20328	0.21855	0.22617	0.26531	0.31757	0.31892	0.30285	0.31568	0.33645	0.35107	0.36437	0.35979	0.35237	0.35444	0.35755	0.32084
subject 5	-0.05609	-0.07337	-0.08746	-0.06329	-0.04967	-0.09411	-0.11872	-0.07724	-0.04845	-0.04819	-0.05331	-0.06703	-0.052	-0.00345	0.01524	0.00834	-0.0182	-0.05701	-0.07169	-0.07563	-0.04292	0.00078208	-0.01227	-0.03565	-0.01838	0.00228	0.00069764	-0.0007748	-0.0009282	0.00349	0.03308	0.05064	0.02808	0.01355	0.01712	0.01407	0.00041816	-0.00219	0.00807	0.01446	0.01751	0.00971	-0.00487	0.01404	0.04783	0.06079	0.0675	0.07324	0.0788
subject 6	0.0026	-0.01257	-0.02774	-0.04772	-0.06791	-0.06268	-0.05519	-0.10544	-0.16374	-0.1272	-0.07216	-0.09971	-0.14844	-0.15084	-0.13823	-0.13948	-0.14627	-0.12959	-0.10153	-0.06918	-0.03434	-0.0139	-0.00339	0.03445	0.09456	0.12381	0.12341	0.1232	0.1232	0.12941	0.14391	0.16723	0.20446	0.23451	0.25103	0.2598	0.251	0.2463	0.25294	0.26119	0.27496	0.29262	0.32759	0.35495	0.33662	0.32382	0.35961	0.39587	0.43925
subject 7	-0.01042	-0.00407	0.00228	0.01102	0.02011	0.04812	0.08262	0.12342	0.16812	0.18996	0.18792	0.20475	0.25489	0.27907	0.21826	0.16117	0.13535	0.10953	0.12079	0.13285	0.16263	0.19552	0.21309	0.22481	0.23772	0.25143	0.26399	0.27525	0.29198	0.31928	0.33967	0.33443	0.3293	0.3252	0.32111	0.31837	0.3157	0.31026	0.30425	0.30985	0.32037	0.32234	0.31797	0.30651	0.28627	0.27316	0.27526	0.27798	0.28333
subject 8	-0.06768	-0.05219	-0.03671	-0.04018	-0.04907	-0.06248	-0.0795	-0.10179	-0.13458	-0.17031	-0.22957	-0.28882	-0.32409	-0.35637	-0.36961	-0.37333	-0.38318	-0.4007	-0.41221	-0.40265	-0.39309	-0.41609	-0.4391	-0.47054	-0.50438	-0.53931	-0.5751	-0.60779	-0.63426	-0.66242	-0.70416	-0.74589	-0.75508	-0.7602	-0.79552	-0.84593	-0.88658	-0.91505	-0.9363	-0.93229	-0.92828	-0.94838	-0.96848	-0.98299	-0.9959	-0.99704	-0.98876	-0.98675	-0.99727
subject 9	0.000798	0.00534	0.00988	-0.0276	-0.06687	-0.05372	-0.0359	-0.03437	-0.03511	-0.01685	0.00513	0.0324	0.06102	0.04239	0.00844	-0.04045	-0.09531	-0.12174	-0.1344	-0.12571	-0.10462	-0.10879	-0.13038	-0.1405	-0.14128	-0.13594	-0.12472	-0.11414	-0.10427	-0.09189	-0.07614	-0.05871	-0.03859	-0.02273	-0.01486	-0.01515	-0.03391	-0.04737	-0.04611	-0.04624	-0.05114	-0.05816	-0.07458	-0.08874	-0.08942	-0.09084	-0.09869	-0.10435	-0.0763
subject 10	0.02326	0.00197	-0.01543	-0.01536	-0.02758	-0.06132	-0.08582	-0.10263	-0.11122	-0.11672	-0.13536	-0.15346	-0.15307	-0.14275	-0.10595	-0.06807	-0.02888	0.00692	0.04079	0.06041	0.07688	0.09682	0.11426	0.12049	0.12015	0.10835	0.10375	0.10517	0.09997	0.0923	0.08752	0.08185	0.06438	0.05709	0.07693	0.09219	0.10195	0.10373	0.10095	0.09735	0.09357	0.10071	0.11071	0.13358	0.14149	0.12321	0.10056	0.07427	0.07608
subject 11	0.00922	-0.00182	-0.01285	-0.00663	0.00451	0.01885	0.03575	0.04762	0.04943	0.05558	0.0965	0.13741	0.16026	0.18086	0.18452	0.17971	0.18851	0.21432	0.24667	0.30196	0.35724	0.39739	0.43754	0.47095	0.50244	0.53918	0.58013	0.61426	0.63476	0.65414	0.66458	0.67501	0.70737	0.74247	0.75668	0.76044	0.76326	0.7649	0.76992	0.78676	0.80361	0.8233	0.84299	0.85026	0.85398	0.87004	0.89595	0.90509	0.88067
subject 12	-0.01855	-0.02565	-0.03623	-0.05594	-0.06203	-0.05705	-0.09529	-0.13268	-0.08465	-0.0341	0.0206	0.01052	-0.03366	-0.05958	-0.07377	-0.04817	0.01212	0.10959	0.05039	-0.05314	-0.00228	0.04029	0.06446	0.06006	0.0355	0.06439	0.09405	0.07515	0.06352	0.0622	0.06454	0.06852	0.06952	0.06867	0.06232	0.05747	0.05401	0.05525	0.05826	0.06861	0.08317	0.10571	0.13555	0.16984	0.18737	0.19851	0.18822	0.18747	0.19846
subject 13	0.06709	0.0893	0.11151	0.17943	0.25151	0.34905	0.45167	0.51311	0.56082	0.5553	0.52318	0.48862	0.45232	0.43951	0.45018	0.46269	0.47776	0.49881	0.53178	0.55909	0.56939	0.57792	0.57757	0.57748	0.58022	0.58296	0.5913	0.59965	0.59126	0.58135	0.5725	0.56387	0.55596	0.54831	0.55485	0.56849	0.57514	0.57679	0.57717	0.57629	0.59049	0.62579	0.65951	0.69006	0.71534	0.72478	0.73282	0.73387	0.73254
subject 14	0.00423	-0.00288	-0.00999	0.01051	0.0389	0.02917	-0.01105	-0.03697	-0.0343	-0.02961	-0.00875	0.01212	0.01335	0.01211	0.02339	0.04092	0.05952	0.07944	0.09624	0.1021	0.10795	0.11211	0.11627	0.12068	0.12517	0.12295	0.11538	0.11026	0.11006	0.11104	0.12146	0.13188	0.12213	0.10987	0.11093	0.11866	0.10607	0.06808	0.04695	0.08481	0.12267	0.09408	0.06549	0.04172	0.01932	0.01985	0.0387	0.05522	0.0671
subject 15	0.00873	0.00909	0.00945	0.00087068	-0.01106	-0.02209	-0.03201	-0.03856	-0.02994	-0.02131	0.03195	0.08968	0.13117	0.16339	0.18079	0.17228	0.16732	0.19797	0.22862	0.2762	0.32754	0.3588	0.37333	0.39116	0.4178	0.44444	0.44591	0.44739	0.45643	0.4683	0.49157	0.5285	0.55627	0.54278	0.52929	0.54376	0.56103	0.57209	0.57959	0.58599	0.59044	0.59535	0.60496	0.61456	0.62008	0.6247	0.63865	0.66038	0.67659
subject 16	0.05165	0.06812	0.0846	0.0429	-0.02062	-0.04729	-0.02975	-0.01485	-0.01179	-0.00874	0.01429	0.03932	0.04766	0.04646	0.05773	0.09083	0.12546	0.1755	0.22555	0.26065	0.29243	0.31946	0.34254	0.36724	0.39625	0.42526	0.47036	0.51547	0.55674	0.59659	0.61471	0.60676	0.60751	0.64739	0.68726	0.70977	0.73054	0.75111	0.77157	0.78158	0.7733	0.77241	0.84539	0.91838	0.89203	0.8436	0.87324	0.96794	1.03643
subject 17	0.09242	0.04044	-0.01154	-0.02524	-0.03088	-0.02662	-0.01707	-0.04546	-0.11523	-0.14111	-0.06664	0.00136	0.02631	0.05127	0.02865	0.00386	0.0037	0.01037	0.04245	0.09085	0.14929	0.22077	0.26518	0.23291	0.19832	0.13945	0.08059	0.10006	0.127	0.16768	0.21321	0.23261	0.23193	0.21464	0.17152	0.14089	0.15519	0.17075	0.21378	0.25682	0.27939	0.29889	0.25447	0.18208	0.16717	0.20496	0.20925	0.15077	0.11069
subject 18	0.03636	0.04647	0.05657	0.05043	0.04087	0.05268	0.07588	0.10505	0.14074	0.17335	0.19892	0.22296	0.23676	0.25056	0.27267	0.29515	0.34998	0.41379	0.42033	0.39005	0.3799	0.39593	0.41763	0.45543	0.48786	0.46389	0.43992	0.47005	0.50533	0.53491	0.56247	0.58566	0.60547	0.62555	0.64604	0.66234	0.66357	0.66494	0.66968	0.67441	0.65751	0.63736	0.65748	0.69523	0.69503	0.66004	0.61523	0.55202	0.51364
subject 19	-0.00445	-0.01023	-0.01229	0.01472	0.03393	0.02649	0.0394	0.09189	0.11551	0.10424	0.11042	0.12996	0.12474	0.10783	0.08441	0.05929	0.06179	0.06723	0.07596	0.07743	0.03118	0.00258	0.0283	0.04583	0.04869	0.04407	0.03107	0.01896	0.00748	0.00113	-0.003	-0.01268	-0.02365	-0.04371	-0.06222	-0.02207	0.00165	-0.06715	-0.1209	-0.13274	-0.14765	-0.16763	-0.16946	-0.15244	-0.14626	-0.1472	-0.15462	-0.16459	-0.17224
subject 20	0.01229	0.01359	0.01489	0.01753	0.02038	-0.01395	-0.06103	-0.06031	-0.02993	-0.01186	-0.00664	0.01209	0.05466	0.09187	0.11154	0.12413	0.07728	0.03043	0.03233	0.03529	0.05191	0.07091	0.081	0.08767	0.09232	0.0956	0.08846	0.0695	0.05821	0.06178	0.06556	0.07014	0.07518	0.08522	0.09527	0.11489	0.13495	0.10023	0.05428	0.05312	0.07095	0.06486	0.04104	0.03231	0.04226	0.02199	-0.06276	-0.12127	-0.06901
subject 21	-0.12765	-0.07377	-0.02312	-0.05189	-0.0765	-0.05228	-0.03353	-0.05577	-0.0641	0.00236	0.06192	0.09319	0.11548	0.1086	0.10187	0.09557	0.11558	0.19314	0.26135	0.31242	0.33598	0.31689	0.30435	0.30044	0.31026	0.33553	0.37611	0.43142	0.45904	0.46392	0.44379	0.40615	0.42002	0.46448	0.49505	0.51867	0.51813	0.50753	0.4933	0.47782	0.45323	0.42612	0.48612	0.56479	0.53196	0.48138	0.5047	0.53605	0.51476
subject 22	-0.0144	0.01287	0.04015	0.0224	-0.00193	-0.00557	-0.0021	-0.00963	-0.02399	-0.03502	-0.04258	-0.03353	0.00483	0.03464	0.03646	0.04256	0.08449	0.12643	0.15262	0.17847	0.15099	0.11418	0.13986	0.18943	0.23031	0.26529	0.26578	0.22706	0.20777	0.22612	0.24537	0.26793	0.28809	0.28241	0.27672	0.29913	0.32279	0.29849	0.26437	0.25991	0.26805	0.27583	0.28334	0.29965	0.32685	0.33635	0.30806	0.29002	0.31521
subject 23	0.00527	-0.01064	-0.02256	-0.00325	0.00408	-0.02955	-0.04116	-0.00995	0.02725	0.07168	0.05833	0.00066715	-0.02769	-0.04221	-0.03908	-0.03133	0.04885	0.13498	0.13783	0.1497	0.22087	0.28803	0.34286	0.33988	0.23344	0.19313	0.22687	0.27908	0.3444	0.37162	0.38237	0.38287	0.381	0.3223	0.26493	0.35954	0.44257	0.46048	0.45008	0.36081	0.32084	0.36222	0.38714	0.39497	0.45906	0.56007	0.46521	0.29304	0.27489
subject 24	0.06853	0.0662	0.06387	0.04599	0.02484	0.00419	-0.0162	-0.00555	0.03897	0.07521	0.09251	0.10726	0.10507	0.10288	0.09327	0.08331	0.06863	0.05264	0.07063	0.11047	0.1513	0.19341	0.23554	0.27775	0.3091	0.22642	0.14374	0.1505	0.16579	0.1351	0.08818	0.0945	0.14176	0.1718	0.17503	0.17836	0.18204	0.18576	0.1905	0.19524	0.19687	0.19803	0.17836	0.14958	0.15786	0.20012	0.22126	0.20277	0.18613
subject 25	0.01139	0.06348	0.11557	0.1396	0.16243	0.17536	0.18742	0.08598	-0.03128	-0.03054	-0.00677	-0.02452	-0.05293	0.03676	0.16476	0.22775	0.26473	0.22681	0.15256	0.15743	0.20824	0.22052	0.20623	0.22426	0.26864	0.26556	0.21691	0.19275	0.19627	0.22396	0.28387	0.32183	0.32512	0.3243	0.31574	0.32759	0.38572	0.41929	0.38485	0.35677	0.35062	0.34946	0.37045	0.39116	0.41014	0.42587	0.4129	0.39702	0.33635
subject 26	0.03114	0.01442	-0.00231	0.00702	0.02017	-0.00771	-0.04965	-0.08152	-0.10712	-0.10228	-0.06568	-0.01921	0.04466	0.08322	0.03895	-0.00283	-0.02369	-0.04455	0.02266	0.09178	0.11496	0.13009	0.17377	0.22837	0.25829	0.27146	0.28293	0.29248	0.28445	0.24236	0.22394	0.29307	0.35495	0.33892	0.32288	0.34842	0.3758	0.33009	0.2694	0.28056	0.3222	0.33667	0.33102	0.32924	0.33224	0.33218	0.32561	0.31561	0.29112
subject 27	-0.02382	-0.06226	-0.1007	-0.03605	0.03298	0.04828	0.05879	0.02563	-0.01363	0.01593	0.05892	0.10588	0.15385	0.14226	0.11135	0.09971	0.09577	0.11807	0.1531	0.18369	0.21171	0.25648	0.31282	0.34568	0.3594	0.36021	0.34862	0.37027	0.4295	0.48011	0.51925	0.52283	0.47025	0.44591	0.47474	0.48913	0.47079	0.43624	0.35683	0.31317	0.39308	0.4586	0.46019	0.46473	0.48695	0.50525	0.48907	0.47347	0.46657
subject 28	0.0275	-0.04698	-0.12145	-0.05529	0.01087	0.21041	0.40994	0.33962	0.26931	0.2079	0.1465	0.21679	0.28708	0.35565	0.42421	0.48919	0.55416	0.59249	0.63082	0.62823	0.62564	0.59323	0.56082	0.61904	0.67726	0.717	0.75673	0.73226	0.7078	0.75917	0.81055	0.86992	0.92929	0.929	0.92871	0.95037	0.97204	1.0139	1.05577	1.03901	1.02225	1.01568	1.00912	1.01865	1.02819	1.02603	1.02386	1.00941	0.99495
subject 29	0.00878	-0.05588	-0.12053	-0.0775	-0.02468	-0.00539	0.00719	-0.01167	-0.04101	-0.02938	0.00273	0.01787	0.02088	0.04123	0.07892	0.09325	0.07489	0.06087	0.05553	0.06211	0.10446	0.14605	0.18384	0.21827	0.21566	0.21304	0.20984	0.20664	0.23431	0.26478	0.2909	0.31614	0.32052	0.31794	0.31484	0.31147	0.3254	0.35168	0.35882	0.34683	0.33667	0.32908	0.34409	0.40429	0.43579	0.38117	0.33695	0.34469	0.35206
subject 30	0.000922	-0.01164	-0.02375	-0.03416	-0.06296	-0.11627	-0.15135	-0.17629	-0.17852	-0.17505	-0.14658	-0.13303	-0.15677	-0.14197	-0.08862	-0.05901	-0.03889	-0.00957	0.02077	0.05297	0.08058	0.09992	0.11876	0.13722	0.14558	0.15117	0.13185	0.12058	0.13887	0.16264	0.19374	0.19669	0.184	0.1992	0.21569	0.18861	0.18941	0.25991	0.30171	0.31481	0.33003	0.3461	0.36153	0.37458	0.3736	0.39002	0.43776	0.46462	0.47582
Z
subject 1	-0.000683	0.00512	0.01092	0.00833	0.00333	0.01398	0.03716	0.0495	0.04017	0.03094	0.02244	0.01394	0.01288	0.01275	0.01611	0.0212	0.0311	0.04701	0.05807	0.05217	0.04626	0.04543	0.04459	0.0508	0.05902	0.05901	0.05242	0.04699	0.04388	0.04128	0.04275	0.04422	0.03639	0.0274	0.02424	0.02399	0.02215	0.01832	0.01448	0.01062	0.00675	0.01184	0.01692	0.00797	-0.005	-0.00915	-0.00625	-0.00185	0.00557
subject 2	-0.02496	-0.02335	-0.02175	-0.00286	0.02097	0.01117	-0.02553	-0.04159	-0.01637	0.00387	-0.01564	-0.03516	-0.04742	-0.05878	-0.05327	-0.03934	-0.02205	-0.00057515	0.01239	-0.00445	-0.02129	-0.00465	0.01198	0.01554	0.01535	0.01399	0.01169	0.01075	0.01253	0.01442	0.01726	0.02009	0.00864	-0.00459	0.00173	0.01782	0.02559	0.02295	0.02227	0.02848	0.0347	0.03902	0.04334	0.04432	0.04436	0.04596	0.0488	0.05009	0.04824
subject 3	0.04485	0.05506	0.06528	0.04607	0.02419	0.02153	0.02271	0.02433	0.02611	0.03003	0.03503	0.03615	0.03452	0.03161	0.02743	0.03603	0.06253	0.08071	0.08224	0.08521	0.09252	0.09888	0.1005	0.10088	0.08761	0.07434	0.0946	0.11487	0.10498	0.09235	0.09812	0.10759	0.10577	0.1002	0.10181	0.10702	0.11446	0.12349	0.12673	0.12418	0.12032	0.11462	0.1123	0.11675	0.12141	0.12669	0.1316	0.13462	0.13544
subject 4	-0.02969	-0.04361	-0.05684	-0.05318	-0.04974	-0.04886	-0.04705	-0.03822	-0.02679	-0.00141	0.01433	-0.0095	-0.02733	-0.02569	-0.02638	-0.03324	-0.03571	-0.0286	-0.02534	-0.02915	-0.02627	-0.01303	-0.00748	-0.01208	-0.01826	-0.02621	-0.02793	-0.02367	-0.0245	-0.02951	-0.04105	-0.05717	-0.05445	-0.04055	-0.04349	-0.05487	-0.05525	-0.05104	-0.05412	-0.05969	-0.05297	-0.04286	-0.05156	-0.0643	-0.06072	-0.05456	-0.05616	-0.05861	-0.07692
subject 5	-0.03224	-0.04313	-0.05465	-0.07376	-0.09113	-0.09888	-0.10076	-0.08312	-0.06704	-0.05448	-0.04909	-0.05516	-0.0585	-0.05865	-0.06852	-0.08671	-0.09007	-0.08417	-0.06947	-0.05087	-0.03898	-0.0291	-0.06182	-0.10229	-0.09208	-0.07765	-0.06491	-0.05327	-0.05469	-0.05437	-0.04451	-0.03894	-0.04767	-0.05129	-0.04345	-0.03916	-0.04056	-0.0336	-0.01689	-0.00964	-0.0105	-0.01208	-0.01411	-0.01255	-0.00939	-0.00899	-0.00942	-0.01779	-0.02762
subject 6	0.03401	0.02685	0.01969	0.02352	0.02782	0.0375	0.04765	0.04708	0.04501	0.03535	0.02421	0.03631	0.05436	0.04048	0.01624	0.00674	0.00314	0.00475	0.00891	0.01263	0.0161	0.00975	-0.00339	-0.01427	-0.02333	-0.03196	-0.04017	-0.04164	-0.03547	-0.04344	-0.07025	-0.08709	-0.08821	-0.08545	-0.0754	-0.07339	-0.08964	-0.10819	-0.13314	-0.15113	-0.14506	-0.13828	-0.12831	-0.1241	-0.15444	-0.18081	-0.1723	-0.16258	-0.13421
subject 7	-0.01094	-0.00444	0.00206	-0.0141	-0.03357	-0.01342	0.0203	0.03301	0.03268	0.00494	-0.0514	-0.0878	-0.08901	-0.08638	-0.0712	-0.05479	-0.02795	-0.00111	0.00551	0.01169	0.00492	-0.00412	-0.01369	-0.02346	-0.01424	0.00789	0.01613	0.00861	0.0061	0.01331	0.01828	0.01494	0.01164	0.00878	0.00592	-0.00197	-0.01009	0.0019	0.01801	0.02545	0.02922	0.0297	0.02776	0.02501	0.02126	0.01706	0.0119	0.00926	0.01724
subject 8	-0.08306	-0.0647	-0.04634	0.00282	0.06077	0.09085	0.09862	0.04915	-0.11484	-0.25816	-0.23622	-0.21428	-0.19632	-0.17886	-0.13681	-0.08246	-0.08467	-0.15758	-0.2307	-0.30453	-0.37837	-0.36839	-0.35842	-0.36343	-0.37272	-0.38592	-0.40224	-0.42499	-0.46059	-0.49479	-0.51791	-0.54103	-0.55491	-0.56762	-0.58424	-0.60279	-0.61873	-0.63137	-0.64358	-0.65425	-0.66492	-0.67935	-0.69378	-0.69976	-0.70334	-0.70999	-0.71911	-0.72827	-0.73753
subject 9	-0.02627	-0.02232	-0.01838	-0.0219	-0.02575	-0.02916	-0.03254	0.00293	0.04381	0.04673	0.04223	0.01059	-0.02801	-0.07849	-0.13282	-0.12693	-0.09695	-0.08259	-0.0758	-0.06239	-0.04514	-0.05464	-0.0826	-0.09073	-0.0827	-0.07532	-0.06855	-0.07633	-0.10055	-0.11964	-0.13188	-0.13694	-0.13068	-0.12703	-0.12827	-0.13117	-0.13783	-0.14035	-0.13143	-0.12175	-0.10944	-0.10131	-0.11175	-0.12088	-0.12218	-0.12391	-0.12946	-0.13454	-0.13221
subject 10	0.00482	-0.0007508	-0.00495	-0.00299	0.00181	0.01154	0.02892	0.05266	0.05452	0.04819	0.01677	-0.01553	-0.03161	-0.04577	-0.05482	-0.05906	-0.05754	-0.06661	-0.08175	-0.09619	-0.11048	-0.10541	-0.10222	-0.10751	-0.11547	-0.12813	-0.13563	-0.13881	-0.15106	-0.1667	-0.16311	-0.15984	-0.17918	-0.18955	-0.17602	-0.16988	-0.1726	-0.17367	-0.17378	-0.18291	-0.19405	-0.18641	-0.17918	-0.17374	-0.17191	-0.17642	-0.18598	-0.19976	-0.19387
subject 11	0.00849	-0.00915	-0.02678	-0.02006	-0.00637	0.00466	0.01355	0.01502	0.00164	-0.01122	-0.02	-0.02878	-0.0171	-0.00286	0.00656	0.01357	0.02244	0.03363	0.04515	0.05788	0.0706	0.08404	0.09749	0.11663	0.13741	0.1599	0.18375	0.20086	0.20446	0.20954	0.22642	0.2433	0.26303	0.28312	0.29806	0.31042	0.31229	0.30104	0.29527	0.30869	0.3221	0.32854	0.33498	0.34091	0.34668	0.35668	0.37004	0.3738	0.35834
subject 12	-0.01535	-0.01694	-0.01634	-0.01	0.00625	0.03057	0.04814	0.05987	0.03313	0.01084	-0.00417	-0.01321	-0.01911	-0.00951	-0.00047872	0.00197	0.01538	0.04053	0.02069	-0.01289	-0.03067	-0.04219	-0.03981	-0.04296	-0.05001	-0.05105	-0.05258	-0.06324	-0.07721	-0.09589	-0.10342	-0.10593	-0.10543	-0.10789	-0.11999	-0.12764	-0.13115	-0.14637	-0.1625	-0.14959	-0.14428	-0.15342	-0.15964	-0.16407	-0.16702	-0.17145	-0.18379	-0.18871	-0.18449
subject 13	-0.02622	-0.04195	-0.05767	-0.05057	-0.04139	-0.04385	-0.04863	-0.05695	-0.06645	-0.04016	0.00402	0.02236	0.02223	0.02925	0.04342	0.05735	0.07094	0.0853	0.1012	0.11008	0.0979	0.09118	0.1117	0.13184	0.14783	0.16383	0.15862	0.15341	0.16034	0.16836	0.17983	0.19199	0.20738	0.22385	0.2276	0.225	0.22502	0.22693	0.23344	0.24456	0.25545	0.26603	0.27315	0.27335	0.27123	0.26213	0.2525	0.24029	0.22941
subject 14	-0.00285	-0.02152	-0.0402	-0.03838	-0.03071	-0.03083	-0.03717	-0.03589	-0.01938	-0.00379	0.00435	0.01248	-0.00122	-0.01765	-0.01459	-0.00178	0.00584	0.00696	0.01002	0.01985	0.02969	-0.00025395	-0.03019	-0.02497	-0.00969	-0.00226	-0.00109	-0.00205	-0.00724	-0.01097	-0.00298	0.00501	-0.0052	-0.01769	-0.01919	-0.01519	-0.02259	-0.04422	-0.05595	-0.03303	-0.0101	-0.01946	-0.02882	-0.04595	-0.0653	-0.06128	-0.03855	-0.01927	-0.0069
subject 15	-0.01657	-0.01252	-0.00847	-0.01636	-0.02873	-0.03046	-0.01944	-0.01254	-0.02419	-0.03584	-0.03305	-0.02881	-0.02079	-0.01061	-0.00598	-0.01105	-0.01632	-0.02355	-0.03079	-0.0134	0.00946	0.01297	0.00035228	-0.00421	0.01269	0.02959	0.02841	0.02722	0.02726	0.02777	0.03284	0.04338	0.05022	0.04041	0.0306	0.04269	0.05697	0.06254	0.06315	0.06436	0.06666	0.06949	0.07772	0.08594	0.08622	0.08473	0.09087	0.10336	0.11346
subject 16	-0.03769	-0.0432	-0.04871	-0.04168	-0.02995	-0.02122	-0.01611	-0.01043	-0.00216	0.00611	-0.00786	-0.02405	-0.02115	-0.00732	-0.00105	-0.008	-0.01352	-0.00486	0.0038	0.018	0.03343	0.04248	0.04621	0.05483	0.07653	0.09823	0.10014	0.10205	0.09951	0.0953	0.10031	0.11637	0.13075	0.13757	0.14439	0.14414	0.14318	0.14968	0.16046	0.16995	0.17719	0.18493	0.19765	0.21036	0.2007	0.18605	0.1932	0.21851	0.23581
subject 17	-0.0017	-0.00469	-0.00769	0.00049352	0.01103	0.01113	0.00566	0.00954	0.0236	0.03498	0.04024	0.04348	0.03327	0.02306	0.02128	0.01987	0.00543	-0.01262	-0.01119	0.00276	0.00875	0.00438	0.00048408	-0.00209	-0.00684	-0.03442	-0.06201	-0.07493	-0.08645	-0.08386	-0.0763	-0.06703	-0.05645	-0.06863	-0.11621	-0.14898	-0.1284	-0.10826	-0.0975	-0.08674	-0.09459	-0.10525	-0.12887	-0.15817	-0.16659	-0.15588	-0.15694	-0.18007	-0.19459
subject 18	0.00775	0.00237	-0.003	0.02535	0.0608	0.05082	0.01661	-0.00334	-0.00773	-0.01025	-0.0085	-0.007	-0.0071	-0.00721	-0.00144	0.00459	0.02408	0.04731	0.04811	0.03447	0.031	0.04073	0.0496	0.056	0.06219	0.06617	0.07015	0.07541	0.08078	0.0873	0.09421	0.09496	0.09096	0.0926	0.10301	0.10888	0.09841	0.08813	0.082	0.07586	0.07028	0.06479	0.07609	0.09475	0.09625	0.08202	0.06535	0.0441	0.03234
subject 19	-0.01098	0.00438	0.0176	0.01405	0.01243	0.01742	0.02205	0.02596	0.02742	0.02593	0.02061	0.01236	0.01003	0.01049	0.01376	0.01777	0.01127	0.00405	0.01641	0.02654	0.02198	0.01736	0.01259	0.01576	0.03315	0.04399	0.04751	0.04661	0.0426	0.04256	0.04424	0.04535	0.04633	0.03777	0.02916	0.03925	0.04668	0.0391	0.03385	0.03505	0.03097	0.01818	0.01583	0.0243	0.02761	0.02751	0.02116	0.01234	-0.00787
subject 20	-0.01976	-0.01849	-0.01721	-0.01953	-0.02238	-0.01982	-0.01541	-0.0045	0.01044	-0.00671	-0.05733	-0.07887	-0.04909	-0.02578	-0.02362	-0.02548	-0.0611	-0.09672	-0.07088	-0.0437	-0.02444	-0.00657	-0.01141	-0.02493	-0.02759	-0.02288	-0.02188	-0.0251	-0.03169	-0.04481	-0.052	-0.03726	-0.02357	-0.02109	-0.01861	-0.01538	-0.01212	-0.02329	-0.03743	-0.0334	-0.02167	-0.01948	-0.02436	-0.02523	-0.02113	-0.02516	-0.04652	-0.05654	-0.01873
subject 21	0.03079	0.01572	0.00138	0.00524	0.00869	0.00722	0.00657	0.012	0.0154	0.00782	0.0003375	-0.00676	-0.01508	-0.02736	-0.02661	0.00859	0.02696	0.00848	0.00132	0.01488	0.01738	0.00271	-0.00471	-0.00257	0.00259	0.01118	0.00755	-0.00781	0.00328	0.03609	0.04205	0.02921	0.02566	0.02762	0.05664	0.09919	0.0964	0.07472	0.07097	0.07335	0.08118	0.09051	0.10546	0.1216	0.11848	0.11229	0.12076	0.13083	0.12605
subject 22	0.0165	0.00763	-0.00125	-0.0173	-0.0344	-0.04229	-0.04703	-0.02726	0.00772	0.01724	0.0001843	-0.01225	-0.01653	-0.01678	-0.00388	0.00445	-0.02565	-0.05576	-0.04585	-0.03507	-0.05581	-0.08207	-0.08112	-0.06977	-0.05632	-0.04145	-0.03613	-0.04165	-0.04427	-0.04125	-0.03736	-0.03023	-0.02205	-0.0025	0.01704	0.01933	0.02085	0.0177	0.0136	0.00749	0.000525	0.00388	0.01488	0.02548	0.03559	0.03826	0.02507	0.01558	0.02179
subject 23	0.01244	0.03139	0.04696	0.03599	0.02497	0.0138	0.01367	0.03502	0.04253	0.03331	0.03776	0.05269	0.04194	0.01906	0.01361	0.01273	0.01853	0.02508	0.03489	0.0431	0.04084	0.03501	0.01815	0.00342	-0.0075	-0.00891	0.0003398	0.0158	0.03567	0.02912	0.01114	0.0073	0.00676	-0.01759	-0.04239	-0.0293	-0.01628	-0.00361	-0.00312	-0.03658	-0.05441	-0.04645	-0.04163	-0.04008	0.00071064	0.06725	0.01808	-0.07676	-0.08832
subject 24	-0.00565	0.00312	0.01189	0.01172	0.00966	0.0162	0.02733	0.01878	-0.01123	-0.03322	-0.03685	-0.04008	-0.04064	-0.04119	-0.03528	-0.02908	-0.03667	-0.04809	-0.05054	-0.04722	-0.04305	-0.03775	-0.03139	-0.022	-0.01548	-0.0391	-0.06272	-0.05834	-0.0513	-0.076	-0.11191	-0.10375	-0.0617	-0.03345	-0.02667	-0.02159	-0.02263	-0.02343	-0.01899	-0.01454	-0.01329	-0.01252	-0.02846	-0.05172	-0.04426	-0.00866	0.00918	-0.00626	-0.01804
subject 25	-0.00694	0.00354	0.01401	-0.01879	-0.05343	-0.10153	-0.15082	-0.16097	-0.16565	-0.12429	-0.07394	-0.062	-0.0599	-0.07345	-0.09208	-0.09794	-0.09869	-0.10017	-0.10202	-0.09561	-0.08441	-0.10057	-0.1356	-0.13813	-0.11417	-0.11107	-0.12799	-0.13755	-0.13878	-0.13102	-0.11126	-0.09913	-0.09904	-0.10946	-0.13966	-0.15173	-0.1227	-0.10931	-0.13922	-0.16787	-0.19218	-0.20652	-0.17655	-0.14743	-0.12342	-0.10496	-0.13543	-0.16599	-0.19796
subject 26	0.0085	-0.00294	-0.01438	-0.01525	-0.01457	0.01401	0.05216	0.06145	0.05284	0.03504	0.00766	-0.02247	-0.05749	-0.07413	-0.03062	0.00743	-0.00044392	-0.00831	0.00656	0.02192	0.0105	-0.00562	-0.03055	-0.05886	-0.05862	-0.039	-0.04082	-0.067	-0.08803	-0.09908	-0.106	-0.09764	-0.09021	-0.09269	-0.09517	-0.08205	-0.06823	-0.09312	-0.12594	-0.12468	-0.10896	-0.10313	-0.10461	-0.10535	-0.10516	-0.10265	-0.0952	-0.0932	-0.11419
subject 27	0.00682	0.02314	0.03946	0.019	-0.00303	0.00423	0.0141	0.03284	0.05282	0.0364	0.01289	0.00014297	-0.00984	-0.01267	-0.01317	-0.01333	-0.01336	-0.0038	0.01041	0.03066	0.05442	0.05598	0.04224	0.03401	0.03026	0.03938	0.06086	0.07478	0.08015	0.08805	0.09934	0.09913	0.08078	0.07032	0.07471	0.07747	0.07653	0.06363	0.01764	-0.00512	0.05239	0.09727	0.08606	0.07736	0.08369	0.08822	0.07689	0.0654	0.05161
subject 28	-0.02244	-0.0388	-0.05516	-0.05015	-0.04515	-0.04706	-0.04897	-0.06432	-0.07966	-0.04377	-0.00788	0.00739	0.02265	0.02568	0.02871	0.01836	0.00802	0.02412	0.04022	0.02389	0.00755	0.01711	0.02667	0.02254	0.01841	0.03963	0.06086	0.03667	0.01249	0.02631	0.04012	0.05052	0.06092	0.05234	0.04376	0.04533	0.0469	0.08233	0.11776	0.104	0.09023	0.08862	0.08701	0.09453	0.10206	0.11463	0.1272	0.1401	0.15301
subject 29	0.00704	-0.01304	-0.03313	-0.04344	-0.05286	-0.0425	-0.02817	-0.02089	-0.01595	-0.01805	-0.02367	-0.04453	-0.07629	-0.08631	-0.07459	-0.07809	-0.10291	-0.11887	-0.11712	-0.11442	-0.1089	-0.10643	-0.11922	-0.13078	-0.12887	-0.12695	-0.1303	-0.13365	-0.131	-0.12781	-0.12609	-0.12467	-0.12308	-0.12143	-0.11689	-0.1109	-0.10416	-0.09687	-0.09128	-0.08738	-0.08601	-0.08816	-0.08822	-0.08407	-0.08252	-0.08875	-0.09349	-0.09081	-0.08877
subject 30	-0.00503	0.01294	0.01885	-0.01947	-0.02823	0.00242	0.0146	0.01653	0.009	-0.00054468	-0.01586	-0.02947	-0.03882	-0.03413	-0.0154	-0.00201	0.00924	0.01807	0.02257	0.00224	-0.01948	-0.0437	-0.05388	-0.05352	-0.03904	-0.02071	-0.03384	-0.04442	-0.04571	-0.04401	-0.03831	-0.0416	-0.04987	-0.03937	-0.02759	-0.03997	-0.04158	-0.01628	-0.00443	-0.00604	-0.0056	-0.00434	0.00225	0.00616	-0.00847	-0.00633	0.02599	0.04386	0.05089
[truncated: 52 more columns]

## Sheet: Surface02 Concrete
Ankle joint moment
X	1	2	3	4	5	6	7	8	9	10	11	12	13	14	15	16	17	18	19	20	21	22	23	24	25	26	27	28	29	30	31	32	33	34	35	36	37	38	39	40	41	42	43	44	45	46	47	48	49
subject 1	-0.08209	-0.09792	-0.11375	-0.11312	-0.10454	-0.0921	-0.07243	-0.05223	-0.0098	0.03264	0.03954	0.03106	-0.01424	-0.12165	-0.23342	-0.4347	-0.63597	-0.73355	-0.791	-0.88021	-1.01802	-1.15193	-1.23401	-1.31609	-1.41636	-1.5229	-1.61434	-1.68483	-1.75448	-1.81599	-1.8775	-1.95323	-2.03327	-2.10428	-2.16389	-2.22349	-2.28306	-2.34264	-2.39865	-2.45373	-2.50172	-2.54158	-2.5833	-2.63649	-2.68967	-2.71835	-2.74144	-2.76971	-2.80342
subject 2	-0.05738	-0.02016	0.01706	0.03822	0.04682	0.06259	0.12998	0.19737	0.0944	-0.08765	-0.26153	-0.41007	-0.55862	-0.53971	-0.48021	-0.50841	-0.68862	-0.86882	-0.98404	-1.09412	-1.19966	-1.30042	-1.39957	-1.46718	-1.5348	-1.61689	-1.70824	-1.79894	-1.88649	-1.97405	-2.04318	-2.10555	-2.17013	-2.24005	-2.30997	-2.36287	-2.41284	-2.46997	-2.5372	-2.60443	-2.6448	-2.68451	-2.7181	-2.74642	-2.77549	-2.81161	-2.84772	-2.88284	-2.91744
subject 3	-0.09246	-0.06901	-0.04733	-0.0692	-0.08393	-0.01468	0.05173	0.09691	0.13464	0.13241	0.12314	0.08496	0.04088	-0.02238	-0.06927	-0.07292	-0.09969	-0.17703	-0.26927	-0.38883	-0.4754	-0.51087	-0.5548	-0.60989	-0.66606	-0.72343	-0.77998	-0.83575	-0.89541	-0.95825	-1.01553	-1.06891	-1.13113	-1.1986	-1.28771	-1.38763	-1.4677	-1.53949	-1.63135	-1.73006	-1.79087	-1.84125	-1.9029	-1.96697	-2.0539	-2.14446	-2.16847	-2.18524	-2.2222
subject 4	-0.12943	-0.12217	-0.11155	-0.06069	-0.00743	0.05903	0.13777	0.25749	0.33989	0.33832	0.3406	0.34904	0.32224	0.25433	0.16416	0.05492	-0.02775	-0.09381	-0.16468	-0.23769	-0.34605	-0.46502	-0.57391	-0.68097	-0.77726	-0.87264	-0.93209	-0.99356	-1.07921	-1.16149	-1.2252	-1.28981	-1.35738	-1.41437	-1.44758	-1.48453	-1.52749	-1.56726	-1.60333	-1.64642	-1.69555	-1.74175	-1.78614	-1.83616	-1.88868	-1.92964	-1.96713	-2.01621	-2.0674
subject 5	-0.0516	-0.07783	-0.10406	-0.074	0.01235	0.0987	0.14301	0.18731	0.08473	-0.16474	-0.41422	-0.3202	-0.22618	-0.21122	-0.27532	-0.33942	-0.45981	-0.5802	-0.71023	-0.84989	-0.98955	-1.10259	-1.21563	-1.30225	-1.36244	-1.42263	-1.48478	-1.54693	-1.61927	-1.7018	-1.78432	-1.83298	-1.88164	-1.92771	-1.97121	-2.01471	-2.05404	-2.09337	-2.13583	-2.1814	-2.22697	-2.23536	-2.24375	-2.25421	-2.26674	-2.27927	-2.28574	-2.29221	-2.29671
subject 6	-0.0416	-0.04394	-0.04629	-0.04248	-0.03776	0.01284	0.07918	0.1588	0.24667	0.28201	0.26256	0.24879	0.24505	0.22561	0.15477	0.08579	0.03237	-0.02105	-0.1209	-0.22175	-0.34665	-0.47576	-0.58376	-0.68369	-0.78212	-0.87953	-0.95533	-1.00658	-1.0633	-1.13064	-1.19952	-1.27409	-1.34595	-1.38862	-1.43128	-1.48113	-1.5313	-1.60097	-1.67465	-1.72851	-1.77397	-1.8249	-1.87989	-1.93576	-1.99272	-2.03881	-2.06169	-2.08274	-2.09605
subject 7	-0.09377	-0.0841	-0.07442	-0.04257	-0.00239	0.07817	0.20718	0.32406	0.38632	0.44859	0.40272	0.34604	0.23445	0.09148	-0.02338	-0.08908	-0.15569	-0.2315	-0.30731	-0.38259	-0.45775	-0.54112	-0.63134	-0.72272	-0.81723	-0.91174	-0.96386	-1.01598	-1.06594	-1.1151	-1.16047	-1.2013	-1.24251	-1.28544	-1.32836	-1.35934	-1.38913	-1.42569	-1.46611	-1.50786	-1.5519	-1.59641	-1.64559	-1.69478	-1.75618	-1.82029	-1.8815	-1.9403	-1.98735
subject 8	-0.11486	-0.0885	-0.06319	-0.0636	-0.06557	-0.08591	-0.10554	-0.11986	-0.14197	-0.20589	-0.26947	-0.33164	-0.39977	-0.48728	-0.58006	-0.68679	-0.77984	-0.84297	-0.90204	-0.95367	-1.02991	-1.14428	-1.27946	-1.44208	-1.57407	-1.6716	-1.76147	-1.84398	-1.92615	-2.00805	-2.10596	-2.21507	-2.31766	-2.41637	-2.48723	-2.54416	-2.61372	-2.68853	-2.77509	-2.86568	-2.9209	-2.9664	-3.02056	-3.07659	-3.13756	-3.19932	-3.21624	-3.22829	-3.28013
subject 9	0.01284	0.00931	0.00579	0.02433	0.0438	0.0983	0.15591	0.24973	0.3486	0.40644	0.45628	0.53094	0.61197	0.49938	0.32399	0.02264	-0.32909	-0.37445	-0.27125	-0.24531	-0.26422	-0.37491	-0.5489	-0.68541	-0.79138	-0.85098	-0.86606	-0.91106	-0.98987	-1.05984	-1.11801	-1.18074	-1.25067	-1.31043	-1.35107	-1.38861	-1.41909	-1.45203	-1.49179	-1.53315	-1.58001	-1.62249	-1.64553	-1.66906	-1.69556	-1.72164	-1.74408	-1.76691	-1.79577
subject 10	-0.10708	-0.0965	-0.08288	-0.03281	0.02388	0.11699	0.21649	0.33726	0.44223	0.51163	0.48283	0.29694	0.16701	0.10237	0.06443	0.04936	-0.06399	-0.23874	-0.38191	-0.51103	-0.62917	-0.74401	-0.83388	-0.9192	-0.99444	-1.06883	-1.12766	-1.18555	-1.23214	-1.27888	-1.32641	-1.37242	-1.41333	-1.45305	-1.49006	-1.53017	-1.57523	-1.61459	-1.6473	-1.67667	-1.70317	-1.73219	-1.76279	-1.7882	-1.81131	-1.82506	-1.83599	-1.85864	-1.88342
subject 11	-0.02969	-0.0245	-0.0193	-0.02386	-0.02842	-0.02937	-0.03032	-0.04346	-0.0566	-0.10084	-0.14507	-0.18157	-0.21807	-0.22776	-0.23745	-0.31781	-0.39816	-0.49352	-0.58887	-0.66466	-0.74045	-0.77651	-0.81257	-0.88755	-0.96254	-1.03534	-1.10814	-1.19753	-1.28691	-1.34078	-1.39466	-1.46672	-1.53879	-1.64109	-1.74339	-1.83961	-1.93583	-2.0162	-2.09658	-2.17012	-2.24367	-2.31316	-2.38266	-2.44472	-2.50679	-2.57845	-2.65011	-2.70268	-2.75526
subject 12	-0.01796	0.00266	0.02328	0.07187	0.123	0.21324	0.31129	0.45085	0.60424	0.62914	0.58981	0.51427	0.41286	0.28322	0.12536	-0.00597	-0.10015	-0.19634	-0.29655	-0.41331	-0.57973	-0.74052	-0.87319	-1.00208	-1.08939	-1.1767	-1.2794	-1.3821	-1.43455	-1.48243	-1.56144	-1.64667	-1.70467	-1.7536	-1.80438	-1.85609	-1.92428	-2.00424	-2.05697	-2.08248	-2.13158	-2.21373	-2.27397	-2.29039	-2.31339	-2.35613	-2.40238	-2.46614	-2.5265
subject 13	-0.24044	-0.14831	-0.05619	-0.05349	-0.06387	-0.15435	-0.27228	-0.32306	-0.33217	-0.33298	-0.32514	-0.32069	-0.32222	-0.32435	-0.32839	-0.32426	-0.25146	-0.17866	-0.18551	-0.1941	-0.32248	-0.47182	-0.67932	-0.90904	-1.10382	-1.27488	-1.43229	-1.57417	-1.70012	-1.7952	-1.8991	-2.0356	-2.16662	-2.23869	-2.31076	-2.44126	-2.57436	-2.66288	-2.74227	-2.78722	-2.81757	-2.87332	-2.94788	-3.00575	-3.04293	-3.07909	-3.11307	-3.14704	-3.18094
subject 14	-0.07791	-0.10014	-0.12237	-0.12767	-0.12662	-0.14716	-0.19362	-0.21417	-0.11816	-0.02216	0.00931	0.03431	0.0494	0.05882	-0.06369	-0.41708	-0.73571	-0.70663	-0.67756	-0.72539	-0.79032	-0.8671	-0.95375	-1.05135	-1.17811	-1.30488	-1.39369	-1.4825	-1.54004	-1.58585	-1.64328	-1.71463	-1.78228	-1.83331	-1.88433	-1.93791	-1.99175	-2.0347	-2.07144	-2.11034	-2.15301	-2.19305	-2.20679	-2.22053	-2.25221	-2.28789	-2.32254	-2.35633	-2.38644
subject 15	-0.00722	-0.02052	-0.03382	-0.00072924	0.05476	0.11082	0.16795	0.22422	0.24434	0.26446	0.27308	0.27671	0.2489	0.16801	0.08762	0.01732	-0.05298	-0.1168	-0.17813	-0.25838	-0.36758	-0.47599	-0.5738	-0.67161	-0.78993	-0.9153	-1.02066	-1.09821	-1.17798	-1.27951	-1.38103	-1.46025	-1.53271	-1.61857	-1.72137	-1.81866	-1.87413	-1.9296	-1.98845	-2.04819	-2.11233	-2.18153	-2.2455	-2.27728	-2.30906	-2.34202	-2.37525	-2.41847	-2.47215
subject 16	-0.03847	-0.03068	-0.02289	-0.01154	0.00199	0.01108	0.00595	0.00081174	0.04134	0.08947	0.11639	0.11998	0.12062	0.09324	0.06586	-0.05249	-0.20722	-0.32171	-0.35567	-0.38964	-0.48033	-0.57386	-0.65944	-0.73905	-0.81443	-0.87185	-0.92927	-0.99022	-1.052	-1.11448	-1.17789	-1.24062	-1.28981	-1.33899	-1.38839	-1.4379	-1.49282	-1.56127	-1.62973	-1.68727	-1.74366	-1.79708	-1.84779	-1.89401	-1.9133	-1.93258	-1.98354	-2.04438	-2.08135
subject 17	0.00652	0.02896	0.05139	0.06316	0.07395	0.12748	0.18956	0.24591	0.30036	0.32895	0.34462	0.33777	0.31484	0.28932	0.2612	0.22515	0.17802	0.10006	-0.03954	-0.18387	-0.34239	-0.49432	-0.61327	-0.73112	-0.83683	-0.94254	-1.04709	-1.15165	-1.25585	-1.36001	-1.47395	-1.58985	-1.66762	-1.73268	-1.81481	-1.90546	-1.98611	-2.05962	-2.11772	-2.1604	-2.21308	-2.27972	-2.33655	-2.37373	-2.40875	-2.43731	-2.4662	-2.49676	-2.52669
subject 18	-0.11851	-0.10204	-0.08557	-0.11349	-0.15408	-0.20279	-0.25799	-0.33476	-0.45467	-0.57283	-0.67694	-0.78105	-0.94171	-1.10945	-1.26619	-1.41744	-1.55551	-1.67713	-1.78816	-1.8621	-1.93605	-2.00812	-2.0802	-2.13333	-2.18106	-2.26266	-2.37137	-2.46532	-2.52974	-2.59267	-2.64365	-2.69463	-2.75054	-2.80706	-2.88002	-2.9612	-3.02411	-3.06419	-3.0979	-3.10929	-3.12068	-3.15416	-3.18764	-3.22848	-3.27144	-3.30085	-3.31944	-3.3328	-3.3357
subject 19	-0.00776	-0.05513	-0.10249	-0.07847	-0.05141	0.01336	0.08148	0.10336	0.11879	0.13548	0.15241	0.11677	0.06765	0.01448	-0.04001	-0.12684	-0.22661	-0.24419	-0.22192	-0.29513	-0.42378	-0.53635	-0.63784	-0.74329	-0.85196	-0.94907	-1.03508	-1.112	-1.17863	-1.26671	-1.38338	-1.47669	-1.53314	-1.59192	-1.65507	-1.71509	-1.76799	-1.81715	-1.85592	-1.90129	-1.96948	-2.03557	-2.09235	-2.15015	-2.21414	-2.27171	-2.27288	-2.27544	-2.29951
subject 20	-0.03022	-0.00897	0.01229	0.05047	0.09113	0.12522	0.15705	0.11418	0.02493	-0.1112	-0.29628	-0.40194	-0.36747	-0.37081	-0.4979	-0.62391	-0.74084	-0.85778	-0.98966	-1.12186	-1.23645	-1.34795	-1.45471	-1.55965	-1.64452	-1.71577	-1.7971	-1.88989	-1.97066	-2.02812	-2.09164	-2.1776	-2.26143	-2.32241	-2.38339	-2.45375	-2.52452	-2.57891	-2.62993	-2.67873	-2.72659	-2.75017	-2.75577	-2.78398	-2.84018	-2.89156	-2.93262	-2.96359	-2.95195
subject 21	-0.04796	-0.0252	-0.00244	0.02904	0.06471	0.11598	0.19634	0.27471	0.26925	0.26379	0.19481	0.09832	0.01634	-0.04113	-0.10141	-0.21922	-0.33704	-0.42891	-0.51075	-0.62316	-0.7823	-0.93398	-0.98609	-1.03819	-1.12328	-1.21971	-1.31227	-1.39943	-1.48708	-1.57953	-1.67197	-1.75928	-1.84504	-1.9103	-1.94968	-1.99382	-2.07412	-2.15443	-2.22423	-2.29124	-2.34435	-2.38147	-2.41707	-2.44334	-2.46961	-2.51452	-2.56369	-2.59134	-2.59644
subject 22	-0.00292	-0.05412	-0.10533	-0.0374	0.0752	0.14732	0.17088	0.16832	0.04821	-0.07189	-0.13823	-0.19919	-0.28378	-0.38188	-0.47848	-0.57247	-0.6657	-0.75125	-0.8368	-0.95557	-1.08172	-1.22158	-1.37288	-1.50303	-1.57681	-1.6506	-1.70403	-1.75747	-1.83008	-1.90989	-1.97908	-2.03552	-2.09129	-2.14403	-2.19678	-2.21064	-2.22061	-2.27305	-2.34975	-2.39312	-2.37815	-2.3729	-2.46483	-2.55676	-2.57172	-2.56958	-2.58021	-2.60148	-2.62014
subject 23	-0.02435	-0.13512	-0.24345	-0.29173	-0.34302	-0.4297	-0.52076	-0.64461	-0.77329	-0.92795	-1.06711	-1.1427	-1.19357	-1.16411	-1.15812	-1.21416	-1.28825	-1.40182	-1.50515	-1.58968	-1.67264	-1.75315	-1.83432	-1.91636	-1.99968	-2.08445	-2.19933	-2.34316	-2.38431	-2.3411	-2.38624	-2.49321	-2.56584	-2.61807	-2.64258	-2.65323	-2.71522	-2.79859	-2.83375	-2.8524	-2.89145	-2.93611	-2.97791	-3.01909	-3.05275	-3.08522	-3.08122	-3.07324	-3.07388
subject 24	-0.03593	-0.04249	-0.04906	-0.02646	0.00039964	0.02995	0.06042	0.14321	0.25847	0.35413	0.42933	0.45184	0.38139	0.32077	0.29234	0.25981	0.19287	0.12592	0.0318	-0.0629	-0.22534	-0.39964	-0.53082	-0.6455	-0.77408	-0.91208	-1.06916	-1.24792	-1.3852	-1.44209	-1.51008	-1.61912	-1.7276	-1.82996	-1.93232	-1.99151	-2.04878	-2.14739	-2.25448	-2.34154	-2.4201	-2.47092	-2.50121	-2.5474	-2.61328	-2.67505	-2.72808	-2.77164	-2.77522
subject 25	-0.02922	-0.02046	-0.01169	0.01492	0.04529	-0.10564	-0.35327	-0.49502	-0.52126	-0.53924	-0.53831	-0.55321	-0.67363	-0.79405	-0.89806	-1.00132	-1.12198	-1.24748	-1.31747	-1.35178	-1.40762	-1.49145	-1.5738	-1.65191	-1.72907	-1.79627	-1.86346	-1.92976	-1.99597	-2.10202	-2.22212	-2.28217	-2.29601	-2.31898	-2.35614	-2.40187	-2.47842	-2.55349	-2.59591	-2.63832	-2.66682	-2.69323	-2.71937	-2.7454	-2.77783	-2.81614	-2.84752	-2.86589	-2.88361
subject 26	0.00643	-0.01309	-0.03261	-0.0477	-0.06152	-0.02894	0.04076	0.11671	0.20517	0.29044	0.35018	0.40991	0.27917	0.12461	-0.032	-0.18965	-0.28428	-0.30013	-0.32432	-0.37771	-0.4311	-0.56374	-0.69638	-0.80855	-0.91486	-1.00458	-1.08103	-1.15584	-1.22735	-1.29876	-1.36929	-1.43982	-1.49027	-1.53821	-1.59811	-1.664	-1.72553	-1.78163	-1.84258	-1.92051	-1.99845	-2.06911	-2.13978	-2.17427	-2.19843	-2.23033	-2.26844	-2.30618	-2.34322
subject 27	0.08512	-0.23556	-0.55623	-0.76763	-0.95601	-1.03477	-1.05505	-1.07517	-1.09509	-1.11477	-1.13391	-1.16329	-1.26098	-1.35867	-1.49319	-1.62938	-1.66866	-1.68103	-1.69029	-1.69757	-1.72715	-1.78573	-1.8418	-1.89078	-1.93974	-1.98843	-2.03712	-2.09199	-2.14745	-2.16476	-2.16861	-2.19032	-2.22576	-2.26895	-2.32418	-2.37636	-2.41755	-2.45749	-2.47006	-2.48264	-2.54027	-2.60467	-2.62088	-2.61601	-2.613	-2.6117	-2.62842	-2.67896	-2.71666
subject 28	-0.06485	-0.06868	-0.07251	-0.01456	0.0814	0.0874	-0.19447	-0.47635	-0.38698	-0.23574	-0.19186	-0.26609	-0.34519	-0.47054	-0.59588	-0.70059	-0.79704	-0.87501	-0.91598	-0.95695	-1.10297	-1.25425	-1.36055	-1.43313	-1.50251	-1.55827	-1.61404	-1.67833	-1.74464	-1.81131	-1.87848	-1.94387	-1.97395	-2.00403	-2.03383	-2.06349	-2.09775	-2.14347	-2.18919	-2.21661	-2.2421	-2.26176	-2.27611	-2.29159	-2.3139	-2.33621	-2.36679	-2.39996	-2.42059
subject 29	-0.01503	-0.05534	-0.09565	-0.07621	-0.05424	-0.03668	-0.01951	-0.04604	-0.07867	-0.06716	-0.04702	-0.04023	-0.03685	0.02141	0.09747	0.10264	0.07945	-0.00757	-0.12555	-0.2304	-0.32763	-0.40581	-0.47086	-0.60486	-0.79505	-0.95146	-1.07546	-1.2028	-1.33393	-1.45178	-1.55193	-1.65209	-1.75229	-1.85184	-1.95016	-2.037	-2.09784	-2.16057	-2.22855	-2.2993	-2.37957	-2.45413	-2.50337	-2.55507	-2.62157	-2.68654	-2.73804	-2.78866	-2.82565
subject 30	-0.0339	-0.00215	0.02732	0.04841	0.09016	0.15945	0.20665	0.24158	0.25711	0.26347	0.19271	0.13049	0.08963	0.0621	0.04789	0.03617	0.02546	0.04072	0.04942	0.0068	-0.05126	-0.1371	-0.22519	-0.31497	-0.4	-0.48373	-0.56332	-0.64498	-0.73421	-0.80677	-0.85709	-0.90889	-0.96153	-1.04055	-1.12101	-1.16297	-1.20614	-1.25235	-1.31595	-1.39694	-1.4704	-1.54085	-1.59634	-1.64576	-1.6657	-1.68701	-1.7108	-1.75113	-1.80385
Y
subject 1	0.0061	-0.00945	-0.02501	-0.03392	-0.03963	-0.05036	-0.07046	-0.09069	-0.1162	-0.14171	-0.16053	-0.17646	-0.20548	-0.25662	-0.30733	-0.34947	-0.39161	-0.44384	-0.49998	-0.53203	-0.52725	-0.52038	-0.4857	-0.45102	-0.44212	-0.44208	-0.44195	-0.44168	-0.4399	-0.42331	-0.40672	-0.4036	-0.40456	-0.39985	-0.38799	-0.3777	-0.37934	-0.38098	-0.39467	-0.41154	-0.41374	-0.39904	-0.38383	-0.36538	-0.34692	-0.33358	-0.32139	-0.31902	-0.32693
subject 2	0.01128	0.01739	0.02349	0.04704	0.08423	0.11023	0.05574	0.00124	-0.02902	-0.04804	-0.04647	0.01892	0.08431	0.02389	-0.06703	-0.11626	-0.09321	-0.07017	-0.04953	-0.02909	-0.01248	0.00010595	0.01209	0.01244	0.01279	0.01141	0.00892	0.00493	-0.00638	-0.01769	-0.01832	-0.01503	-0.01832	-0.03753	-0.05674	-0.06159	-0.06397	-0.07088	-0.08418	-0.09747	-0.11252	-0.12761	-0.13374	-0.13214	-0.13084	-0.13226	-0.13369	-0.13209	-0.12893
subject 3	-0.03113	-0.0071	0.01552	0.00369	-0.00341	0.045	0.08857	0.09582	0.10856	0.15078	0.18087	0.16122	0.14962	0.16415	0.18148	0.2062	0.22585	0.23441	0.25724	0.30622	0.33935	0.3479	0.35763	0.36893	0.36497	0.34384	0.34372	0.3638	0.37214	0.37083	0.37624	0.38636	0.37153	0.34188	0.35604	0.39209	0.38635	0.3632	0.36439	0.37391	0.35449	0.32712	0.32216	0.322	0.32452	0.32747	0.32809	0.32846	0.32996
subject 4	-0.01624	0.00243	0.01702	-0.01735	-0.04148	-0.00929	0.00869	-0.02074	-0.02232	0.03876	0.06818	0.04691	0.02516	0.00282	7.444e-05	0.01411	0.02719	0.03966	0.05339	0.06767	0.07332	0.07637	0.12481	0.1815	0.18547	0.18505	0.18112	0.1804	0.21811	0.24753	0.23134	0.22433	0.24794	0.27795	0.32235	0.3471	0.34044	0.34229	0.35405	0.37633	0.40762	0.43217	0.45251	0.45721	0.45497	0.44247	0.4269	0.43682	0.45138
subject 5	0.01924	0.01074	0.00223	0.00961	0.03287	0.05613	0.06313	0.07013	0.01348	-0.10681	-0.22711	-0.02256	0.18199	0.24419	0.16403	0.08386	0.04473	0.00559	-0.00813	0.00358	0.01528	0.00778	0.0002842	-0.00473	-0.00725	-0.00977	-0.00902	-0.00827	-0.00478	0.00144	0.00766	0.01162	0.01558	0.01552	0.01142	0.00732	0.0012	-0.00493	-0.00821	-0.00864	-0.00908	-0.01102	-0.01297	-0.01458	-0.01585	-0.01713	-0.03579	-0.05445	-0.04824
subject 6	0.02486	0.00348	-0.0179	-0.02117	-0.02179	-0.02062	-0.01882	-0.04079	-0.0775	-0.08265	-0.05484	-0.04759	-0.07662	-0.09675	-0.08781	-0.0773	-0.05362	-0.02994	-0.02947	-0.0295	0.0106	0.05773	0.1062	0.15518	0.17356	0.17116	0.17655	0.19081	0.20333	0.21251	0.22481	0.24872	0.2698	0.26056	0.25131	0.27743	0.30513	0.31613	0.32372	0.32503	0.32368	0.35392	0.40755	0.4495	0.47699	0.49141	0.47796	0.47209	0.49829
subject 7	0.00274	-0.01915	-0.04105	-0.04451	-0.04105	-0.03048	-0.01138	0.01029	0.04348	0.07667	0.01859	-0.0486	-0.06713	-0.05783	-0.05945	-0.08017	-0.09938	-0.10335	-0.10733	-0.08569	-0.05835	-0.03124	-0.00431	0.01645	0.02072	0.02499	0.03147	0.03794	0.05902	0.08557	0.10663	0.12109	0.1365	0.1562	0.17589	0.18209	0.18693	0.19374	0.20168	0.20547	0.20198	0.19986	0.21145	0.22303	0.2308	0.23772	0.24816	0.26152	0.27071
subject 8	0.00117	0.0038	0.00555	-0.01424	-0.03832	-0.11273	-0.1865	-0.25541	-0.31955	-0.35811	-0.40607	-0.49257	-0.55453	-0.53676	-0.52382	-0.52365	-0.53482	-0.57082	-0.57281	-0.51243	-0.47761	-0.48239	-0.45349	-0.38017	-0.34959	-0.3671	-0.37508	-0.37391	-0.35595	-0.3242	-0.31963	-0.33406	-0.33098	-0.3175	-0.31106	-0.30814	-0.29515	-0.27796	-0.27235	-0.27069	-0.26804	-0.2651	-0.27225	-0.28156	-0.29163	-0.30182	-0.30671	-0.31102	-0.32216
subject 9	-0.02318	-0.02526	-0.02734	-0.0436	-0.06046	-0.06335	-0.065	-0.0851	-0.10777	-0.08765	-0.05919	-0.0388	-0.02049	-0.0263	-0.03993	-0.06969	-0.10589	-0.13218	-0.15368	-0.14078	-0.1079	-0.07936	-0.05382	-0.04628	-0.05342	-0.05545	-0.05259	-0.0558	-0.06588	-0.07344	-0.07762	-0.08979	-0.11454	-0.13573	-0.15018	-0.16057	-0.16173	-0.16255	-0.16245	-0.16506	-0.17707	-0.18603	-0.18147	-0.17787	-0.18006	-0.18221	-0.18399	-0.18582	-0.18826
subject 10	-0.01622	-0.00969	-0.0046	-0.01693	-0.02619	-0.01858	-0.01792	-0.04039	-0.05059	-0.03317	-0.0246	-0.0302	-0.02588	-0.01	-0.00617	-0.01267	0.00555	0.03924	0.06839	0.09554	0.13346	0.1746	0.18384	0.18728	0.18225	0.17652	0.1822	0.18891	0.20782	0.22681	0.24618	0.25709	0.23979	0.22829	0.22985	0.23502	0.24595	0.2551	0.26216	0.26883	0.27517	0.26916	0.25544	0.25234	0.25395	0.26195	0.27185	0.28646	0.30192
subject 11	-0.00497	-0.038	-0.07103	-0.08408	-0.09713	-0.08947	-0.08181	-0.10859	-0.13536	-0.1533	-0.17124	-0.18551	-0.19978	-0.28193	-0.36407	-0.33579	-0.3075	-0.30219	-0.29687	-0.25801	-0.21915	-0.16625	-0.11335	-0.06886	-0.02438	0.02237	0.06912	0.0928	0.11648	0.12695	0.13742	0.15953	0.18165	0.18274	0.18384	0.16617	0.1485	0.11449	0.08048	0.08915	0.09782	0.10291	0.108	0.09838	0.08876	0.12315	0.15755	0.14116	0.12478
subject 12	-0.01636	-0.0003728	0.01562	-0.05467	-0.13281	-0.15985	-0.17668	-0.15303	-0.11589	-0.07961	-0.04375	-0.02877	-0.02871	-0.01535	0.0113	0.03918	0.06877	0.10384	0.14988	0.18145	0.16961	0.16546	0.19983	0.23059	0.22172	0.21286	0.21381	0.21477	0.24222	0.27207	0.25875	0.23678	0.23747	0.2457	0.25159	0.25631	0.25728	0.25555	0.26483	0.28509	0.2853	0.25744	0.22392	0.1791	0.15759	0.20601	0.24836	0.2603	0.27174
subject 13	-0.03152	0.01075	0.05301	0.12985	0.21174	0.33919	0.48227	0.55943	0.59567	0.59896	0.56788	0.50964	0.40348	0.314	0.27914	0.24492	0.21614	0.18736	0.27605	0.3673	0.42913	0.48583	0.53977	0.59267	0.61938	0.62832	0.63138	0.62776	0.63463	0.66182	0.67556	0.63954	0.6125	0.68207	0.75164	0.7095	0.6624	0.6953	0.74461	0.76632	0.77632	0.76317	0.73287	0.72871	0.75692	0.76109	0.71398	0.68967	0.7616
subject 14	-0.00293	0.00199	0.00692	-0.01083	-0.03707	-0.05769	-0.07157	-0.07033	-0.00109	0.06816	0.00583	-0.06965	-0.08081	-0.0552	-0.03476	-0.02333	-0.01185	0.0001514	0.01215	0.04531	0.08317	0.10935	0.1258	0.14985	0.19412	0.2384	0.2242	0.21001	0.20272	0.19802	0.1898	0.17734	0.16816	0.17369	0.17923	0.16164	0.14174	0.11046	0.07266	0.04284	0.02696	0.01177	0.00334	-0.00509	-0.05102	-0.10529	-0.12071	-0.10375	-0.08895
subject 15	0.00233	0.04726	0.09219	0.06846	0.01158	-0.04222	-0.09024	-0.13551	-0.06535	0.00481	0.03693	0.05255	0.05718	0.04325	0.0318	0.07111	0.11043	0.11558	0.10751	0.10095	0.09672	0.09831	0.17756	0.2568	0.30943	0.35292	0.38308	0.39475	0.40509	0.40242	0.39975	0.38201	0.35969	0.35334	0.36714	0.38127	0.39786	0.41445	0.45042	0.49153	0.50133	0.47514	0.44834	0.41779	0.38724	0.39414	0.4096	0.4353	0.47171
subject 16	0.01388	-0.02836	-0.07059	-0.05897	-0.0142	0.01337	-0.01409	-0.04154	-0.03946	-0.03245	-0.03275	-0.04108	-0.04536	-0.01111	0.02313	0.09984	0.19353	0.25768	0.26276	0.26783	0.31753	0.36946	0.38722	0.37933	0.38108	0.42375	0.46641	0.5035	0.53927	0.55119	0.53129	0.51714	0.61805	0.71896	0.72968	0.69531	0.66585	0.64868	0.6315	0.69532	0.76767	0.79031	0.76777	0.75474	0.7988	0.84285	0.88645	0.92989	0.95603
subject 17	0.05436	0.0382	0.02204	-0.00844	-0.04023	-0.06356	-0.08521	-0.09774	-0.10724	-0.08266	-0.04103	-0.01361	0.00366	0.0011	-0.02127	-0.02443	-0.00068712	0.03667	0.10124	0.15088	0.15576	0.15947	0.15728	0.1555	0.15815	0.1608	0.16812	0.17544	0.17425	0.17228	0.18149	0.19295	0.22057	0.25358	0.25071	0.22991	0.22372	0.22795	0.22871	0.22597	0.22405	0.22327	0.22981	0.25102	0.25367	0.20061	0.1625	0.19906	0.23092
subject 18	0.00586	-0.02883	-0.06353	-0.08631	-0.10568	-0.13904	-0.1836	-0.22951	-0.27815	-0.32456	-0.35309	-0.38162	-0.32744	-0.26293	-0.24664	-0.25445	-0.24045	-0.19916	-0.15047	-0.07585	-0.00123	0.02243	0.04609	0.05285	0.05479	0.07306	0.10438	0.13454	0.16235	0.18539	0.17024	0.15509	0.21013	0.27395	0.26314	0.215	0.19799	0.21988	0.24001	0.254	0.26798	0.28405	0.30012	0.29663	0.28754	0.281	0.27649	0.28369	0.31429
subject 19	-0.09829	-0.0576	-0.01692	-0.01504	-0.01482	-0.02051	-0.02673	-0.08911	-0.15932	-0.18019	-0.19143	-0.19567	-0.1981	-0.21795	-0.24344	-0.23901	-0.22261	-0.26095	-0.32581	-0.36797	-0.39696	-0.41915	-0.43665	-0.43003	-0.40375	-0.42079	-0.47942	-0.47835	-0.40977	-0.38863	-0.43074	-0.46168	-0.47499	-0.49506	-0.52787	-0.55073	-0.55104	-0.55361	-0.56242	-0.57439	-0.59728	-0.6068	-0.55688	-0.51929	-0.55561	-0.58768	-0.58233	-0.57587	-0.55226
subject 20	0.03244	0.08609	0.13973	0.11966	0.08879	0.09425	0.11217	0.07609	0.00648	0.00163	0.06434	0.10425	0.10391	0.09512	0.05863	0.02528	0.01819	0.0111	0.03797	0.06559	0.07161	0.07384	0.052	0.02094	0.02632	0.05642	0.07734	0.08785	0.09579	0.09873	0.09823	0.08497	0.06838	0.01598	-0.03641	0.00543	0.05146	0.0636	0.06878	0.04145	0.0003356	0.000822	0.03212	0.04256	0.02716	0.00309	-0.03948	-0.0713	-0.05778
subject 21	0.0213	-0.01744	-0.05617	-0.03794	0.00781	0.03571	0.0303	0.02498	0.02371	0.02243	0.02681	0.03365	0.04827	0.07602	0.10347	0.12468	0.14588	0.16394	0.18077	0.1986	0.21797	0.2387	0.27756	0.31642	0.31979	0.31095	0.30476	0.30224	0.30152	0.31831	0.33509	0.33312	0.32546	0.3128	0.29383	0.27391	0.24685	0.21979	0.20361	0.19031	0.19594	0.22334	0.23957	0.18688	0.1342	0.14839	0.17786	0.18008	0.15374
subject 22	-0.04053	-0.0851	-0.12967	-0.17212	-0.21378	-0.2948	-0.42304	-0.54034	-0.60846	-0.67659	-0.59634	-0.50126	-0.56798	-0.72715	-0.80199	-0.72922	-0.65901	-0.61444	-0.56986	-0.54479	-0.52405	-0.51219	-0.50773	-0.49861	-0.47703	-0.45545	-0.45113	-0.4468	-0.437	-0.42513	-0.42728	-0.44625	-0.45444	-0.41415	-0.37386	-0.38491	-0.40109	-0.40597	-0.4044	-0.38959	-0.35161	-0.31945	-0.34553	-0.37161	-0.40523	-0.44052	-0.45578	-0.45434	-0.44146
subject 23	-0.02967	-0.06936	-0.11195	-0.22526	-0.33223	-0.36471	-0.40295	-0.48449	-0.55707	-0.58151	-0.59354	-0.5547	-0.51301	-0.46205	-0.41364	-0.37199	-0.34005	-0.32935	-0.32694	-0.33972	-0.35092	-0.35967	-0.34952	-0.31444	-0.29135	-0.28175	-0.28075	-0.28802	-0.28568	-0.27544	-0.26608	-0.25733	-0.24141	-0.22122	-0.17851	-0.12454	-0.05343	0.02483	0.00671	-0.04439	-0.06654	-0.08072	-0.08232	-0.08121	-0.02766	0.03424	0.005	-0.03415	-0.0624
subject 24	-0.000401	-0.01851	-0.03663	-0.00981	0.02358	0.00135	-0.03995	-0.05626	-0.05705	-0.12674	-0.26834	-0.3237	-0.22686	-0.16563	-0.22094	-0.26889	-0.25507	-0.24125	-0.23232	-0.22349	-0.20945	-0.1945	-0.18625	-0.18057	-0.16689	-0.1478	-0.16308	-0.21744	-0.23208	-0.16979	-0.11959	-0.11416	-0.10714	-0.08303	-0.05892	-0.07387	-0.09055	-0.13377	-0.18243	-0.19602	-0.19473	-0.19697	-0.20183	-0.19371	-0.1695	-0.16306	-0.19451	-0.22041	-0.22282
subject 25	0.00679	0.04048	0.07418	0.08574	0.09264	0.16381	0.26925	0.20823	-0.0344	-0.13712	0.07997	0.26114	0.20286	0.14458	0.08383	0.02296	0.01987	0.03284	0.01811	-0.01442	-0.01359	0.03061	0.07319	0.11116	0.14613	0.14957	0.153	0.20815	0.26821	0.28262	0.28091	0.2946	0.32014	0.3082	0.23793	0.19643	0.25844	0.31864	0.33876	0.35888	0.34917	0.33498	0.32922	0.32715	0.31675	0.29873	0.28226	0.26873	0.25386
subject 26	0.000886	0.02233	0.04378	0.04106	0.03143	0.03017	0.0356	0.02572	-0.01479	-0.0486	-0.02886	-0.00912	0.02492	0.06074	0.05118	0.01892	1.56e-05	-0.00221	0.00269	0.03255	0.06241	0.06478	0.06714	0.10444	0.15171	0.16999	0.16509	0.17334	0.20787	0.23602	0.21308	0.19013	0.18169	0.17507	0.16468	0.15242	0.1354	0.11244	0.09872	0.11734	0.13595	0.11977	0.10358	0.09989	0.09978	0.09969	0.09963	0.0984	0.09485
subject 27	-0.1476	-0.05856	0.03049	-0.02837	-0.11836	-0.06062	0.07591	0.15358	0.16702	0.17377	0.16524	0.16577	0.22672	0.28767	0.31145	0.33355	0.33747	0.33635	0.33249	0.32688	0.32246	0.31958	0.31434	0.30241	0.2972	0.36249	0.42778	0.43524	0.43719	0.47118	0.51647	0.55511	0.58863	0.6159	0.63345	0.64323	0.62501	0.60699	0.59317	0.57935	0.60627	0.63931	0.63829	0.62237	0.62294	0.63861	0.63656	0.60126	0.56652
subject 28	0.0537	0.04894	0.04417	0.03037	0.01101	0.02143	0.12716	0.23289	0.2055	0.15594	0.17031	0.25501	0.32017	0.19972	0.07927	0.12369	0.23406	0.33426	0.41412	0.49398	0.53017	0.56418	0.58933	0.60784	0.63218	0.68131	0.73044	0.73395	0.72672	0.73919	0.77793	0.81489	0.81622	0.81754	0.8334	0.85652	0.87454	0.87978	0.88502	0.92607	0.97089	1.01211	1.05006	1.08229	1.08023	1.07816	1.08564	1.09611	1.08564
subject 29	0.00327	0.00472	0.00616	-0.01685	-0.04091	-0.03302	-0.02229	-0.03331	-0.04736	-0.12334	-0.21141	-0.16474	-0.08353	-0.08695	-0.11782	-0.15011	-0.18296	-0.18691	-0.17685	-0.15731	-0.13228	-0.11197	-0.09491	-0.04529	0.03087	0.08394	0.11486	0.12616	0.11531	0.12385	0.15826	0.19226	0.22564	0.2756	0.35676	0.40188	0.36534	0.33288	0.31174	0.30241	0.33384	0.36305	0.38237	0.39356	0.35599	0.31966	0.29417	0.27101	0.28364
subject 30	-0.01503	0.0323	0.06858	0.06435	-0.01843	-0.20596	-0.27234	-0.27139	-0.27629	-0.28248	-0.29274	-0.30251	-0.31107	-0.30849	-0.29477	-0.25339	-0.20094	-0.12863	-0.06564	-0.06766	-0.03811	0.04827	0.06657	0.0338	-0.01428	-0.06654	-0.01205	0.03309	0.04399	0.04334	0.02729	0.05715	0.1125	0.1151	0.10772	0.08496	0.07877	0.11401	0.15699	0.2077	0.24983	0.28853	0.33973	0.38547	0.39267	0.40703	0.4343	0.44906	0.45444
Z
subject 1	0.00778	-0.01611	-0.04	-0.0641	-0.0883	-0.09609	-0.07323	-0.05073	-0.04328	-0.03583	-0.00384	0.03878	0.04426	-0.01295	-0.06778	-0.07405	-0.08031	-0.10669	-0.14086	-0.16368	-0.16913	-0.17558	-0.1954	-0.21523	-0.2386	-0.26318	-0.27664	-0.27463	-0.27199	-0.26317	-0.25435	-0.26713	-0.28646	-0.29667	-0.29539	-0.29518	-0.3031	-0.31102	-0.32723	-0.34564	-0.35259	-0.34636	-0.34134	-0.34383	-0.34633	-0.3458	-0.34459	-0.34529	-0.348
subject 2	-0.04584	-0.05893	-0.07201	-0.06546	-0.04356	-0.03042	-0.08039	-0.13035	-0.12602	-0.09649	-0.06941	-0.04993	-0.03044	-0.06014	-0.10176	-0.12534	-0.11764	-0.10995	-0.12088	-0.13327	-0.14398	-0.1529	-0.16086	-0.15001	-0.13915	-0.14082	-0.1505	-0.15822	-0.15644	-0.15467	-0.14821	-0.14003	-0.13654	-0.14436	-0.15217	-0.15135	-0.14904	-0.1456	-0.14054	-0.13549	-0.13217	-0.12889	-0.12312	-0.11519	-0.10722	-0.0988	-0.09038	-0.08295	-0.07604
subject 3	0.02409	0.06383	0.10147	0.088	0.0742	0.05665	0.04347	0.06313	0.08266	0.10148	0.1098	0.07506	0.04822	0.04709	0.05303	0.07769	0.10192	0.12519	0.13943	0.13712	0.14472	0.16767	0.18557	0.19678	0.1976	0.18675	0.1774	0.16951	0.16229	0.15563	0.1616	0.17641	0.1756	0.1655	0.17437	0.19271	0.20009	0.20289	0.20612	0.20949	0.20399	0.19605	0.20541	0.21847	0.23534	0.25282	0.24811	0.24098	0.24668
subject 4	-0.0296	-0.06834	-0.10103	-0.06114	-0.03134	-0.05704	-0.07657	-0.07547	-0.08046	-0.09917	-0.11482	-0.1256	-0.13069	-0.12916	-0.13715	-0.1533	-0.14805	-0.12942	-0.12306	-0.12216	-0.12659	-0.13262	-0.12868	-0.12293	-0.11646	-0.10993	-0.13106	-0.14966	-0.13788	-0.12953	-0.13995	-0.14597	-0.13728	-0.13006	-0.12615	-0.12961	-0.14485	-0.15153	-0.14823	-0.14882	-0.15273	-0.14087	-0.11916	-0.1293	-0.15361	-0.15254	-0.14387	-0.13739	-0.1313
subject 5	-0.04198	-0.05098	-0.05997	-0.07258	-0.08881	-0.10503	-0.13891	-0.17278	-0.15515	-0.086	-0.01686	-0.01355	-0.01023	-0.01013	-0.01323	-0.01634	-0.04352	-0.0707	-0.08068	-0.07346	-0.06624	-0.08755	-0.10885	-0.11734	-0.113	-0.10866	-0.11358	-0.1185	-0.1215	-0.12257	-0.12365	-0.12352	-0.12339	-0.12181	-0.11878	-0.11574	-0.12191	-0.12807	-0.12985	-0.12726	-0.12466	-0.12224	-0.11981	-0.11877	-0.11911	-0.11945	-0.13121	-0.14297	-0.13769
subject 6	0.01006	0.00178	-0.00649	0.00225	0.01348	0.0123	0.00687	0.02284	0.0521	0.03788	-0.02171	-0.06805	-0.091	-0.10911	-0.11142	-0.11497	-0.129	-0.14303	-0.12776	-0.11186	-0.10676	-0.10356	-0.11055	-0.12143	-0.12602	-0.12634	-0.12877	-0.13359	-0.14176	-0.15642	-0.16766	-0.16622	-0.16554	-0.17302	-0.1805	-0.18859	-0.1967	-0.20377	-0.21061	-0.22007	-0.23063	-0.22801	-0.21563	-0.20912	-0.20987	-0.2141	-0.22572	-0.23458	-0.23175
subject 7	-0.03883	-0.04428	-0.04973	-0.06254	-0.0781	-0.08372	-0.07741	-0.06627	-0.03335	-0.00043636	-0.04517	-0.09768	-0.11695	-0.11724	-0.12222	-0.13541	-0.14629	-0.13421	-0.12212	-0.1229	-0.12655	-0.13749	-0.15452	-0.16958	-0.1794	-0.18922	-0.18403	-0.17885	-0.17146	-0.16325	-0.1624	-0.17041	-0.17458	-0.16144	-0.14831	-0.16164	-0.17762	-0.17525	-0.1624	-0.15344	-0.15131	-0.14953	-0.15122	-0.15291	-0.14447	-0.13379	-0.12747	-0.1248	-0.12335
subject 8	-0.03754	-0.02312	-0.01003	-0.02979	-0.04912	-0.06351	-0.07691	-0.08286	-0.09288	-0.12473	-0.14408	-0.1122	-0.09779	-0.1402	-0.18453	-0.23393	-0.27542	-0.2996	-0.31596	-0.31798	-0.33153	-0.36296	-0.38961	-0.40996	-0.43549	-0.46685	-0.49278	-0.51351	-0.52639	-0.53282	-0.55204	-0.58021	-0.59201	-0.59408	-0.59402	-0.5929	-0.60129	-0.61364	-0.62617	-0.63876	-0.64797	-0.65624	-0.66077	-0.66449	-0.66489	-0.66476	-0.67089	-0.6777	-0.67115
subject 9	-0.04509	-0.03895	-0.03282	-0.04072	-0.04922	-0.06111	-0.07331	-0.08999	-0.1073	-0.10753	-0.10443	-0.06497	-0.01619	-0.07963	-0.17946	-0.20579	-0.20271	-0.18621	-0.1632	-0.1354	-0.10483	-0.109	-0.13713	-0.16241	-0.18535	-0.19063	-0.17896	-0.1817	-0.20074	-0.21378	-0.21882	-0.21918	-0.21216	-0.21252	-0.22678	-0.23763	-0.24078	-0.2417	-0.23648	-0.23328	-0.23705	-0.23941	-0.23548	-0.23141	-0.22648	-0.22266	-0.22857	-0.23415	-0.23477
subject 10	0.01151	0.00142	-0.00763	-0.00413	0.00086044	0.01409	0.03171	0.06396	0.06583	-0.00064064	-0.04263	-0.04546	-0.0559	-0.07521	-0.08766	-0.09421	-0.08003	-0.05288	-0.0511	-0.06058	-0.07243	-0.08498	-0.07505	-0.06104	-0.06408	-0.06855	-0.08446	-0.09984	-0.1089	-0.11595	-0.11192	-0.11092	-0.12	-0.12761	-0.13191	-0.13243	-0.12692	-0.12378	-0.12339	-0.12909	-0.14002	-0.14699	-0.15149	-0.14702	-0.13856	-0.13008	-0.12159	-0.11599	-0.11091
subject 11	-0.02216	-0.0475	-0.07283	-0.0873	-0.10178	-0.12272	-0.14365	-0.1525	-0.16135	-0.13361	-0.10586	-0.11989	-0.13393	-0.0727	-0.01146	-0.05292	-0.09437	-0.07656	-0.05874	-0.10709	-0.15544	-0.17233	-0.18922	-0.19173	-0.19424	-0.22425	-0.25426	-0.25939	-0.26451	-0.26056	-0.25661	-0.24868	-0.24076	-0.23562	-0.23047	-0.23135	-0.23222	-0.23409	-0.23597	-0.21851	-0.20106	-0.18002	-0.15899	-0.14939	-0.1398	-0.11385	-0.08791	-0.07861	-0.06931
subject 12	-0.02583	-0.04334	-0.06086	-0.06843	-0.0751	-0.12056	-0.17378	-0.20349	-0.22537	-0.24396	-0.26091	-0.2949	-0.34108	-0.37221	-0.38832	-0.3979	-0.39834	-0.39974	-0.40302	-0.40591	-0.40764	-0.40837	-0.40419	-0.39997	-0.39532	-0.39067	-0.38455	-0.37843	-0.3773	-0.37663	-0.38488	-0.39493	-0.40645	-0.41846	-0.4265	-0.43254	-0.43593	-0.43744	-0.43337	-0.42372	-0.41758	-0.41635	-0.41859	-0.42776	-0.42713	-0.39709	-0.37309	-0.37932	-0.38444
subject 13	0.0317	-0.0003399	-0.03238	-0.08463	-0.13984	-0.1244	-0.08474	-0.08742	-0.11638	-0.13053	-0.12923	-0.12507	-0.11588	-0.10409	-0.08378	-0.06693	-0.07927	-0.0916	-0.03876	0.01549	0.01878	0.01316	0.01108	0.01035	0.02748	0.05673	0.07826	0.09101	0.09884	0.09712	0.10244	0.1338	0.16503	0.19489	0.22476	0.22148	0.21673	0.23312	0.25385	0.26206	0.26497	0.26437	0.26118	0.26563	0.27956	0.28561	0.27486	0.27126	0.29784
subject 14	0.02942	0.03251	0.03561	-0.00914	-0.07183	-0.09508	-0.071	-0.04078	0.0171	0.07499	0.03698	-0.01062	-0.03347	-0.04217	-0.05822	-0.08714	-0.11361	-0.11559	-0.11757	-0.10941	-0.09898	-0.09655	-0.10078	-0.11138	-0.13898	-0.16659	-0.18325	-0.19991	-0.19789	-0.18887	-0.18404	-0.18425	-0.18695	-0.20086	-0.21476	-0.21328	-0.21026	-0.21892	-0.23426	-0.23977	-0.22809	-0.21713	-0.21345	-0.20976	-0.22161	-0.23691	-0.23154	-0.20893	-0.19275
subject 15	0.02456	0.01791	0.01127	-0.000491	-0.01472	-0.02098	-0.01233	-0.00417	-0.0163	-0.02843	-0.04236	-0.05707	-0.07079	-0.08283	-0.09394	-0.08563	-0.07731	-0.07864	-0.08369	-0.08794	-0.09098	-0.09488	-0.11034	-0.1258	-0.119	-0.10454	-0.09845	-0.10398	-0.1095	-0.11487	-0.12025	-0.12798	-0.13643	-0.14224	-0.14471	-0.14458	-0.12459	-0.10461	-0.07808	-0.04983	-0.04185	-0.0572	-0.07135	-0.07817	-0.08499	-0.06918	-0.0482	-0.02677	-0.00488
subject 16	-0.00686	-0.01542	-0.02399	-0.02408	-0.01894	-0.01108	0.00547	0.02203	0.03349	0.04411	0.04162	0.02471	0.01044	0.02128	0.03213	0.01716	-0.00814	-0.02382	-0.02031	-0.01679	-0.01702	-0.01744	-0.02269	-0.03156	-0.0341	-0.00968	0.01474	0.03072	0.04471	0.05143	0.04844	0.04592	0.05292	0.05992	0.06342	0.06516	0.06426	0.05675	0.04923	0.07263	0.09929	0.1024	0.08412	0.07073	0.08673	0.10273	0.11143	0.11784	0.12105
subject 17	0.00294	0.01896	0.03499	0.02362	0.00977	0.01927	0.03345	0.02613	0.01165	0.01224	0.02036	0.03029	0.04152	0.05316	0.0652	0.0504	-0.00199	-0.03585	-0.03262	-0.0309	-0.03367	-0.03791	-0.04944	-0.05995	-0.05925	-0.05855	-0.08015	-0.10176	-0.10305	-0.1025	-0.11214	-0.12382	-0.1146	-0.0984	-0.10192	-0.11529	-0.13257	-0.15264	-0.16168	-0.1597	-0.16268	-0.17259	-0.18072	-0.18528	-0.19642	-0.2273	-0.2472	-0.21216	-0.18163
subject 18	-0.08824	-0.05674	-0.02523	0.00817	0.04212	0.07474	0.10629	0.10293	0.02975	-0.03621	-0.04442	-0.05263	-0.07108	-0.09082	-0.0926	-0.08541	-0.09132	-0.11361	-0.13227	-0.13818	-0.1441	-0.1432	-0.14231	-0.14642	-0.15196	-0.15742	-0.16281	-0.16495	-0.16059	-0.15853	-0.17488	-0.19124	-0.17464	-0.15391	-0.15442	-0.16555	-0.17544	-0.18379	-0.18634	-0.16855	-0.15077	-0.15859	-0.16641	-0.17443	-0.1825	-0.1883	-0.19227	-0.18964	-0.1738
subject 19	-0.005	-0.01645	-0.02791	-0.03323	-0.03829	-0.04198	-0.04554	-0.03268	-0.01753	-0.0026	0.01228	0.00978	0.00282	-0.01604	-0.03875	-0.0459	-0.04683	-0.06609	-0.09423	-0.09813	-0.08794	-0.10928	-0.15235	-0.16646	-0.15697	-0.16497	-0.18976	-0.19089	-0.16526	-0.16042	-0.18332	-0.19762	-0.19833	-0.21038	-0.24376	-0.25819	-0.22971	-0.20865	-0.20819	-0.21426	-0.24289	-0.26222	-0.24024	-0.22314	-0.23536	-0.2465	-0.24817	-0.24754	-0.21166
subject 20	-0.00128	0.0035	0.00828	0.01967	0.03203	0.02482	0.0109	-0.02349	-0.07057	-0.08418	-0.06287	-0.05508	-0.07115	-0.08651	-0.0996	-0.11176	-0.1161	-0.12044	-0.1531	-0.18637	-0.1986	-0.20715	-0.21119	-0.21351	-0.21742	-0.22243	-0.21319	-0.18777	-0.17003	-0.16718	-0.16309	-0.15446	-0.14797	-0.16445	-0.18092	-0.142	-0.10061	-0.09405	-0.09463	-0.11698	-0.14856	-0.14796	-0.12353	-0.10596	-0.09691	-0.09461	-0.10671	-0.11355	-0.09813
subject 21	-0.01598	-0.01892	-0.02187	-0.02678	-0.03265	-0.0372	-0.03928	-0.04197	-0.06992	-0.09787	-0.12577	-0.15365	-0.17403	-0.18176	-0.19113	-0.23428	-0.27743	-0.2878	-0.28549	-0.2973	-0.33074	-0.36189	-0.36271	-0.36353	-0.36031	-0.35571	-0.34799	-0.33595	-0.32447	-0.31838	-0.31229	-0.29759	-0.28026	-0.2663	-0.25657	-0.24806	-0.24882	-0.24958	-0.25072	-0.25196	-0.23945	-0.21114	-0.18879	-0.20324	-0.2177	-0.20567	-0.18758	-0.18451	-0.19716
subject 22	-0.04757	-0.08452	-0.12148	-0.13477	-0.13919	-0.10715	-0.03135	0.02233	-0.02351	-0.06934	-0.06827	-0.0625	-0.08774	-0.13069	-0.15048	-0.12974	-0.11302	-0.13652	-0.16002	-0.18297	-0.2058	-0.22905	-0.25264	-0.26915	-0.2668	-0.26444	-0.27377	-0.2831	-0.30176	-0.32392	-0.33852	-0.34404	-0.34744	-0.3413	-0.33515	-0.34025	-0.34647	-0.35379	-0.36172	-0.36328	-0.35368	-0.34677	-0.36677	-0.38678	-0.39836	-0.40807	-0.41487	-0.41926	-0.41639
subject 23	-0.07024	-0.08969	-0.10715	-0.07587	-0.04542	-0.02462	-0.00769	-0.01977	-0.03469	-0.06493	-0.09385	-0.11738	-0.13916	-0.15525	-0.16987	-0.18056	-0.19932	-0.23573	-0.27707	-0.32744	-0.35525	-0.34809	-0.34076	-0.33323	-0.33868	-0.35875	-0.38193	-0.40811	-0.41408	-0.40344	-0.40141	-0.40542	-0.40728	-0.40787	-0.38733	-0.35624	-0.33754	-0.324	-0.33135	-0.34585	-0.36352	-0.38206	-0.38345	-0.38117	-0.34037	-0.29345	-0.33099	-0.3777	-0.37821
subject 24	-0.0018	-0.01884	-0.03589	-0.0569	-0.0785	-0.08678	-0.0905	-0.10522	-0.12677	-0.1286	-0.10986	-0.09511	-0.0874	-0.0907	-0.13003	-0.16826	-0.19712	-0.22599	-0.23841	-0.25047	-0.25729	-0.26318	-0.28	-0.30098	-0.33407	-0.37537	-0.39252	-0.38223	-0.37438	-0.37126	-0.37321	-0.39392	-0.41149	-0.39538	-0.37927	-0.37519	-0.37165	-0.3756	-0.38108	-0.38363	-0.38493	-0.38601	-0.38692	-0.37762	-0.35569	-0.34261	-0.34842	-0.3483	-0.32311
subject 25	0.01775	0.09668	0.17561	0.05114	-0.11616	-0.14534	-0.10086	-0.12056	-0.21027	-0.24036	-0.13418	-0.04402	-0.06071	-0.07739	-0.0918	-0.1061	-0.12208	-0.13851	-0.13724	-0.12459	-0.12323	-0.13656	-0.14329	-0.13135	-0.12245	-0.1454	-0.16835	-0.17108	-0.1719	-0.17827	-0.18661	-0.19436	-0.20164	-0.22067	-0.25797	-0.28351	-0.26671	-0.2502	-0.24021	-0.23021	-0.23739	-0.24714	-0.24696	-0.24244	-0.25003	-0.26873	-0.2749	-0.25758	-0.2464
subject 26	0.03092	0.01502	-0.0008676	-0.00839	-0.01353	-0.00186	0.02324	0.05133	0.08541	0.11027	0.06136	0.01246	-0.00376	-0.01589	-0.03155	-0.04896	-0.04955	-0.02911	-0.01309	-0.01249	-0.01189	-0.00066885	0.01055	0.00895	0.00369	-0.00925	-0.02834	-0.04319	-0.04957	-0.05741	-0.0769	-0.0964	-0.09401	-0.08889	-0.08763	-0.08831	-0.09793	-0.11871	-0.13186	-0.11831	-0.10475	-0.11569	-0.12662	-0.13045	-0.13226	-0.13511	-0.13879	-0.14699	-0.16424
subject 27	-0.13974	-0.16045	-0.18117	-0.25115	-0.33151	-0.36401	-0.37098	-0.3699	-0.36002	-0.315	-0.18967	-0.08213	-0.09323	-0.10433	-0.15453	-0.20651	-0.22603	-0.23653	-0.24056	-0.24043	-0.23869	-0.23486	-0.23418	-0.24242	-0.24907	-0.23899	-0.22892	-0.21366	-0.19791	-0.18863	-0.18164	-0.17216	-0.16077	-0.1523	-0.14839	-0.14614	-0.14987	-0.15388	-0.16395	-0.17403	-0.16376	-0.15045	-0.14479	-0.14248	-0.13286	-0.11653	-0.1113	-0.12687	-0.13882
subject 28	0.03739	0.04764	0.05789	0.03667	-0.00391	-0.05905	-0.16076	-0.26246	-0.25898	-0.23797	-0.22588	-0.22361	-0.22282	-0.23609	-0.24936	-0.24163	-0.22551	-0.20462	-0.17422	-0.14381	-0.17185	-0.20281	-0.21729	-0.21941	-0.22241	-0.22917	-0.23594	-0.2341	-0.23024	-0.22461	-0.21663	-0.20865	-0.20088	-0.19312	-0.18386	-0.17385	-0.16734	-0.16958	-0.17182	-0.18326	-0.19566	-0.19335	-0.17766	-0.16622	-0.18027	-0.19432	-0.19134	-0.18303	-0.18228
subject 29	0.00309	-0.01582	-0.03473	-0.04142	-0.04758	-0.06546	-0.08437	-0.09047	-0.09477	-0.09474	-0.09386	-0.10329	-0.11536	-0.08597	-0.04313	-0.02812	-0.02426	-0.03008	-0.04061	-0.06581	-0.09954	-0.13141	-0.162	-0.19268	-0.22345	-0.266	-0.31985	-0.34906	-0.35042	-0.35146	-0.35207	-0.35166	-0.34961	-0.33859	-0.3107	-0.29318	-0.29918	-0.30271	-0.2994	-0.2952	-0.28795	-0.27913	-0.26336	-0.24953	-0.24732	-0.24514	-0.24334	-0.24063	-0.22403
subject 30	-0.01156	0.00844	0.01262	-0.04123	-0.07599	-0.08531	-0.07766	-0.06057	-0.10363	-0.15368	-0.16434	-0.17567	-0.18873	-0.19463	-0.19338	-0.17188	-0.14227	-0.12979	-0.12737	-0.17751	-0.22021	-0.24951	-0.27758	-0.30474	-0.29874	-0.28371	-0.27758	-0.27403	-0.27992	-0.28459	-0.28762	-0.27292	-0.24838	-0.24322	-0.24194	-0.24912	-0.2553	-0.259	-0.24777	-0.2216	-0.2132	-0.21191	-0.21602	-0.21695	-0.19625	-0.1843	-0.18809	-0.18596	-0.17937
[truncated: 52 more columns]

## Sheet: Surface03 Rubber
Ankle joint moment
X	1	2	3	4	5	6	7	8	9	10	11	12	13	14	15	16	17	18	19	20	21	22	23	24	25	26	27	28	29	30	31	32	33	34	35	36	37	38	39	40	41	42	43	44	45	46	47	48	49
subject 1	-0.0405	-0.02171	-0.00293	0.04179	0.12006	0.19834	0.11791	0.01414	-0.0781	-0.1444	-0.21071	-0.23799	-0.25181	-0.2834	-0.39625	-0.5091	-0.63659	-0.77324	-0.91113	-1.072	-1.23287	-1.3796	-1.51145	-1.6433	-1.71589	-1.78355	-1.85419	-1.93016	-2.00612	-2.0932	-2.18315	-2.26689	-2.3299	-2.39291	-2.44433	-2.48996	-2.53487	-2.57339	-2.61191	-2.65392	-2.69892	-2.74391	-2.7561	-2.76742	-2.7835	-2.80641	-2.82932	-2.84135	-2.85141
subject 2	-0.09042	-0.07679	-0.06391	-0.0695	-0.07059	-0.01867	0.03601	0.11144	0.16416	0.09477	-0.00475	-0.22782	-0.40367	-0.42604	-0.46038	-0.52631	-0.62842	-0.80964	-0.95873	-1.04893	-1.14805	-1.26098	-1.3671	-1.46424	-1.55698	-1.64477	-1.7294	-1.81099	-1.8857	-1.95475	-2.01494	-2.06893	-2.11563	-2.158	-2.21248	-2.27302	-2.31492	-2.34906	-2.40177	-2.46083	-2.48031	-2.4889	-2.51522	-2.54533	-2.56079	-2.57393	-2.58827	-2.60273	-2.60746
subject 3	-0.09442	-0.10098	-0.10755	-0.08266	-0.05317	-0.02631	-0.00035696	0.01134	0.01418	0.01794	0.02265	0.00369	-0.05704	-0.11911	-0.18553	-0.24834	-0.28077	-0.3132	-0.39071	-0.46921	-0.53688	-0.60266	-0.66883	-0.73515	-0.80853	-0.88669	-0.95454	-1.01067	-1.06501	-1.1159	-1.16732	-1.22069	-1.27481	-1.33696	-1.3991	-1.47577	-1.55309	-1.64275	-1.73495	-1.79138	-1.83262	-1.87797	-1.92636	-1.9848	-2.05569	-2.11135	-2.13455	-2.16488	-2.22538
subject 4	-0.12009	-0.11401	-0.10793	-0.10674	-0.10576	-0.07855	-0.049	0.01517	0.08418	0.18973	0.30241	0.33991	0.35815	0.25069	0.10248	0.04333	0.01982	-0.05359	-0.1512	-0.26917	-0.39898	-0.51825	-0.63025	-0.75376	-0.88664	-0.99062	-1.06685	-1.14882	-1.23729	-1.3065	-1.35004	-1.40374	-1.47347	-1.53449	-1.57909	-1.62363	-1.66805	-1.70839	-1.73745	-1.77233	-1.82732	-1.87692	-1.90255	-1.92791	-1.95164	-1.97521	-1.99738	-2.01928	-2.03723
subject 5	-0.09981	-0.08543	-0.07105	-0.06022	-0.05219	-0.03345	0.06243	0.15832	0.21564	0.25505	0.20308	-0.13222	-0.46751	-0.49072	-0.43829	-0.38257	-0.32116	-0.25976	-0.45105	-0.66229	-0.80507	-0.87596	-0.94953	-1.07529	-1.20105	-1.27113	-1.30558	-1.34858	-1.4331	-1.51762	-1.59294	-1.66488	-1.73289	-1.7914	-1.84991	-1.88172	-1.90896	-1.93433	-1.95705	-1.97976	-2.0037	-2.02766	-2.05591	-2.08786	-2.11692	-2.11936	-2.1218	-2.12645	-2.13226
subject 6	0.04715	0.03901	0.0316	0.04172	0.05808	0.14769	0.23185	0.27507	0.31271	0.32031	0.32251	0.30252	0.2841	0.27081	0.26377	0.27325	0.22545	0.05234	-0.12535	-0.31146	-0.42889	-0.43987	-0.48378	-0.57107	-0.65461	-0.7339	-0.78414	-0.80643	-0.84262	-0.89023	-0.92539	-0.95184	-1.00871	-1.08363	-1.1631	-1.24485	-1.31502	-1.38037	-1.44537	-1.51025	-1.56131	-1.60858	-1.65789	-1.70763	-1.74452	-1.77936	-1.8402	-1.90386	-1.93521
subject 7	-0.06635	-0.0474	-0.02844	0.00399	0.04148	0.12987	0.27936	0.42022	0.52228	0.62434	0.5646	0.48867	0.38651	0.26935	0.17796	0.13163	0.08344	0.01655	-0.05034	-0.18114	-0.32614	-0.45399	-0.56756	-0.67408	-0.76181	-0.84954	-0.92372	-0.99791	-1.08412	-1.17485	-1.24422	-1.28797	-1.33299	-1.38373	-1.43447	-1.46073	-1.48453	-1.52832	-1.58354	-1.63849	-1.69298	-1.74699	-1.79603	-1.84507	-1.8993	-1.95467	-1.98995	-2.0085	-2.03059
subject 8	0.15168	0.05553	-0.04062	-0.03247	-0.01485	-0.0276	-0.04643	-0.04782	-0.04341	-0.03969	-0.03632	-0.04766	-0.06949	-0.15038	-0.29033	-0.41181	-0.50744	-0.5928	-0.65765	-0.7392	-0.87088	-1.01127	-1.1952	-1.37314	-1.48519	-1.59724	-1.70209	-1.80693	-1.92114	-2.03619	-2.14368	-2.24967	-2.32995	-2.40165	-2.47437	-2.54759	-2.61067	-2.66651	-2.72487	-2.78573	-2.84549	-2.90371	-2.9628	-3.02361	-3.06841	-3.06515	-3.0699	-3.11466	-3.15296
subject 9	-0.058	-0.04823	-0.03613	-0.00571	0.02722	0.06877	0.11446	0.16819	0.26384	0.41016	0.41246	0.30435	-0.15439	-0.77872	-0.86434	-0.80887	-0.62745	-0.43734	-0.47744	-0.53736	-0.72748	-0.90261	-1.03156	-1.11481	-1.11627	-1.16541	-1.26795	-1.33971	-1.38962	-1.45008	-1.5151	-1.58065	-1.64633	-1.66656	-1.68294	-1.69584	-1.71181	-1.745	-1.78067	-1.82328	-1.85208	-1.85809	-1.87375	-1.89942	-1.92284	-1.94477	-1.95767	-1.967	-1.99961
subject 10	-0.03904	-0.07189	-0.1032	-0.09657	-0.08656	-0.0368	0.0195	0.12485	0.23038	0.33694	0.42441	0.43358	0.42641	0.36614	0.30951	0.26253	0.21191	0.15333	0.0745	-0.04146	-0.1693	-0.31554	-0.44531	-0.55336	-0.65698	-0.75559	-0.84009	-0.91103	-0.9683	-1.01433	-1.07848	-1.15532	-1.21185	-1.25634	-1.28814	-1.31361	-1.35572	-1.40477	-1.44615	-1.48491	-1.51641	-1.54592	-1.58667	-1.62983	-1.65357	-1.67422	-1.70751	-1.74216	-1.76394
subject 11	-0.07229	-0.04001	-0.00773	-0.00316	-0.0011	0.07479	0.16544	0.25608	0.34671	0.39033	0.41043	0.37972	0.3127	0.24074	0.16382	0.10477	0.07072	0.03771	0.00678	-0.02812	-0.0749	-0.13141	-0.23653	-0.34406	-0.47811	-0.61217	-0.72136	-0.83055	-0.93504	-1.0391	-1.13546	-1.23028	-1.31778	-1.40284	-1.48228	-1.55891	-1.63017	-1.69759	-1.76952	-1.84595	-1.91651	-1.97887	-2.04169	-2.10546	-2.16888	-2.23125	-2.2903	-2.33275	-2.37235
subject 12	-0.06799	-0.04215	-0.01631	0.03479	0.08696	0.23293	0.38723	0.53802	0.68832	0.6339	0.53955	0.3538	0.14462	0.03208	-0.04912	-0.15214	-0.26389	-0.3703	-0.47412	-0.651	-0.87029	-1.04231	-1.18172	-1.29761	-1.39434	-1.48195	-1.5608	-1.6447	-1.7343	-1.81077	-1.86975	-1.9342	-2.00729	-2.07573	-2.13542	-2.18911	-2.22921	-2.2747	-2.33511	-2.39305	-2.4424	-2.4853	-2.49953	-2.51744	-2.55743	-2.59563	-2.61815	-2.64059	-2.66191
subject 13	-0.30326	-0.18939	-0.088	-0.1364	-0.19183	-0.28596	-0.37478	-0.4459	-0.48839	-0.46647	-0.44105	-0.41005	-0.39939	-0.41248	-0.38347	-0.31838	-0.29566	-0.2994	-0.25841	-0.19754	-0.3265	-0.51241	-0.74776	-0.9921	-1.12476	-1.24812	-1.39396	-1.5376	-1.65483	-1.77091	-1.88072	-1.98822	-2.08799	-2.2064	-2.36675	-2.48761	-2.54526	-2.59664	-2.64071	-2.69828	-2.76741	-2.8293	-2.88667	-2.93788	-2.98636	-3.02322	-3.05659	-3.09762	-3.14005
subject 14	-0.04404	-0.04462	-0.0452	-0.03468	-0.02099	-0.00455	0.01407	0.03281	0.05179	0.06912	0.0733	0.07748	0.0853	0.09358	0.05622	-0.00396	-0.084	-0.18887	-0.28285	-0.33874	-0.39463	-0.53613	-0.67762	-0.8056	-0.92971	-1.04007	-1.13943	-1.23525	-1.324	-1.4125	-1.49905	-1.58561	-1.6579	-1.7284	-1.76592	-1.78695	-1.81933	-1.86589	-1.90968	-1.94377	-1.97785	-2.01756	-2.05728	-2.09595	-2.13433	-2.17887	-2.22832	-2.26626	-2.28114
subject 15	-0.03842	-0.04088	-0.04333	-0.03111	-0.01337	0.01276	0.04896	0.08685	0.13234	0.17784	0.13821	0.09007	0.00595	-0.09872	-0.19751	-0.28601	-0.37433	-0.46088	-0.54743	-0.68735	-0.83913	-0.95788	-1.04912	-1.14312	-1.24448	-1.34585	-1.42006	-1.49426	-1.58174	-1.6742	-1.74856	-1.80119	-1.86318	-1.96723	-2.07127	-2.10853	-2.1391	-2.19582	-2.26746	-2.32994	-2.37638	-2.42098	-2.44719	-2.4734	-2.48651	-2.49672	-2.52859	-2.5785	-2.61189
subject 16	-0.05487	-0.04272	-0.03058	-0.00964	0.01209	0.01102	0.00538	0.05783	0.12965	0.14731	0.1379	0.17119	0.23499	0.26018	0.24677	0.24153	0.24775	0.20624	0.06927	-0.05272	-0.12978	-0.20562	-0.27533	-0.34533	-0.41845	-0.49157	-0.54836	-0.60515	-0.66183	-0.71851	-0.80086	-0.88835	-0.94956	-1.002	-1.03049	-1.04701	-1.08869	-1.14836	-1.20078	-1.24597	-1.30138	-1.37112	-1.43493	-1.48689	-1.54285	-1.61079	-1.6734	-1.70935	-1.74044
subject 17	-0.03198	0.00393	0.03984	0.05327	0.06027	0.09131	0.14156	0.19771	0.26562	0.3265	0.33113	0.33576	0.29331	0.24497	0.20937	0.18015	0.11705	0.0116	-0.11068	-0.29185	-0.47301	-0.59233	-0.71165	-0.82328	-0.93272	-1.04071	-1.14754	-1.2486	-1.33812	-1.42937	-1.53444	-1.63952	-1.71433	-1.78536	-1.86369	-1.94566	-2.02302	-2.0946	-2.17054	-2.26176	-2.35297	-2.366	-2.37903	-2.40608	-2.43714	-2.47732	-2.5248	-2.56215	-2.57924
subject 18	-0.07657	-0.09022	-0.10387	-0.07338	-0.0336	0.01378	0.06521	0.12378	0.19015	0.26481	0.35842	0.43823	0.42596	0.41369	0.24129	0.06163	-0.0605	-0.16663	-0.32002	-0.50379	-0.66497	-0.79677	-0.92864	-1.0607	-1.19278	-1.32505	-1.45732	-1.54636	-1.63129	-1.71622	-1.80115	-1.88626	-1.9715	-2.0447	-2.09919	-2.15734	-2.22863	-2.30028	-2.37972	-2.45915	-2.48053	-2.49321	-2.54008	-2.60192	-2.63706	-2.64772	-2.65924	-2.67238	-2.68605
subject 19	-0.07078	-0.04184	-0.01289	0.01626	0.04832	0.11467	0.17394	0.18007	0.16217	0.01511	-0.11897	-0.19987	-0.25884	-0.24654	-0.28391	-0.45251	-0.60312	-0.71438	-0.83261	-0.96363	-1.09626	-1.23139	-1.33902	-1.41038	-1.48032	-1.54866	-1.6322	-1.73036	-1.82154	-1.90698	-1.97398	-2.02807	-2.0742	-2.11559	-2.14346	-2.16455	-2.21021	-2.2661	-2.29551	-2.31586	-2.33062	-2.34384	-2.37244	-2.40434	-2.41485	-2.42196	-2.42583	-2.42936	-2.43102
subject 20	0.01585	0.02045	0.02506	0.04598	0.06689	0.09821	0.12953	0.20181	0.27409	0.07	-0.13409	-0.30352	-0.47295	-0.41337	-0.35379	-0.49064	-0.62749	-0.74097	-0.85445	-0.97667	-1.09889	-1.21542	-1.33194	-1.39325	-1.45456	-1.54778	-1.64101	-1.70288	-1.76476	-1.84964	-1.93452	-1.98117	-2.02783	-2.06332	-2.09882	-2.17933	-2.25984	-2.31174	-2.36364	-2.42489	-2.48614	-2.51723	-2.54832	-2.62555	-2.70278	-2.69991	-2.69704	-2.75146	-2.80589
subject 21	-0.11409	-0.05298	0.00814	0.0127	0.01727	0.03431	0.05135	0.14417	0.23699	0.26551	0.29404	0.30342	0.31279	0.16737	0.02194	-0.08315	-0.18823	-0.22558	-0.26293	-0.38277	-0.50261	-0.57244	-0.64227	-0.72873	-0.8152	-0.93687	-1.05855	-1.1212	-1.18385	-1.25212	-1.3204	-1.43771	-1.55503	-1.58916	-1.62329	-1.69692	-1.77054	-1.80774	-1.84493	-1.89884	-1.95276	-2.03791	-2.12306	-2.15436	-2.18566	-2.24321	-2.30076	-2.311	-2.32125
subject 22	-0.03945	-0.09977	-0.1601	-0.12902	-0.08962	-0.08229	-0.08138	-0.04483	0.0036	0.0485	0.09162	0.158	0.24099	0.26198	0.22098	0.1664	0.09281	0.02872	-0.01639	-0.07407	-0.16951	-0.27674	-0.4429	-0.6039	-0.70798	-0.81206	-0.92434	-1.03662	-1.12261	-1.20621	-1.2853	-1.36349	-1.4658	-1.57615	-1.63678	-1.67255	-1.73747	-1.8232	-1.9014	-1.97206	-2.02404	-2.04985	-2.08999	-2.15878	-2.21855	-2.25129	-2.28186	-2.3016	-2.32228
subject 23	-0.04918	-0.0917	-0.13423	-0.05749	0.01925	0.12569	0.23213	0.28429	0.33645	0.21812	0.09979	-2.55e-05	-0.09984	-0.07761	-0.05538	-0.13727	-0.21916	-0.35887	-0.49858	-0.66158	-0.82457	-0.86198	-0.89938	-0.96975	-1.04013	-1.16743	-1.29474	-1.31152	-1.32829	-1.42728	-1.52627	-1.51437	-1.50246	-1.58176	-1.66105	-1.73887	-1.81669	-1.87878	-1.94087	-1.98843	-2.03599	-2.08314	-2.13029	-2.16191	-2.19353	-2.22236	-2.2512	-2.29356	-2.33592
subject 24	0.04989	0.12775	0.20561	0.2837	0.36183	0.40287	0.42412	0.42511	0.404	0.37209	0.3155	0.25164	0.13937	0.02709	-0.06372	-0.15355	-0.30277	-0.46849	-0.61459	-0.74809	-0.89464	-1.05817	-1.19874	-1.27423	-1.35295	-1.46562	-1.57829	-1.66194	-1.74282	-1.84097	-1.94521	-2.05238	-2.1618	-2.25451	-2.32124	-2.38596	-2.44347	-2.50048	-2.54678	-2.59307	-2.6389	-2.68466	-2.71495	-2.73849	-2.77758	-2.83092	-2.85962	-2.8421	-2.8312
subject 25	0.00692	-0.01796	-0.03925	0.02737	0.08814	0.0802	0.08367	0.17265	0.24949	0.26111	0.22984	0.02272	-0.15867	-0.25645	-0.32844	-0.33225	-0.3697	-0.48071	-0.60207	-0.74238	-0.85978	-0.94169	-1.0224	-1.10152	-1.19172	-1.2944	-1.36343	-1.4001	-1.48033	-1.59633	-1.69105	-1.77089	-1.82441	-1.8623	-1.89424	-1.92318	-2.00258	-2.103	-2.17243	-2.23126	-2.26928	-2.30157	-2.33212	-2.3623	-2.39428	-2.42654	-2.48877	-2.55425	-2.58169
subject 26	0.00618	-0.00425	-0.01468	0.04922	0.14101	0.20345	0.23067	0.22834	0.09294	-0.04245	-0.17271	-0.30246	-0.37628	-0.41814	-0.46264	-0.51176	-0.56821	-0.69791	-0.82761	-0.94117	-1.05115	-1.15844	-1.26348	-1.35174	-1.39525	-1.43877	-1.51713	-1.59549	-1.66488	-1.73091	-1.79181	-1.84655	-1.90282	-1.96594	-2.02905	-2.0825	-2.13498	-2.19191	-2.2514	-2.29432	-2.30825	-2.32526	-2.37311	-2.42096	-2.46257	-2.50279	-2.52956	-2.54513	-2.55748
subject 27	-0.07505	-0.06587	-0.05669	-0.02478	0.0081	0.0521	0.0971	0.19263	0.29521	0.40337	0.51263	0.38223	0.19039	-0.00217	-0.19497	-0.29176	-0.35016	-0.41393	-0.48031	-0.55619	-0.6376	-0.72353	-0.81259	-0.91376	-1.02479	-1.10106	-1.14396	-1.20978	-1.30152	-1.3827	-1.4498	-1.51783	-1.58733	-1.64483	-1.67972	-1.71538	-1.75282	-1.78823	-1.81805	-1.85114	-1.89552	-1.94371	-2.00877	-2.06888	-2.09922	-2.12691	-2.13116	-2.13559	-2.14261
subject 28	-0.03018	-0.03395	-0.03772	-0.13447	-0.24483	-0.54644	-0.91362	-0.97199	-0.83869	-0.71415	-0.59875	-0.58305	-0.7433	-0.88743	-0.97881	-1.0691	-1.15025	-1.2314	-1.3284	-1.42574	-1.50364	-1.57814	-1.65003	-1.72093	-1.76767	-1.79804	-1.85508	-1.94244	-1.99646	-1.98586	-1.97853	-1.9833	-1.9937	-2.06465	-2.1356	-2.16588	-2.19435	-2.20226	-2.20596	-2.20467	-2.20128	-2.21754	-2.24837	-2.25209	-2.22223	-2.22228	-2.28614	-2.3281	-2.27761
subject 29	-0.01584	-0.04511	-0.07063	-0.05114	-0.0343	-0.03201	-0.02096	0.01928	0.05944	0.09941	0.15129	0.22222	0.27641	0.31106	0.25743	0.12812	0.01599	-0.0854	-0.14355	-0.18246	-0.35166	-0.55994	-0.70778	-0.84462	-1.0212	-1.20109	-1.30377	-1.40724	-1.52022	-1.62796	-1.7069	-1.78559	-1.86343	-1.9479	-2.04727	-2.13306	-2.19714	-2.26176	-2.32703	-2.39617	-2.46863	-2.51386	-2.54207	-2.56549	-2.58677	-2.62097	-2.65905	-2.68179	-2.70174
subject 30	-0.02764	-0.04161	-0.04331	-0.00736	0.00699	-0.00105	0.03201	0.07975	0.10652	0.13679	0.18021	0.19065	0.16443	0.14007	0.11644	0.08712	0.06238	0.05559	0.03847	0.00902	-0.01034	-0.02542	-0.19129	-0.35453	-0.47173	-0.55246	-0.58651	-0.63829	-0.69826	-0.77667	-0.8465	-0.86946	-0.90102	-0.94437	-1.0261	-1.127	-1.16681	-1.20612	-1.27408	-1.32721	-1.35841	-1.42423	-1.50876	-1.55569	-1.59786	-1.638	-1.66421	-1.66827	-1.69402
Y
subject 1	-0.00824	0.00259	0.01341	0.00697	-0.02183	-0.05062	-0.02573	0.00706	0.03441	0.04954	0.06467	0.05494	0.03664	0.02277	0.02917	0.03557	0.04882	0.06635	0.08398	0.10347	0.12297	0.1296	0.1227	0.11581	0.10883	0.10186	0.09983	0.10666	0.11349	0.11163	0.10753	0.10123	0.08758	0.07394	0.07692	0.08822	0.09839	0.09875	0.0991	0.10598	0.11845	0.13092	0.13683	0.14257	0.14944	0.15793	0.16641	0.17019	0.1731
subject 2	0.01093	0.00418	-0.00233	-0.00319	-0.00514	-0.02001	-0.03289	-0.0309	-0.02415	0.00819	0.03664	0.04913	0.05558	0.04242	0.03042	0.0215	0.02373	0.05034	0.07902	0.11152	0.13993	0.16198	0.17295	0.1693	0.15851	0.13967	0.12931	0.12711	0.13065	0.13891	0.12831	0.10451	0.08464	0.06709	0.06074	0.05998	0.04952	0.03502	0.02511	0.01676	0.01341	0.01144	0.01182	0.0127	0.02818	0.04598	0.05691	0.06709	0.07978
subject 3	-0.02657	-0.00081506	0.02494	0.04739	0.06935	0.05784	0.03486	0.02091	0.01257	-0.00351	-0.02766	-0.04216	-0.03963	-0.03051	0.00015684	0.03016	0.05457	0.07898	0.0788	0.07809	0.09501	0.11502	0.14078	0.16874	0.17323	0.16181	0.16112	0.17264	0.18754	0.20899	0.22503	0.22103	0.21526	0.19031	0.16537	0.18962	0.21607	0.21259	0.20298	0.17951	0.15016	0.13426	0.12831	0.12491	0.12465	0.12249	0.1163	0.11659	0.14422
subject 4	0.05099	0.0196	-0.01179	-0.00866	-0.00407	-0.01423	-0.0257	-0.03636	-0.0469	-0.03934	-0.02824	-0.01044	0.0091	0.0524	0.10341	0.10553	0.0881	0.08662	0.09287	0.09685	0.09951	0.10028	0.09977	0.11744	0.14995	0.16357	0.15906	0.16473	0.18189	0.18805	0.17953	0.18917	0.22748	0.25138	0.24815	0.24963	0.26179	0.28267	0.32766	0.36488	0.37526	0.38397	0.3852	0.38604	0.38451	0.38352	0.38745	0.38858	0.34677
subject 5	-0.02048	-0.01403	-0.00757	-0.00265	0.00107	0.00842	0.04187	0.07533	0.09516	0.10866	0.12515	0.15092	0.17669	0.16742	0.14965	0.13259	0.11674	0.10089	0.08289	0.06472	0.06798	0.09375	0.11763	0.10484	0.09205	0.07588	0.05755	0.04671	0.07224	0.09778	0.10248	0.09954	0.0884	0.05745	0.02651	0.03141	0.04245	0.04906	0.04941	0.04976	0.04005	0.03008	0.02614	0.0274	0.02744	0.01611	0.00479	0.01298	0.0313
subject 6	-0.07453	-0.03424	0.00466	0.00967	0.01283	-0.00563	-0.02488	-0.05006	-0.07602	-0.10623	-0.12589	-0.10233	-0.08929	-0.11045	-0.12702	-0.13141	-0.10971	-0.03091	0.0328	0.06885	0.0753	0.03587	0.04671	0.1238	0.1647	0.16488	0.16473	0.16427	0.17766	0.20242	0.2113	0.20906	0.218	0.23358	0.26217	0.29726	0.30149	0.29287	0.31451	0.34651	0.35648	0.36039	0.37695	0.39623	0.43419	0.47511	0.47526	0.47098	0.5212
subject 7	-0.01656	-0.00105	0.01446	0.03274	0.05207	0.06783	0.07932	0.09735	0.14482	0.19228	0.19559	0.19447	0.19917	0.20719	0.20762	0.19477	0.18291	0.18084	0.17878	0.22239	0.27615	0.31043	0.32845	0.34198	0.34351	0.34504	0.33647	0.32791	0.37609	0.44557	0.47421	0.45384	0.43757	0.43969	0.4418	0.44007	0.43795	0.44337	0.45311	0.45963	0.46052	0.45982	0.44318	0.42654	0.42986	0.43762	0.43248	0.4166	0.40782
subject 8	0.01555	-0.01775	-0.05106	-0.04408	-0.03344	-0.01971	-0.00536	0.02227	0.05433	0.03535	-0.00916	-0.03707	-0.05312	-0.07443	-0.10102	-0.14121	-0.20045	-0.24053	-0.24227	-0.25138	-0.28262	-0.30978	-0.31652	-0.32092	-0.29946	-0.278	-0.34336	-0.40872	-0.43642	-0.46069	-0.44259	-0.41601	-0.45678	-0.52001	-0.56059	-0.58985	-0.61545	-0.63845	-0.65676	-0.67037	-0.70096	-0.7553	-0.7921	-0.7938	-0.79181	-0.77873	-0.77458	-0.81504	-0.85069
subject 9	0.01537	0.01409	0.01382	0.02154	0.031	0.04642	0.0487	0.02545	0.02998	0.0681	0.11655	0.17293	0.17299	0.14646	0.08128	0.00598	0.01415	0.03095	0.04418	0.0554	0.05335	0.06106	0.09877	0.11426	0.09001	0.09022	0.11783	0.11951	0.10278	0.07258	0.03655	0.01684	0.00091456	-0.02718	-0.05588	-0.07449	-0.09107	-0.09624	-0.0989	-0.09458	-0.0946	-0.10178	-0.09991	-0.08864	-0.08333	-0.08193	-0.06011	-0.03023	-0.03488
subject 10	0.00665	0.02418	0.0408	0.03504	0.02637	-0.01632	-0.05309	-0.04541	-0.0423	-0.06369	-0.08615	-0.11297	-0.13123	-0.12168	-0.11067	-0.09581	-0.08178	-0.06956	-0.051	-0.02082	0.0271	0.10251	0.13919	0.12481	0.12695	0.14768	0.14771	0.12782	0.1247	0.13535	0.15063	0.16915	0.15829	0.12998	0.13377	0.15361	0.15909	0.15859	0.17103	0.18789	0.19033	0.1888	0.16985	0.14716	0.16183	0.18244	0.1891	0.19424	0.21811
subject 11	0.06415	0.04194	0.01972	0.00808	-0.0026	-0.00349	-0.00242	-0.02991	-0.06693	-0.08949	-0.10481	-0.10911	-0.10553	-0.10311	-0.10186	-0.09258	-0.07207	-0.05708	-0.05312	-0.03808	0.01021	0.05903	0.11048	0.16055	0.19542	0.23029	0.2332	0.23611	0.25609	0.27763	0.28578	0.29126	0.29509	0.29837	0.29516	0.28871	0.27414	0.25377	0.24584	0.25034	0.24747	0.2343	0.22691	0.23109	0.23984	0.2623	0.28356	0.2988	0.31582
subject 12	-0.04446	-0.05819	-0.07192	-0.09741	-0.1234	-0.07076	-0.01113	-0.04389	-0.08955	-0.08105	-0.06199	-0.04706	-0.03319	-0.04617	-0.06784	-0.06042	-0.04137	-0.05587	-0.08665	-0.06975	-0.02517	-0.00769	-0.00892	-0.02164	-0.04375	-0.03275	0.01003	0.03378	0.036	0.03581	0.03241	0.03481	0.04639	0.04615	0.02365	0.00533	-0.0035	-0.01488	-0.03328	-0.0401	-0.00687	0.02745	0.06662	0.09558	0.06329	0.03709	0.0644	0.08945	0.07963
subject 13	-0.06732	0.09239	0.24062	0.25122	0.2751	0.372	0.47042	0.57391	0.64242	0.63222	0.6012	0.53685	0.4722	0.40718	0.34335	0.28054	0.24709	0.232	0.29969	0.40418	0.44498	0.46666	0.52791	0.59635	0.59768	0.59341	0.60141	0.60659	0.57784	0.55232	0.54447	0.55167	0.60901	0.64352	0.62666	0.64023	0.70247	0.74528	0.76543	0.79307	0.82713	0.86026	0.89281	0.90351	0.9045	0.87134	0.82793	0.84566	0.8745
subject 14	-0.01082	0.0064	0.02362	0.00288	-0.02871	-0.02225	0.01463	0.02672	-0.01077	-0.04383	-0.04148	-0.03913	-0.02466	-0.00868	-0.01107	-0.02265	-0.03651	-0.05322	-0.05604	-0.01026	0.03552	0.0609	0.08628	0.08025	0.06524	0.05492	0.04836	0.04667	0.0547	0.06172	0.06062	0.05952	0.06458	0.07042	0.05444	0.02757	0.00692	-0.00594	-0.02173	-0.04778	-0.07384	-0.07964	-0.08545	-0.086	-0.08504	-0.05978	-0.01508	-0.0009671	-0.04803
subject 15	-0.02947	-0.01924	-0.00901	-0.05885	-0.13122	-0.14157	-0.0775	-0.02693	-0.03707	-0.04721	0.00241	0.058	0.09115	0.11147	0.12847	0.13967	0.15471	0.20818	0.26165	0.28316	0.29758	0.32923	0.37526	0.40132	0.37417	0.34701	0.40102	0.45502	0.48758	0.5121	0.52105	0.51131	0.50252	0.49798	0.49344	0.48696	0.48028	0.50713	0.55315	0.57662	0.56063	0.54666	0.55282	0.55898	0.54959	0.53675	0.55829	0.60848	0.64403
subject 16	-0.00394	0.00164	0.00722	0.05931	0.11561	0.08396	0.03471	0.04787	0.08183	0.03062	-0.06317	-0.09042	-0.07015	-0.0688	-0.08635	-0.09175	-0.08013	-0.0385	0.06313	0.14826	0.18385	0.21765	0.24244	0.26929	0.31864	0.368	0.36173	0.35547	0.33469	0.31259	0.35228	0.40434	0.48024	0.5641	0.61373	0.64626	0.66719	0.67983	0.69754	0.72031	0.73544	0.73988	0.74305	0.74369	0.76729	0.85976	0.93004	0.88937	0.85425
subject 17	0.00359	0.00496	0.00633	-0.0001672	-0.00891	0.00368	0.03333	0.03512	-0.01882	-0.06649	-0.06394	-0.06139	-0.03224	0.0002403	0.03902	0.08095	0.09796	0.0838	0.06614	0.03621	0.00628	0.04403	0.08179	0.10219	0.11764	0.15629	0.21349	0.252	0.25313	0.25004	0.21316	0.17629	0.12366	0.06907	0.10609	0.18893	0.22933	0.21668	0.20518	0.19771	0.19024	0.18291	0.17559	0.20029	0.23415	0.23544	0.21069	0.18578	0.16056
subject 18	-0.00541	-0.02859	-0.05177	-0.03302	-0.00543	0.00513	0.0066	-0.00943	-0.04457	-0.06439	-0.04919	-0.03065	0.01017	0.05099	0.10986	0.16955	0.19378	0.20816	0.2322	0.26243	0.25709	0.2055	0.18665	0.26055	0.33076	0.36228	0.3938	0.43225	0.47136	0.54113	0.62171	0.62451	0.56748	0.54418	0.57335	0.59107	0.56755	0.54501	0.54391	0.54281	0.57784	0.6183	0.62408	0.6147	0.61322	0.61899	0.62451	0.62959	0.63191
subject 19	0.01388	-0.00207	-0.01748	-0.01972	-0.02464	-0.06117	-0.07604	0.07146	0.19252	0.17141	0.15834	0.17822	0.18008	0.12334	0.07241	0.03681	0.01409	0.01954	0.00705	-0.03837	-0.05333	-0.02108	-0.01527	-0.04434	-0.06213	-0.06723	-0.05792	-0.03473	-0.03306	-0.04908	-0.08852	-0.14437	-0.18552	-0.21795	-0.22986	-0.23151	-0.2548	-0.2871	-0.29399	-0.29219	-0.31228	-0.33839	-0.33393	-0.32292	-0.31816	-0.3144	-0.35984	-0.41063	-0.34933
subject 20	0.05426	0.08282	0.11137	0.0646	0.01783	0.00781	-0.00221	0.02121	0.04464	0.03998	0.03533	0.06212	0.08891	0.03922	-0.01047	0.03207	0.0746	0.02095	-0.03271	0.00932	0.05135	0.02677	0.00218	0.02682	0.05146	0.09632	0.14119	0.1098	0.07842	0.11329	0.14816	0.12025	0.09233	0.07907	0.06581	0.04279	0.01977	0.07649	0.13322	0.05762	-0.01798	0.01228	0.04254	0.03968	0.03682	0.02683	0.01683	0.01003	0.00324
subject 21	0.01882	0.00417	-0.01049	0.00634	0.02317	0.03189	0.04061	0.01149	-0.01763	-0.0057	0.00622	0.00829	0.01035	0.05309	0.09583	0.16188	0.22793	0.21852	0.20912	0.19883	0.18853	0.21732	0.24612	0.38236	0.5186	0.39187	0.26514	0.29992	0.33469	0.32537	0.31606	0.37779	0.43952	0.42913	0.41874	0.37322	0.3277	0.33248	0.33727	0.37911	0.42095	0.37059	0.32022	0.37786	0.43549	0.34724	0.25899	0.32529	0.39159
subject 22	-0.00136	0.00856	0.01848	0.01799	0.01656	-0.01399	-0.05037	-0.05214	-0.04238	-0.00679	0.04171	0.03931	0.00056016	-0.03049	-0.05384	-0.05256	-0.01682	0.02387	0.07449	0.11749	0.13763	0.15533	0.1608	0.1642	0.14492	0.12563	0.15318	0.18073	0.1353	0.08323	0.18034	0.30728	0.30664	0.26348	0.26057	0.27778	0.30835	0.34845	0.37178	0.37834	0.37521	0.35851	0.33383	0.29321	0.28415	0.36978	0.44502	0.46823	0.48739
subject 23	-0.04069	0.01021	0.06111	0.02826	-0.00459	-0.05228	-0.09997	-0.07598	-0.05199	-0.02725	-0.00251	0.03633	0.07517	0.04366	0.01216	0.09722	0.18228	0.09926	0.01624	0.14163	0.26701	0.22419	0.18137	0.1951	0.20882	0.23382	0.25882	0.24397	0.22911	0.25855	0.28798	0.24307	0.19816	0.2365	0.27485	0.30513	0.33542	0.39161	0.4478	0.44268	0.43755	0.42089	0.40424	0.41925	0.43426	0.37625	0.31823	0.31753	0.31682
subject 24	-0.01732	-0.02665	-0.03598	-0.03396	-0.02954	-0.04997	-0.08364	-0.08674	-0.05648	-0.02816	-0.00429	0.02335	0.0761	0.12884	0.07361	0.01347	0.04128	0.09351	0.13038	0.15738	0.17539	0.18171	0.18563	0.18276	0.18084	0.18891	0.19698	0.12702	0.04963	0.05861	0.09807	0.10873	0.09723	0.09051	0.09122	0.09238	0.09515	0.09704	0.07975	0.06246	0.05437	0.04766	0.04969	0.05555	0.05945	0.06156	0.06692	0.0784	0.08086
subject 25	-0.09148	-0.06404	-0.04135	-0.13491	-0.21745	-0.1704	-0.12645	-0.10573	-0.08618	-0.07296	-0.08765	-0.21673	-0.29424	-0.20413	-0.13476	-0.12021	-0.09742	-0.05662	-0.02366	-0.00507	0.03197	0.09763	0.14437	0.16618	0.17273	0.16211	0.1725	0.20309	0.22714	0.24582	0.2255	0.17788	0.20177	0.26813	0.28279	0.27158	0.28102	0.29905	0.3064	0.31008	0.33559	0.36709	0.34838	0.3189	0.36447	0.42199	0.45048	0.47582	0.46664
subject 26	0.0259	0.03273	0.03956	0.03011	0.01455	0.01662	0.03984	0.06319	0.08714	0.11109	0.08636	0.05677	0.04522	0.04399	0.05512	0.08789	0.1199	0.1443	0.1687	0.20465	0.24316	0.27329	0.29643	0.30943	0.29541	0.28139	0.30046	0.31954	0.31388	0.29895	0.29142	0.29277	0.28909	0.2628	0.23651	0.25452	0.27697	0.27438	0.25748	0.23843	0.21558	0.19446	0.19049	0.18653	0.18669	0.18778	0.18437	0.17722	0.17045
subject 27	0.03246	0.02426	0.01607	-0.01379	-0.04457	0.0067	0.06525	0.0402	0.00348	-0.01299	-0.02551	0.04512	0.13706	0.17441	0.19407	0.14696	0.07316	0.07256	0.10744	0.14547	0.18532	0.23886	0.30184	0.32929	0.32779	0.36004	0.42467	0.45436	0.44455	0.44611	0.46285	0.46914	0.45897	0.44371	0.41888	0.40707	0.42477	0.43176	0.40908	0.39187	0.39355	0.39795	0.41441	0.42525	0.40227	0.38007	0.36479	0.34903	0.32585
subject 28	0.08638	0.04342	0.00045178	0.03199	0.07444	0.30572	0.60175	0.57352	0.344	0.20561	0.1623	0.15254	0.20199	0.26384	0.36627	0.4672	0.5556	0.64399	0.66521	0.68496	0.71416	0.74501	0.76088	0.77104	0.755	0.72119	0.71111	0.72798	0.73275	0.71406	0.70934	0.75629	0.80101	0.82184	0.84267	0.83308	0.82214	0.82516	0.83105	0.89255	0.97764	1.0148	1.01646	1.0165	1.01454	1.00243	0.96869	0.94041	0.93519
subject 29	0.00434	0.02405	0.0436	0.06133	0.07112	0.0373	0.0036	-0.02967	-0.05267	-0.05258	-0.06638	-0.1024	-0.12039	-0.11736	-0.0987	-0.06664	-0.00999	0.06204	0.09467	0.10979	0.12936	0.15027	0.18103	0.21357	0.2156	0.21508	0.3218	0.41721	0.37692	0.34021	0.32316	0.31679	0.34604	0.3752	0.40415	0.42238	0.42347	0.40158	0.35287	0.34349	0.36782	0.38192	0.38962	0.36965	0.33738	0.31605	0.29801	0.35081	0.4165
subject 30	0.0042	-0.02421	-0.03523	0.00713	0.00995	-0.02819	-0.08695	-0.15309	-0.17724	-0.20318	-0.2377	-0.2816	-0.33591	-0.31443	-0.26338	-0.23223	-0.20562	-0.1933	-0.18212	-0.17229	-0.11311	-0.03295	0.026	0.07734	0.10183	0.13163	0.16824	0.20074	0.23135	0.17345	0.12324	0.14051	0.15197	0.15545	0.17574	0.20445	0.18923	0.17495	0.18814	0.20756	0.23615	0.24127	0.2337	0.24893	0.26784	0.29279	0.32945	0.38473	0.39576
Z
subject 1	-0.021	-0.01055	-0.0001058	0.00642	0.00787	0.00932	-0.00952	-0.03134	-0.03854	-0.01283	0.01288	0.00095166	-0.02395	-0.04309	-0.03591	-0.02873	-0.02324	-0.01881	-0.01601	-0.04356	-0.07111	-0.07981	-0.06867	-0.05753	-0.0578	-0.05902	-0.06142	-0.06595	-0.07048	-0.0764	-0.08268	-0.08855	-0.09301	-0.09747	-0.0965	-0.0928	-0.08986	-0.09363	-0.09739	-0.10067	-0.10352	-0.10638	-0.10826	-0.11012	-0.10954	-0.10544	-0.10135	-0.09928	-0.09758
subject 2	0.00226	-0.01886	-0.03929	-0.04304	-0.04573	-0.03606	-0.02054	0.03873	0.08132	0.03423	0.0004239	0.02103	0.03116	0.00724	-0.00971	-0.00824	-0.00286	0.01104	0.01911	0.01645	0.01149	0.00295	-0.00086902	0.00153	0.00139	-0.00163	-0.00888	-0.0202	-0.02957	-0.03735	-0.04167	-0.04358	-0.04785	-0.05352	-0.04952	-0.04069	-0.04087	-0.04482	-0.03992	-0.032	-0.0378	-0.04737	-0.04823	-0.04723	-0.04791	-0.04885	-0.0389	-0.02777	-0.0209
subject 3	-0.02116	0.00247	0.0261	0.01678	0.00265	-0.00519	-0.01087	0.00795	0.04198	0.06624	0.08031	0.07961	0.05287	0.02956	0.01744	0.01022	0.04412	0.07801	0.0757	0.0726	0.0565	0.03812	0.03789	0.04459	0.04939	0.0529	0.05953	0.06968	0.07409	0.0674	0.06078	0.05446	0.04736	0.03186	0.01635	0.03761	0.06051	0.05892	0.0523	0.0469	0.04202	0.04349	0.04967	0.05646	0.06399	0.06788	0.06404	0.06389	0.07933
subject 4	-0.02801	-0.02654	-0.02506	-0.03775	-0.05103	-0.04607	-0.03949	-0.05017	-0.06325	-0.02027	0.03365	0.01779	-0.01596	-0.02956	-0.03664	-0.04621	-0.05677	-0.05465	-0.04637	-0.04096	-0.03721	-0.03019	-0.02091	-0.02349	-0.03573	-0.03484	-0.02136	-0.01585	-0.01936	-0.02659	-0.03876	-0.04757	-0.05105	-0.05419	-0.05666	-0.06081	-0.06873	-0.07425	-0.07309	-0.07351	-0.0794	-0.08543	-0.09206	-0.09916	-0.10913	-0.11765	-0.11341	-0.10981	-0.11614
subject 5	-0.0044	0.00756	0.01952	0.01297	-0.00807	-0.02188	0.0164	0.05467	0.00242	-0.09187	-0.14099	-0.0501	0.04079	0.0145	-0.04021	-0.07552	-0.07723	-0.07894	-0.05886	-0.03705	-0.02878	-0.03473	-0.04144	-0.06324	-0.08504	-0.07912	-0.05545	-0.0342	-0.02473	-0.01526	-0.02248	-0.03582	-0.04496	-0.04394	-0.04291	-0.04361	-0.04461	-0.04576	-0.04715	-0.04853	-0.05583	-0.06327	-0.0644	-0.06008	-0.05707	-0.06621	-0.07535	-0.06983	-0.0567
subject 6	0.01465	0.02524	0.0351	0.02712	0.02048	0.02976	0.03675	0.02658	0.01789	0.01708	0.01403	0.00174	-0.00872	-0.01321	-0.02201	-0.04219	-0.05075	-0.03391	-0.01618	0.00321	0.00408	-0.02375	-0.03972	-0.04004	-0.03214	-0.01498	-0.00723	-0.00853	-0.00813	-0.00633	-0.00175	0.00477	-0.00142	-0.01515	-0.02355	-0.02928	-0.04044	-0.05385	-0.04806	-0.0357	-0.04172	-0.0528	-0.0687	-0.08563	-0.09489	-0.10292	-0.10462	-0.10564	-0.08632
subject 7	0.00441	0.0046	0.00479	-0.00145	-0.01009	-0.00857	0.00514	0.01864	0.03117	0.04371	0.01288	-0.02229	-0.03656	-0.0389	-0.03831	-0.03259	-0.0253	-0.0024	0.02051	0.02967	0.03579	0.02955	0.01303	0.00153	0.00343	0.00533	0.01419	0.02304	0.02806	0.03165	0.03039	0.02331	0.01697	0.01391	0.01086	0.00374	-0.00378	-0.00010744	0.00997	0.01492	0.0109	0.00625	-0.00468	-0.01561	-0.01045	-0.00171	0.00313	0.00471	0.00744
subject 8	-0.13553	-0.08155	-0.02757	-0.08928	-0.16152	-0.12146	-0.05894	0.00436	0.06792	0.03202	-0.05362	-0.05688	-0.0013	0.01227	-0.01618	-0.05891	-0.12165	-0.1561	-0.13398	-0.11161	-0.08848	-0.07677	-0.12215	-0.1689	-0.23073	-0.29256	-0.25615	-0.21974	-0.24234	-0.27031	-0.29049	-0.30912	-0.32608	-0.34249	-0.35725	-0.37119	-0.40044	-0.44063	-0.46025	-0.45931	-0.46361	-0.47524	-0.4849	-0.49059	-0.50368	-0.53892	-0.56345	-0.5344	-0.51094
subject 9	-0.03022	-0.03562	-0.04131	-0.04931	-0.05654	-0.06112	-0.05974	-0.04674	-0.02547	0.0058	-0.02864	-0.11345	-0.13423	-0.12476	-0.09126	-0.05146	-0.06538	-0.08329	-0.01715	0.04136	0.04974	0.0379	-0.03614	-0.06815	-0.02495	-0.00328	-0.00571	-0.00778	-0.00958	-0.02034	-0.03496	-0.04278	-0.04901	-0.05803	-0.0673	-0.0773	-0.08795	-0.10227	-0.11	-0.09938	-0.09648	-0.10629	-0.10805	-0.10145	-0.10404	-0.11266	-0.11067	-0.10448	-0.10735
subject 10	0.01882	0.00524	-0.00785	-0.00879	-0.0097	-0.01026	-0.00981	-0.00174	0.00879	0.03258	0.05017	0.04233	0.03436	0.026	0.01408	-0.00724	-0.02124	-0.01923	-0.01704	-0.01452	-0.01304	-0.01316	-0.02259	-0.0443	-0.05332	-0.04805	-0.0452	-0.04466	-0.04677	-0.05104	-0.05954	-0.07101	-0.08855	-0.10971	-0.10628	-0.09056	-0.09443	-0.10647	-0.09992	-0.08701	-0.09423	-0.10699	-0.12973	-0.15461	-0.14596	-0.13198	-0.1363	-0.1426	-0.13225
subject 11	-0.00933	0.00745	0.02422	0.01062	-0.00575	-0.00466	-7.792e-05	0.01224	0.02713	0.02594	0.01671	0.00877	0.00176	0.00397	0.01542	0.02838	0.04344	0.05607	0.06382	0.06864	0.06461	0.06167	0.06419	0.06687	0.07136	0.07586	0.07377	0.07168	0.0836	0.0968	0.09311	0.08605	0.07699	0.06728	0.05973	0.05328	0.04574	0.03743	0.03534	0.03947	0.0509	0.07256	0.08774	0.08994	0.09527	0.11002	0.12175	0.11842	0.1167
subject 12	8.9e-05	0.01016	0.02022	0.02518	0.02993	0.03904	0.04855	0.06853	0.08996	0.05193	0.00229	-0.01462	-0.02315	-0.022	-0.01771	-0.01227	-0.00636	-0.00112	0.0038	-0.00296	-0.0165	-0.03504	-0.05701	-0.06569	-0.06353	-0.05736	-0.04735	-0.05187	-0.07283	-0.08397	-0.08202	-0.08567	-0.09816	-0.11148	-0.12636	-0.14197	-0.15922	-0.17496	-0.18653	-0.19528	-0.19428	-0.19155	-0.18112	-0.17478	-0.19302	-0.20831	-0.19766	-0.18873	-0.20607
subject 13	-0.01661	-0.04578	-0.07031	-0.03909	-0.01585	-0.03652	-0.05458	-0.06394	-0.06517	-0.0481	-0.02489	0.00815	0.03093	0.04174	0.0558	0.07264	0.09432	0.11901	0.14713	0.17678	0.16935	0.15081	0.14199	0.13494	0.14148	0.14916	0.16456	0.17781	0.16517	0.15527	0.16044	0.17076	0.19828	0.2215	0.23503	0.24905	0.26387	0.27535	0.28293	0.29515	0.31135	0.31377	0.30757	0.31421	0.32656	0.30777	0.27965	0.29578	0.31996
subject 14	0.00354	-0.00305	-0.00965	-0.01826	-0.02746	-0.03325	-0.03632	-0.04043	-0.04661	-0.0491	-0.02196	0.00517	0.00492	0.00126	-0.00942	-0.0236	-0.02507	-0.01067	0.00249	0.01131	0.02012	0.00796	-0.0042	-0.01391	-0.02293	-0.02638	-0.02538	-0.02218	-0.01457	-0.00924	-0.02204	-0.03485	-0.03041	-0.02381	-0.0291	-0.04033	-0.04979	-0.05702	-0.06454	-0.07308	-0.08161	-0.08266	-0.0837	-0.07758	-0.06941	-0.05305	-0.03012	-0.01954	-0.03365
subject 15	0.00365	0.00513	0.00661	-0.00422	-0.01968	-0.01916	0.00053772	0.01443	0.0022	-0.01003	-0.03032	-0.05142	-0.06181	-0.06608	-0.06345	-0.04876	-0.03451	-0.02459	-0.01468	-0.02149	-0.03201	-0.03545	-0.03298	-0.02887	-0.02036	-0.01185	-0.02755	-0.04324	-0.0318	-0.01018	0.00429	0.0102	0.01137	-0.00884	-0.02904	-0.03291	-0.03514	-0.01949	0.00637	0.01884	0.00789	-0.00185	0.00059536	0.00304	-0.00203	-0.00877	0.00525	0.03657	0.05882
subject 16	-0.03471	-0.03107	-0.02743	-0.01541	-0.00264	0.00361	0.00855	-0.00594	-0.02691	-0.02342	-0.00772	0.00688	0.02068	0.02282	0.01331	0.0105	0.01709	0.01972	0.01442	0.01347	0.02556	0.03882	0.05786	0.07528	0.07496	0.07464	0.07264	0.07064	0.05293	0.03378	0.05006	0.07342	0.09485	0.11562	0.12519	0.12915	0.13459	0.14108	0.14261	0.13918	0.14508	0.16403	0.17922	0.18692	0.20057	0.23206	0.25386	0.22725	0.2026
subject 17	0.00971	0.0073	0.00488	-0.00317	-0.01283	-0.0065	0.01262	0.01957	0.00217	-0.01063	0.01344	0.0375	0.04054	0.04095	0.0264	0.00436	-0.01357	-0.02636	-0.0415	-0.06486	-0.08821	-0.08287	-0.07753	-0.08443	-0.09484	-0.08746	-0.06585	-0.06272	-0.09651	-0.12815	-0.14252	-0.15688	-0.19613	-0.23848	-0.23283	-0.20317	-0.19147	-0.20223	-0.2132	-0.22494	-0.23668	-0.25854	-0.2804	-0.27906	-0.27109	-0.27009	-0.27467	-0.28159	-0.29324
subject 18	0.0224	0.02235	0.02231	0.00944	-0.00613	-0.00351	0.00881	0.0218	0.03554	0.0522	0.07557	0.08854	0.03218	-0.02417	-0.02404	-0.02134	-0.00533	0.01438	0.03096	0.04552	0.04565	0.02701	0.01467	0.02018	0.02653	0.04173	0.05693	0.05979	0.06149	0.06619	0.07195	0.06985	0.0617	0.06022	0.06913	0.07564	0.07346	0.07091	0.06014	0.04936	0.06031	0.07452	0.07029	0.058	0.05226	0.05254	0.05367	0.05641	0.05839
subject 19	0.00449	0.00524	0.00574	4.472e-05	-0.00223	0.03569	0.0673	0.05161	0.03467	0.01104	-0.00349	0.01932	0.02839	-0.00718	-0.02632	-0.002	0.015	0.01599	0.00686	-0.02084	-0.02863	-0.00554	0.01007	0.01583	0.01725	0.01379	0.02369	0.04643	0.05247	0.04478	0.03415	0.02146	0.01064	0.00092199	-0.00232	-0.00232	-0.00793	-0.01586	-0.01713	-0.01612	-0.02797	-0.04336	-0.04139	-0.03569	-0.02168	-0.00634	-0.05158	-0.1034	-0.07211
subject 20	0.01756	-0.00479	-0.02715	-0.01694	-0.00674	0.00471	0.01616	0.00803	-0.000103	-0.04138	-0.08266	-0.04853	-0.0144	-0.06872	-0.12303	-0.08841	-0.05378	-0.02635	0.00108	-0.00448	-0.01003	-0.05367	-0.09731	-0.06421	-0.03111	-0.00838	0.01436	-0.01555	-0.04545	-0.0171	0.01126	-0.01928	-0.04983	-0.05904	-0.06825	-0.06842	-0.0686	-0.03195	0.00471	-0.04341	-0.09153	-0.06124	-0.03094	-0.04714	-0.06334	-0.06338	-0.06341	-0.05192	-0.04043
subject 21	-0.01192	-0.01011	-0.0083	-0.02093	-0.03356	-0.01967	-0.00578	-0.00912	-0.01245	-0.00965	-0.00686	-0.02852	-0.05019	-0.06995	-0.0897	-0.0708	-0.0519	-0.0721	-0.0923	-0.11474	-0.13719	-0.14136	-0.14554	-0.14699	-0.14845	-0.14794	-0.14744	-0.14347	-0.1395	-0.14644	-0.15337	-0.13705	-0.12073	-0.12465	-0.12856	-0.12632	-0.12407	-0.13015	-0.13623	-0.10012	-0.06401	-0.07071	-0.07741	-0.06748	-0.05756	-0.08901	-0.12045	-0.08528	-0.05011
subject 22	-0.01723	-0.01144	-0.00565	-0.00349	-0.00166	-0.01535	-0.03214	-0.04741	-0.06216	-0.05978	-0.04884	-0.01924	0.02369	0.01836	-0.03521	-0.06667	-0.06717	-0.07441	-0.0951	-0.10501	-0.08255	-0.06173	-0.04917	-0.04013	-0.06992	-0.09971	-0.07684	-0.05397	-0.06637	-0.08199	-0.05422	-0.01777	-0.01965	-0.03429	-0.04442	-0.0523	-0.05177	-0.04525	-0.03031	-0.00697	0.00344	-0.00424	-0.01271	-0.02277	-0.02396	0.00143	0.02532	0.04177	0.05513
subject 23	0.02784	0.000844	-0.02615	-0.03892	-0.05169	-0.01581	0.02006	0.03141	0.04276	0.01111	-0.02054	-0.04181	-0.06309	-0.04793	-0.03277	-0.02777	-0.02277	-0.06195	-0.10112	-0.09079	-0.08045	-0.09851	-0.11658	-0.11339	-0.11021	-0.12582	-0.14143	-0.13597	-0.13052	-0.12963	-0.12873	-0.13982	-0.1509	-0.12371	-0.09652	-0.09986	-0.10321	-0.0962	-0.08919	-0.09505	-0.1009	-0.11052	-0.12013	-0.10656	-0.093	-0.10796	-0.12293	-0.11079	-0.09866
subject 24	-0.00609	-0.01413	-0.02216	-0.01157	0.00294	0.00288	-0.00497	-0.00862	-0.0077	-0.01698	-0.04959	-0.0796	-0.0924	-0.10519	-0.10304	-0.10021	-0.09237	-0.08315	-0.09712	-0.12601	-0.13902	-0.13138	-0.12732	-0.13337	-0.14081	-0.16289	-0.18497	-0.20335	-0.22139	-0.21399	-0.19761	-0.18701	-0.18085	-0.17259	-0.16103	-0.15215	-0.15295	-0.15349	-0.14833	-0.14318	-0.14982	-0.15822	-0.16214	-0.16408	-0.14912	-0.11864	-0.10543	-0.12461	-0.13964
subject 25	0.04205	0.02252	0.00461	0.02617	0.0455	0.03863	0.03467	0.05258	0.0532	-0.03904	-0.10481	-0.06207	-0.04306	-0.10117	-0.12368	-0.05207	-0.00016436	0.00862	-0.00294	-0.05182	-0.08077	-0.07884	-0.08257	-0.09378	-0.09438	-0.08305	-0.08192	-0.09059	-0.09565	-0.09773	-0.10617	-0.11906	-0.12173	-0.11833	-0.10936	-0.09761	-0.09978	-0.10775	-0.13299	-0.16412	-0.16175	-0.15016	-0.18125	-0.22149	-0.19846	-0.16536	-0.17915	-0.19803	-0.19534
subject 26	-0.00234	-0.0014	-0.00046248	0.03488	0.08311	0.09012	0.04764	0.00886	-0.0133	-0.03545	-0.05555	-0.07546	-0.05769	-0.0184	0.00633	0.00557	0.00339	-0.01311	-0.02961	-0.04261	-0.05483	-0.05038	-0.03204	-0.02079	-0.02845	-0.0361	-0.04835	-0.06061	-0.073	-0.08545	-0.09506	-0.10126	-0.10613	-0.10496	-0.10379	-0.09481	-0.08506	-0.09022	-0.10391	-0.11428	-0.1188	-0.12221	-0.11446	-0.1067	-0.10624	-0.1074	-0.11056	-0.11539	-0.11876
subject 27	-0.0269	-0.01053	0.00583	0.00918	0.01198	0.0104	0.00843	0.03742	0.07073	0.05508	0.02986	-0.00509	-0.04255	-0.07142	-0.0975	-0.08205	-0.04999	-0.02185	0.00439	0.02351	0.0385	0.03174	0.00998	0.00805	0.02227	0.0429	0.06968	0.07344	0.05117	0.04068	0.04589	0.05214	0.06001	0.05821	0.0382	0.02802	0.0401	0.04787	0.04371	0.03777	0.02564	0.01515	0.01189	0.00759	-0.00295	-0.01249	-0.01335	-0.01449	-0.02004
subject 28	0.02752	0.01193	-0.00366	-0.05828	-0.11862	-0.14698	-0.16439	-0.16863	-0.1647	-0.11749	-0.02512	0.04151	0.06271	0.07387	0.05221	0.02846	-0.01272	-0.05391	-0.01638	0.02287	0.04154	0.05661	0.04689	0.0277	0.00278	-0.02602	-0.03769	-0.02991	-0.02808	-0.03779	-0.03978	-0.01324	0.01183	0.02112	0.0304	0.01748	0.00356	0.00109	0.0009694	0.0238	0.05636	0.07059	0.07124	0.07409	0.07966	0.07877	0.06408	0.05769	0.08631
subject 29	0.00728	0.00374	-0.00090808	-0.0189	-0.033	-0.02565	-0.02087	-0.02462	-0.0243	-0.01483	-0.01022	-0.01338	-0.01264	-0.00735	-0.02091	-0.05061	-0.0575	-0.05013	-0.04879	-0.05012	-0.06151	-0.07591	-0.07843	-0.0788	-0.10166	-0.1264	-0.08801	-0.05397	-0.07216	-0.09146	-0.11685	-0.13014	-0.10309	-0.0825	-0.07647	-0.07269	-0.0725	-0.07935	-0.0944	-0.08989	-0.06862	-0.05609	-0.04903	-0.05293	-0.0617	-0.06673	-0.07064	-0.05685	-0.03984
subject 30	0.04106	0.01508	-0.00523	-0.00815	-0.00184	0.01401	0.00174	-0.02059	0.01365	0.0326	-0.00364	-0.00545	0.03099	0.01643	-0.01803	-0.01213	-0.00801	-0.01608	-0.01335	0.00225	-0.00553	-0.02326	-0.01444	-0.00697	-0.01129	-0.01343	-0.01279	-0.00341	0.01	-0.00177	-0.01265	-0.01034	-0.01222	-0.01986	-0.01281	0.00158	-0.00245	-0.00726	-0.00683	0.00408	0.0305	0.03208	0.02024	0.01512	0.01217	0.01767	0.02973	0.0522	0.04366
[truncated: 52 more columns]
