# Supplementary material for: Surface effects on kinematics, kinetics and stiffness of habitual rearfoot strikers during running
Source: PLoS One. 2023 Mar 22;18(3):e0283323. doi: 10.1371/journal.pone.0283323 (PMC10032480; doi:10.1371/journal.pone.0283323)
Supplement: S1 Data — (ZIP) [file pone.0283323.s001.zip › S1 Date/100%Joint moment/Hip joint moment.xlsx]

## Sheet: Surface01 Grass
Hip joint moment
X	1	2	3	4	5	6	7	8	9	10	11	12	13	14	15	16	17	18	19	20	21	22	23	24	25	26	27	28	29	30	31	32	33	34	35	36	37	38	39	40	41	42	43	44	45	46	47	48	49
subject 1	-1.12836	-1.01981	-0.91127	-0.80799	-0.70622	-0.76879	-0.96282	-1.13702	-1.27153	-1.28232	-0.30341	0.6755	1.17604	1.61677	1.23114	0.43233	-0.45643	-1.45761	-2.24508	-2.28454	-2.32399	-2.42814	-2.53228	-2.34129	-2.06598	-1.73181	-1.35055	-1.28332	-1.84416	-2.19104	-0.82634	0.53836	0.524	0.33726	0.34562	0.45153	0.50974	0.50832	0.51624	0.55683	0.59743	0.44632	0.29522	0.43993	0.66916	0.46922	-0.07404	-0.19946	0.51083
subject 2	-2.10955	-1.70276	-1.29597	-1.30351	-1.42943	-1.5551	-1.68058	-1.9922	-2.67613	-3.05218	-0.96526	1.12166	1.21577	1.06078	0.52208	-0.20847	-0.8809	-1.48066	-1.97564	-2.10388	-2.23212	-2.50636	-2.78059	-2.52461	-2.11714	-2.07833	-2.33445	-2.29472	-1.66328	-1.08397	-0.92167	-0.75938	-0.6337	-0.5126	-0.47392	-0.47645	-0.35597	-0.08172	-0.0005135	-0.59497	-1.18943	-0.64911	-0.1088	0.03375	0.06266	0.11333	0.18143	0.18363	0.05402
subject 3	-0.87006	-0.80537	-0.74069	-0.99078	-1.26948	-1.51627	-1.75668	-1.53247	-1.15339	-0.3285	0.71928	0.57596	-0.41815	-1.22465	-1.84353	-2.30873	-2.55876	-2.93159	-3.54999	-3.93737	-3.63167	-3.34402	-3.14657	-2.94405	-2.68577	-2.42749	-2.16635	-1.90521	-1.53539	-1.15568	-1.20287	-1.33544	-1.07541	-0.68452	-0.69136	-0.89707	-1.20474	-1.58522	-1.45301	-0.8081	-0.421	-0.39481	-0.37214	-0.3565	-0.49624	-1.10212	-1.44719	-0.48813	0.35426
subject 4	-2.22954	-2.10241	-1.99991	-2.50086	-2.90082	-2.11414	-1.38911	-1.12636	-0.88615	-0.76703	-0.77589	-1.3095	-1.73625	-1.81572	-1.82833	-1.66422	-1.43239	-1.05244	-0.88704	-1.115	-1.3052	-1.43687	-1.87731	-2.72475	-3.13293	-3.04693	-2.78873	-2.36493	-2.13852	-2.07426	-1.95579	-1.79939	-1.64193	-1.48384	-1.28533	-1.06661	-1.16348	-1.39184	-0.74526	0.20065	-0.01804	-0.557	-0.33141	0.05801	0.26895	0.45151	0.4489	0.42617	-0.1757
subject 5	-1.9239	-1.71163	-1.52304	-1.61857	-1.71174	-1.79201	-1.83147	-1.7349	-1.51375	-1.0123	-1.00183	-1.77692	-2.19411	-2.19377	-1.97495	-1.56887	-1.12981	-0.67014	-0.89115	-1.41467	-2.4927	-3.73709	-3.97424	-4.02827	-3.33155	-2.57227	-2.84729	-3.05848	-2.50353	-2.00654	-1.82825	-1.73614	-1.93128	-2.02537	-1.89206	-1.67666	-1.32991	-1.25093	-1.48436	-1.40825	-1.06682	-0.92185	-0.89965	-0.95599	-1.04723	-1.07719	-1.08875	-1.04227	-0.98525
subject 6	-1.28024	-1.2352	-1.19016	-0.78193	-0.35825	-0.43338	-0.55284	-0.64171	-0.72632	-0.93329	-1.16414	-1.848	-2.64801	-2.67788	-2.45798	-1.96027	-1.35144	-1.34658	-1.63454	-1.82624	-1.96205	-2.14337	-2.35609	-2.65848	-3.03393	-3.3452	-3.59485	-3.50655	-3.03623	-2.78992	-2.8423	-2.71551	-2.30583	-2.01654	-1.95387	-1.74393	-1.20017	-0.81881	-0.88713	-0.96562	-1.07924	-1.13093	-0.9074	-0.76297	-1.09311	-1.3333	-0.78188	-0.27332	-0.42186
subject 7	-0.46753	-0.76129	-1.05506	-1.27287	-1.47956	-1.45083	-1.34138	-1.73397	-2.43817	-2.43939	-1.70706	-1.32014	-1.54278	-1.73576	-1.8317	-1.88055	-1.53392	-1.18728	-1.49827	-1.82355	-2.34894	-2.90935	-3.56333	-4.2531	-4.22288	-3.70411	-3.56793	-3.8665	-3.77958	-2.94576	-2.2917	-2.30273	-2.2955	-2.09195	-1.88841	-2.12309	-2.37725	-2.07224	-1.65252	-1.37559	-1.15923	-1.03206	-0.97097	-0.83199	-0.59658	-0.4337	-0.42556	-0.4344	-0.51501
subject 8	-1.67538	-1.26021	-0.84504	-0.81386	-0.8924	-1.18929	-1.66087	-2.02291	-2.16586	-2.15437	-0.90733	0.33971	0.6861	0.91992	0.47384	-0.3122	-0.73067	-0.68968	-0.73501	-1.0825	-1.42998	-1.44233	-1.45468	-1.51524	-1.58957	-1.54546	-1.40661	-1.3589	-1.4935	-1.60421	-1.52392	-1.44364	-0.87042	-0.23559	-0.5038	-1.22354	-1.43568	-1.01334	-0.62946	-0.3802	-0.13095	0.33214	0.79522	0.67365	0.38504	0.1002	-0.18164	-0.01233	1.05925
subject 9	-1.36041	-1.28164	-1.20286	-1.06483	-0.92427	-0.82173	-0.72257	-0.71949	-0.72981	-0.97882	-1.2744	-2.13196	-3.13362	-4.62699	-6.27984	-4.32921	-0.93721	0.52951	1.06276	1.56991	2.06191	1.73079	0.83202	-0.0344	-0.87445	-1.7251	-2.58591	-3.20492	-3.55056	-3.60886	-3.28403	-3.10902	-3.17054	-2.95525	-2.2189	-1.52605	-0.93184	-0.50676	-0.55004	-0.64841	-0.9371	-1.18109	-1.22636	-1.14954	-0.34018	0.29672	-0.58409	-1.36924	-0.68761
subject 10	-1.88758	-1.92218	-1.90987	-1.68652	-1.44473	-1.17068	-1.27772	-1.70234	-1.59544	-1.28921	-0.67548	-0.1273	-0.54226	-1.01907	-1.66084	-2.49464	-3.55887	-3.65073	-3.18695	-3.42554	-3.82023	-3.11036	-2.44094	-1.95355	-1.8229	-2.31653	-2.18003	-1.51844	-1.42713	-1.54968	-1.26172	-0.97099	-1.06323	-1.15997	-1.26874	-1.1886	-0.88176	-0.86046	-1.00231	-0.69101	-0.27901	-0.33533	-0.48476	-1.05321	-1.10367	-0.24764	-0.14829	-0.67951	-0.64233
subject 11	-4.62925	-0.19049	4.24828	1.80693	-2.60016	-3.74719	-2.28617	-1.41141	-1.70915	-1.93734	-1.60904	-1.28075	-1.22748	-1.20859	-1.99847	-3.19273	-1.2435	4.63508	7.92288	2.14294	-3.637	-2.5533	-1.46959	-1.74866	-2.4171	-2.41213	-1.86842	-1.57866	-1.79679	-2.08371	-2.921	-3.7583	-3.57845	-3.27146	-3.16517	-3.15923	-2.75881	-1.86529	-1.13753	-0.98998	-0.84243	-0.83998	-0.83753	-0.83498	-0.83241	-0.79119	-0.71907	-0.70748	-0.81695
subject 12	-1.63173	-1.52989	-1.42442	-1.30943	-1.37381	-1.58393	-2.65433	-3.78149	-3.84722	-3.49429	-2.45631	-1.49627	-0.57726	-0.27807	-0.04392	0.11696	-0.41643	-1.69367	-2.57515	-3.33776	-4.29816	-4.71075	-3.90597	-2.81727	-1.52816	-1.40039	-1.41448	-1.15391	-1.00232	-1.00514	-0.87199	-0.67764	-0.76355	-0.71665	-0.22084	-0.04257	-0.16066	-0.20891	-0.24415	-0.34984	-0.3227	-0.04318	0.01524	-0.06146	-0.41265	-0.73104	-0.74	-0.24745	0.86235
subject 13	-1.43329	-1.301	-1.16871	-0.85921	-0.5336	-0.56832	-0.67512	-0.54901	-0.34526	-0.72841	-1.405	-1.79274	-1.97415	-2.31916	-2.82777	-3.26937	-3.61714	-3.67649	-3.15899	-2.60147	-1.92391	-1.3273	-1.13548	-0.99069	-1.36323	-1.73577	-1.90878	-2.08179	-1.87024	-1.62374	-1.64137	-1.71182	-1.47418	-1.13385	-0.91363	-0.75347	-0.6552	-0.60115	-0.61175	-0.68701	-0.85847	-1.16464	-1.06213	-0.14223	0.43225	-0.0295	-0.44994	-0.66385	-0.83459
subject 14	-1.05051	-1.12403	-1.19755	-1.29138	-1.39102	-1.52498	-1.68639	-1.72521	-1.51885	-1.27102	-0.69149	-0.11195	0.11084	0.28904	0.38583	0.44192	0.29403	-0.10886	-0.57818	-1.28001	-1.98184	-1.4855	-0.98917	-0.95936	-1.06283	-1.17418	-1.29183	-1.38521	-1.43005	-1.39835	-0.75442	-0.11049	-0.77388	-1.60069	-1.48171	-0.88983	-0.50876	-0.39121	-0.24955	-0.02353	0.20248	0.65466	1.10684	0.54324	-0.31059	-0.20426	0.67018	1.54607	2.42486
subject 15	-0.7488	-0.87037	-0.99194	-0.91317	-0.75927	-0.76148	-0.95101	-1.1747	-1.55206	-1.92943	-1.74946	-1.51375	-1.05228	-0.4618	0.0885	0.5685	0.9272	0.07296	-0.78128	-1.34597	-1.84631	-2.19797	-2.4257	-2.65955	-2.90966	-3.15978	-2.80758	-2.45538	-2.02898	-1.57475	-1.50718	-1.90361	-2.13308	-1.61118	-1.08928	-0.89607	-0.73572	-0.60898	-0.50142	-0.19098	0.47451	0.94319	-0.55632	-2.05582	-1.56696	-0.63624	-0.09946	0.10905	0.14463
subject 16	-1.58257	-1.47589	-1.3692	-1.29755	-1.23904	-1.09303	-0.842	-0.64484	-0.69008	-0.73532	-1.02869	-1.34687	-1.58237	-1.77062	-1.66727	-1.05362	-0.57752	-1.47689	-2.37625	-1.63544	-0.53014	-0.44768	-1.21757	-1.83055	-2.02506	-2.21958	-1.92563	-1.63168	-1.48435	-1.39202	-1.36371	-1.41226	-1.41043	-1.18193	-0.95342	-0.60707	-0.24893	-0.6672	-1.52913	-1.83864	-1.18144	-0.52023	0.18096	0.88215	-0.01516	-1.26769	-1.29744	-0.3082	0.39133
subject 17	-0.82121	-0.55026	-0.2793	-0.31913	-0.4244	-0.63635	-0.90521	-1.19366	-1.50347	-1.54971	-0.99349	-0.52957	-0.6809	-0.83223	-0.81221	-0.7844	-0.97823	-1.23362	-1.43714	-1.60733	-1.79577	-2.00794	-2.06518	-1.68343	-1.40711	-2.23775	-3.0684	-2.78435	-2.39414	-2.27284	-2.24644	-1.97659	-1.51948	-1.12498	-0.82788	-0.61853	-0.7251	-0.82125	-0.68838	-0.55552	-0.5723	-0.61153	-0.71407	-0.8443	-0.92088	-0.94828	-0.92253	-0.79714	-0.69796
subject 18	-1.49964	-1.5017	-1.50376	-1.45314	-1.39142	-1.56366	-1.86067	-1.71991	-1.10159	-0.55234	-0.16097	0.15439	-0.03704	-0.22846	-1.17169	-2.1491	-2.054	-1.66098	-2.21651	-3.38183	-4.00989	-3.93953	-3.74994	-3.22252	-2.70787	-2.32728	-1.9467	-1.96564	-2.02263	-1.45237	-0.66073	-0.6795	-1.32167	-1.56898	-1.20205	-0.74776	0.02107	0.69028	-0.83194	-2.35415	-1.25509	0.23717	0.03122	-0.91768	-1.04126	-0.40829	-0.37051	-1.44874	-2.19031
subject 19	-1.88315	-1.7738	-1.68347	-1.74212	-1.72502	-1.44909	-1.33256	-1.52597	-1.84074	-2.30213	-2.11362	-1.42688	-1.15844	-1.08755	-0.63753	-0.0882	-0.19584	-0.37546	-0.73968	-1.09784	-1.41613	-1.67348	-1.74337	-1.80983	-1.87017	-2.32144	-3.21056	-2.92658	-1.81007	-1.62228	-1.8361	-1.57002	-1.19235	-0.83974	-0.53318	-1.34844	-1.94101	-1.28092	-0.77421	-0.69479	-0.70854	-0.87602	-0.93022	-0.86678	-0.60305	-0.20788	0.35863	0.99276	-0.43284
subject 20	-0.93888	-0.65552	-0.37216	-0.54111	-0.77626	-0.68018	-0.47054	-0.6245	-1.00415	-1.60791	-2.44552	-2.80499	-2.32066	-1.79425	-1.13006	-0.47536	0.09972	0.67481	0.23651	-0.22382	-0.09765	0.13114	-0.26847	-0.90836	-1.71669	-2.63931	-2.96671	-2.61771	-2.28358	-1.97825	-1.66642	-1.33053	-1.01646	-0.93699	-0.85753	-0.78522	-0.71323	-0.83679	-1.00046	-0.76937	-0.3708	-0.2953	-0.45911	-0.49187	-0.36239	-0.26287	-0.22725	-0.23991	-0.45641
subject 21	-0.64028	-0.76181	-0.88062	-0.93308	-1.0089	-1.35927	-1.73319	-2.28367	-2.74364	-2.71709	-2.53084	-1.68977	-0.75007	0.51023	1.2976	0.83509	0.35748	-0.15313	-0.50849	-0.57921	-0.67397	-0.80598	-1.20447	-1.95421	-2.36054	-2.38053	-2.58574	-2.96906	-2.53413	-1.42708	-1.23767	-1.69063	-1.66226	-1.3481	-0.99335	-0.61832	-0.71016	-0.99653	-0.34041	0.63814	0.00531	-1.07065	-0.93452	-0.53866	-0.27252	-0.02702	-0.1529	-0.31914	-0.24115
subject 22	-1.69294	-1.61521	-1.53748	-1.68151	-1.85799	-1.83645	-1.74702	-1.53739	-1.25315	-1.16799	-1.29057	-1.27191	-1.00401	-0.7256	-0.41281	-0.12504	-0.04739	0.03025	-0.63946	-1.32541	-1.51167	-1.61048	-1.59737	-1.54146	-1.60118	-1.73935	-2.2941	-3.32222	-3.72078	-2.89954	-2.2163	-2.04367	-1.8842	-1.86635	-1.84849	-1.34235	-0.8145	-1.05014	-1.44238	-1.09858	-0.44252	-0.44525	-0.93596	-0.90079	-0.21454	0.11256	-0.32653	-0.59068	-0.11616
subject 23	-1.53588	-1.4533	-1.37257	-1.30636	-1.21	-1.01061	-0.97962	-1.27607	-1.10414	-0.36626	-0.112	-0.22851	-0.63253	-1.17233	-1.96598	-2.82611	-3.7036	-4.56058	-4.25743	-3.86451	-2.88172	-1.98495	-1.35283	-1.01362	-1.19854	-1.21053	-1.02885	-1.38077	-2.11137	-2.01191	-1.55349	-1.42885	-1.38183	-1.47285	-1.55537	-1.13364	-0.91622	-1.84814	-2.20184	-0.94478	-0.44394	-1.19086	-1.16163	-0.32638	-0.8507	-2.26723	-1.62374	-0.16708	-0.47337
subject 24	-0.89428	-0.76755	-0.64082	-0.86258	-1.15772	-1.61606	-2.16144	-2.45928	-2.48707	-2.34542	-1.81651	-1.25814	-0.50339	0.25135	0.52004	0.76664	0.26333	-0.44828	-1.02927	-1.52627	-1.72266	-1.52823	-1.65672	-2.70018	-3.63354	-3.41086	-3.18818	-3.11001	-3.04559	-2.63785	-2.10892	-1.92927	-2.01827	-1.83707	-1.23556	-0.75416	-0.70511	-0.66256	-0.76277	-0.86298	-0.94856	-1.03195	-1.00706	-0.9348	-0.89821	-0.89433	-0.79321	-0.50979	-0.27181
subject 25	-1.50809	-1.47179	-1.43549	-2.65454	-3.92702	-3.77817	-3.50299	-1.4716	0.80483	1.9049	2.77543	2.16995	1.18601	0.13212	-0.94446	-1.70133	-2.33031	-2.62552	-2.7589	-2.60643	-2.28799	-2.20436	-2.28266	-2.04701	-1.55556	-1.2812	-1.21524	-1.16996	-1.14806	-0.96052	-0.55215	-0.10107	0.41744	0.40297	-0.61475	-0.9432	0.29068	0.77892	-0.79772	-1.6636	-0.07411	1.15451	0.77924	0.43529	0.27921	0.16214	0.38849	0.58857	0.38601
subject 26	-1.08176	-1.35804	-1.63431	-1.61261	-1.5473	-1.46989	-1.38833	-1.18846	-0.91516	-0.80975	-0.87955	-1.24497	-2.13209	-2.55936	-1.48168	-0.51499	-0.48065	-0.44631	-0.2731	-0.09687	-1.01084	-2.11561	-3.01724	-3.84121	-3.96429	-3.61176	-3.12699	-2.49194	-2.32117	-3.04993	-3.39059	-2.29528	-1.27818	-1.10191	-0.92565	-0.67116	-0.41319	-0.41721	-0.47498	-0.34712	-0.14052	-0.15278	-0.32717	-0.17518	0.38091	0.64884	0.30205	0.0003446	-0.11098
subject 27	-0.9751	-0.96182	-0.94853	-1.22426	-1.51228	-1.57371	-1.615	-2.06837	-2.57923	-2.98822	-3.37733	-2.61136	-1.54922	-1.90378	-2.71781	-1.90266	-0.43584	0.33099	0.75843	0.78529	0.57955	-0.34392	-1.76238	-2.62525	-3.03542	-3.74275	-4.73534	-4.87336	-4.04534	-3.45886	-3.19443	-2.83367	-2.32082	-1.94336	-1.82075	-1.71154	-1.63268	-1.6197	-1.78915	-1.66849	-0.54559	0.11521	-1.27775	-2.25802	-0.76216	0.5517	0.26396	-0.08978	-1.45548
subject 28	-1.23753	-1.20397	-1.17042	-2.48377	-3.79713	-4.23288	-4.66863	-2.58123	-0.49383	1.81993	4.1337	2.31364	0.49359	-1.25368	-3.00094	-3.83257	-4.6642	-4.24631	-3.82843	-4.63891	-5.44939	-4.4245	-3.39962	-2.67115	-1.94268	-1.64404	-1.34539	-1.38356	-1.42174	-1.21053	-0.99932	-1.28862	-1.57791	-1.01126	-0.44461	-0.56978	-0.69495	-1.3777	-2.06046	-0.51725	1.02596	-0.12707	-1.28009	-0.99705	-0.71401	-1.01703	-1.32004	-1.45995	-1.59987
subject 29	-1.08004	-1.38272	-1.6854	-1.68708	-1.6614	-1.32819	-0.93348	-1.02036	-1.26776	-1.71889	-2.27188	-2.49473	-2.48176	-2.10228	-1.35628	-0.58277	0.22924	0.53807	-0.15949	-0.84179	-1.4783	-2.10117	-2.65587	-3.16728	-3.20242	-3.23757	-2.87942	-2.52126	-2.90248	-3.35091	-3.20019	-2.92965	-2.4591	-1.92189	-2.01999	-2.43575	-1.96078	-0.8496	-0.5115	-0.94649	-1.28393	-1.48481	-1.45088	-0.94734	-0.57937	-0.61813	-0.61921	-0.43188	-0.27723
subject 30	-1.10425	-0.43361	-0.05063	-0.7224	-2.05826	-4.27959	-4.80351	-4.38443	-2.74155	-0.98567	-0.41244	0.03113	0.15055	-0.22705	-1.10166	-1.82424	-2.48602	-3.20563	-3.93405	-4.68861	-5.01329	-4.56419	-3.76304	-2.69786	-2.2172	-1.89595	-1.95313	-2.00057	-2.0123	-1.90609	-1.64264	-1.49423	-1.40973	-1.41298	-1.42411	-1.34746	-1.39153	-1.73741	-1.57118	-0.89284	-0.47859	-0.16998	-1.39383	-2.27539	-0.39584	0.26752	-1.25825	-1.7321	-1.41701
Y
subject 1	-0.33986	-0.21357	-0.08728	-0.05544	-0.05059	-0.05576	-0.06894	-0.13758	-0.31712	-0.49922	-0.70188	-0.90455	-0.79881	-0.65451	-0.41019	-0.11586	-0.1914	-0.72928	-1.22818	-1.5906	-1.95303	-2.0239	-2.09477	-1.78189	-1.35936	-1.19506	-1.23734	-1.32266	-1.49407	-1.63815	-1.56366	-1.48917	-1.36185	-1.22792	-1.27183	-1.40466	-1.48199	-1.48994	-1.47393	-1.37405	-1.27417	-1.3684	-1.46264	-1.35775	-1.19597	-1.29766	-1.61014	-1.68102	-1.26872
subject 2	-1.13561	-0.81415	-0.49268	-0.22849	0.01934	0.05765	-0.07164	-0.37451	-1.02453	-1.55997	-1.1788	-0.79763	-0.60008	-0.42547	-0.57331	-0.88236	-1.17395	-1.44372	-1.73527	-2.10305	-2.47083	-2.53194	-2.59306	-2.50062	-2.36431	-2.36789	-2.48338	-2.48245	-2.24869	-2.03283	-1.96016	-1.8875	-1.88263	-1.88623	-1.87036	-1.84476	-1.71102	-1.44212	-1.30844	-1.64807	-1.9877	-1.45941	-0.93113	-0.96006	-1.1482	-1.20754	-1.16385	-1.15299	-1.20779
subject 3	0.38462	0.54837	0.71211	0.41172	0.06912	-0.20341	-0.46192	-0.75395	-1.05715	-0.68268	0.03061	0.32486	0.31978	0.27385	0.18708	-0.03427	-0.44403	-0.84803	-1.2405	-1.45677	-1.14444	-0.85473	-0.67808	-0.54401	-0.87832	-1.21263	-1.09104	-0.96945	-1.11313	-1.28093	-1.31917	-1.33151	-1.31488	-1.2886	-1.30805	-1.35035	-1.46698	-1.6367	-1.59526	-1.34266	-1.14066	-1.00951	-0.88414	-0.77037	-0.726	-0.88982	-1.09018	-1.47327	-1.81749
subject 4	0.26053	0.15839	0.06163	0.09687	0.13206	0.16682	0.16374	-0.12316	-0.36585	-0.37088	-0.40587	-0.56371	-0.59622	-0.22138	-0.0037	-0.20136	-0.30226	-0.1915	-0.20837	-0.45921	-0.62238	-0.64964	-0.75256	-0.9552	-0.99587	-0.85431	-0.70528	-0.54906	-0.63534	-0.92083	-1.10775	-1.22568	-1.15135	-0.96287	-0.98487	-1.11209	-1.23604	-1.35863	-1.16034	-0.85229	-1.00297	-1.2798	-1.12317	-0.87366	-0.69167	-0.52043	-0.82618	-1.18378	-0.98783
subject 5	-0.26354	-0.23958	-0.2186	-0.23341	-0.26269	-0.37151	-0.44175	-0.38331	-0.30179	-0.1683	-0.20104	-0.49975	-0.55142	-0.31486	-0.37049	-0.67658	-0.75933	-0.70249	-0.53785	-0.3253	-0.57648	-0.96679	-1.26057	-1.53679	-1.46288	-1.35979	-1.31754	-1.27655	-1.25082	-1.22949	-1.23238	-1.28544	-1.50575	-1.62927	-1.53501	-1.46972	-1.45075	-1.46296	-1.51156	-1.52895	-1.51961	-1.55899	-1.62883	-1.66019	-1.67445	-1.64228	-1.59618	-1.65395	-1.73061
subject 6	0.27057	0.10349	-0.0636	-0.11093	-0.15316	-0.23664	-0.32378	-0.50479	-0.6989	-0.70591	-0.67641	-0.60193	-0.51592	-0.43973	-0.36673	0.00168	0.48825	0.37538	-0.02814	-0.31647	-0.53791	-0.71945	-0.87347	-1.06133	-1.27675	-1.41637	-1.48323	-1.40468	-1.16176	-1.16706	-1.50333	-1.6255	-1.40962	-1.27128	-1.27889	-1.23198	-1.0615	-0.97387	-1.11564	-1.23097	-1.25492	-1.26485	-1.21247	-1.1291	-0.85984	-0.67788	-1.26422	-1.78655	-1.32719
subject 7	0.26311	0.32157	0.38003	0.40668	0.42867	0.38236	0.31263	0.2709	0.24657	0.24706	0.27345	-0.06584	-1.05046	-1.74487	-1.48945	-1.20959	-0.72448	-0.23937	-0.11627	-0.00104	-0.20675	-0.46862	-0.70656	-0.93536	-0.88537	-0.64619	-0.58145	-0.71492	-0.78765	-0.74267	-0.73777	-0.88112	-1.01157	-1.00331	-0.99505	-1.07008	-1.14882	-0.85144	-0.47691	-0.50293	-0.69888	-0.74546	-0.6814	-0.75265	-0.99144	-1.10416	-0.94796	-0.83735	-0.9192
subject 8	-1.10098	-0.8294	-0.55781	-0.09901	0.41329	0.608	0.54864	0.02507	-1.42689	-2.69406	-2.48283	-2.27159	-1.79234	-1.27959	-0.75034	-0.21285	-0.0006996	-0.19522	-0.4874	-1.12133	-1.75526	-1.68104	-1.60681	-1.53184	-1.45664	-1.39979	-1.3576	-1.34099	-1.37554	-1.4176	-1.51976	-1.62191	-1.52235	-1.39758	-1.37218	-1.39648	-1.41056	-1.41185	-1.39518	-1.31561	-1.23604	-1.24426	-1.25249	-1.31609	-1.39552	-1.50052	-1.62599	-1.55505	-1.09128
subject 9	0.47007	0.55288	0.63569	0.26166	-0.13181	-0.21667	-0.27409	0.09041	0.51378	0.59139	0.60154	0.28437	-0.11673	-0.44076	-0.73978	-0.50595	-0.05897	-0.25614	-0.76561	-0.70941	-0.32475	-0.12227	-0.04544	-0.23387	-0.63846	-0.73937	-0.54873	-0.51772	-0.66714	-0.60509	-0.26107	0.24399	1.00333	1.23657	0.47948	-0.07461	-0.16855	-0.17415	0.06487	0.08821	-0.63351	-1.17949	-0.9444	-0.72684	-0.61449	-0.49854	-0.35095	-0.22289	-0.39446
subject 10	0.41912	0.4128	0.37675	0.20696	0.0136	-0.22099	-0.52205	-0.87848	-0.737	-0.4088	-0.31139	-0.20807	0.18507	0.4903	0.56112	0.25881	-0.49127	-0.91846	-1.16114	-1.29643	-1.40786	-0.89381	-0.48184	-0.52917	-0.61971	-0.78588	-0.9068	-0.99001	-1.05141	-1.10464	-1.03099	-0.96376	-1.08765	-1.11668	-0.89277	-0.84126	-0.99665	-0.94141	-0.76583	-0.89323	-1.08796	-1.03044	-1.00724	-1.1385	-1.11542	-0.82226	-0.89206	-1.26432	-1.31415
subject 11	-0.47672	0.52432	1.52536	1.0597	0.17498	-0.11874	0.06033	0.17668	0.16758	0.09448	-0.49058	-1.07564	-1.15799	-1.17751	-1.47137	-1.9024	-1.26187	0.71811	1.8852	0.20717	-1.47085	-1.23024	-0.98962	-0.83645	-0.70827	-0.63833	-0.615	-0.58712	-0.55013	-0.54846	-0.82933	-1.11019	-1.13272	-1.12297	-1.17385	-1.25506	-1.25007	-1.13734	-1.04827	-1.04207	-1.03586	-1.04295	-1.05003	-0.96962	-0.86421	-0.83947	-0.87928	-0.90928	-0.91967
subject 12	0.47128	0.19448	-0.01727	-0.0583	0.03333	0.23274	0.45149	0.66006	0.74551	0.68533	0.38683	-0.08733	-0.65395	-1.02099	-1.18565	-0.63116	-0.35773	-0.38542	-0.41068	-0.4389	-0.57175	-0.68208	-0.74236	-0.97229	-1.32197	-1.27471	-1.2226	-1.53717	-1.59568	-1.29144	-1.24447	-1.31329	-1.33329	-1.34513	-1.33678	-1.43801	-1.64153	-1.8408	-2.02038	-1.94883	-1.84732	-1.68886	-1.66553	-1.72478	-1.73916	-1.76659	-1.88155	-1.7004	-1.15479
subject 13	0.1495	-0.02281	-0.19513	-0.26731	-0.33039	-0.36394	-0.39158	-0.29892	-0.16616	0.08189	0.38759	0.49183	0.45217	0.32928	0.12317	-0.15797	-0.54416	-0.82111	-0.87962	-0.89671	-0.78956	-0.70966	-0.76608	-0.81606	-0.79531	-0.77455	-1.0252	-1.27585	-1.22508	-1.14691	-1.18465	-1.24556	-1.10742	-0.90294	-0.9008	-0.99983	-1.14464	-1.32216	-1.35893	-1.25494	-1.18946	-1.1779	-1.15815	-1.122	-1.09142	-1.0776	-1.11809	-1.43014	-1.68351
subject 14	0.03324	0.00477	-0.02369	-0.07957	-0.14328	-0.26548	-0.43448	-0.54784	-0.54989	-0.53091	-0.34362	-0.15634	-0.12461	-0.11232	-0.05504	0.02476	-0.02816	-0.24696	-0.44467	-0.56859	-0.69251	-0.83304	-0.97356	-0.99392	-0.97995	-0.95459	-0.92013	-0.96641	-1.17416	-1.34847	-1.25533	-1.16218	-1.15237	-1.15297	-1.3267	-1.58699	-1.5375	-1.10081	-0.76508	-0.78275	-0.80041	-0.96152	-1.12262	-1.28594	-1.44989	-1.43845	-1.2867	-1.17068	-1.12612
subject 15	-0.12404	0.01586	0.15576	0.05316	-0.14038	-0.21241	-0.13862	-0.08895	-0.14785	-0.20674	-0.25363	-0.29933	-0.2531	-0.15434	-0.04464	0.08419	0.18215	-0.02869	-0.23953	-0.3523	-0.44327	-0.7351	-1.1943	-1.48763	-1.33862	-1.1896	-1.01939	-0.84917	-0.82429	-0.85392	-0.93283	-1.07089	-1.19255	-1.24047	-1.28838	-1.19677	-1.09122	-0.94604	-0.77822	-0.68936	-0.73871	-0.79913	-0.97032	-1.14151	-1.01763	-0.82819	-0.87145	-1.10864	-1.18173
subject 16	0.15408	0.1278	0.10152	0.09108	0.08659	0.02569	-0.10291	-0.17976	-0.02373	0.1323	0.22906	0.31989	0.19961	-0.04131	-0.22646	-0.314	-0.41075	-0.59953	-0.78832	-0.4249	0.06122	-0.04215	-0.63677	-1.12666	-1.33724	-1.54783	-1.51749	-1.48716	-1.42219	-1.34423	-1.29049	-1.26582	-1.24394	-1.23463	-1.22533	-1.37379	-1.53803	-1.53559	-1.4379	-1.3888	-1.42473	-1.43882	-1.23444	-1.03007	-1.24929	-1.56263	-1.43448	-0.93841	-0.76251
subject 17	0.14157	0.07232	0.00308	0.06154	0.1469	-0.01782	-0.31592	-0.67606	-1.10391	-1.23383	-0.68277	-0.21099	-0.26774	-0.32449	-0.34546	-0.3648	-0.51135	-0.69323	-0.99849	-1.38307	-1.56611	-1.48715	-1.3775	-1.18088	-1.03071	-1.36833	-1.70595	-1.64156	-1.53889	-1.56264	-1.63101	-1.55647	-1.372	-1.35756	-1.60761	-1.76135	-1.56837	-1.39162	-1.5719	-1.75217	-1.56308	-1.31857	-1.36513	-1.53903	-1.57332	-1.47962	-1.52354	-1.82547	-2.01982
subject 18	0.09904	0.20344	0.30784	0.30859	0.28751	0.19408	0.06205	-0.17712	-0.53317	-0.71737	-0.50873	-0.31422	-0.21387	-0.11351	-0.13121	-0.15428	-0.29961	-0.47891	-0.77059	-1.13454	-1.34582	-1.35864	-1.31268	-1.10017	-0.91222	-0.98224	-1.05226	-0.89888	-0.72423	-0.74625	-0.83767	-0.96432	-1.11807	-1.15502	-1.01031	-0.86971	-0.74393	-0.64012	-1.01974	-1.39935	-1.18108	-0.87313	-0.79869	-0.82641	-0.90462	-1.0291	-1.09368	-1.04594	-1.00959
subject 19	-0.49769	-0.50371	-0.47653	-0.18923	-0.02005	-0.25444	-0.32335	-0.07049	-0.22884	-0.88405	-0.91573	-0.46938	-0.3672	-0.42754	-0.32605	-0.18218	-0.28774	-0.41571	-0.35788	-0.32419	-0.44911	-0.56299	-0.64283	-0.69833	-0.71026	-0.85836	-1.15897	-1.09616	-0.77544	-0.89395	-1.2024	-1.07944	-0.85615	-0.86144	-0.88023	-0.76737	-0.67873	-0.72632	-0.73263	-0.62391	-0.62663	-0.81321	-0.84205	-0.70708	-0.59555	-0.49939	-0.59294	-0.76136	-0.83447
subject 20	-0.08549	-0.21571	-0.34592	-0.25893	-0.14015	-0.15047	-0.20506	-0.02494	0.30086	0.18734	-0.3846	-0.81027	-0.97782	-1.0994	-1.07054	-1.05037	-1.10328	-1.15619	-0.79736	-0.42957	-0.43062	-0.49622	-0.86426	-1.34793	-1.55367	-1.57081	-1.57158	-1.55378	-1.54643	-1.55936	-1.52679	-1.32592	-1.16923	-1.48757	-1.8059	-1.69778	-1.5707	-1.40088	-1.2223	-1.08997	-0.97728	-1.09587	-1.38578	-1.5277	-1.48636	-1.34449	-0.98812	-0.73027	-0.88842
subject 21	-0.50808	0.01724	0.50357	0.0343	-0.37952	-0.14195	0.05355	-0.06647	-0.15271	-0.05733	-0.07954	-0.58394	-0.86949	-0.44377	-0.03726	0.3185	0.47453	0.19368	-0.09551	-0.39996	-0.66328	-0.86285	-0.99078	-1.02428	-1.06559	-1.11568	-1.21287	-1.35534	-1.26338	-0.97883	-1.02292	-1.29704	-1.37822	-1.34485	-1.28633	-1.21524	-1.2202	-1.25686	-0.95436	-0.53584	-0.9174	-1.51897	-1.11874	-0.50384	-0.93424	-1.53093	-1.1513	-0.66555	-0.69265
subject 22	0.08861	0.09909	0.10958	-0.01457	-0.15841	-0.22028	-0.25405	-0.19102	-0.06791	-0.16673	-0.49713	-0.71331	-0.72791	-0.71403	-0.60693	-0.49512	-0.3437	-0.19229	-0.17029	-0.15111	-0.21633	-0.29631	-0.54513	-0.8585	-1.02277	-1.08585	-1.19262	-1.34902	-1.33147	-0.97688	-0.69612	-0.68849	-0.69072	-0.79901	-0.90729	-0.82172	-0.72753	-0.79758	-0.90133	-0.91548	-0.89162	-0.80164	-0.6627	-0.64808	-0.78737	-0.81269	-0.5949	-0.46237	-0.68988
subject 23	0.08704	0.11116	0.10418	-0.14638	-0.33194	-0.29541	-0.33657	-0.52877	-0.5373	-0.32388	0.07061	0.60393	0.54243	0.20004	-0.25404	-0.73737	-0.86393	-0.95124	-0.92956	-0.9101	-0.90524	-0.88204	-0.80239	-0.79356	-0.91146	-0.99259	-1.03253	-1.03927	-1.02246	-0.96069	-0.87949	-0.88492	-0.9105	-1.05154	-1.19065	-1.0401	-0.93466	-1.08306	-1.20157	-1.23684	-1.25176	-1.23309	-1.16895	-1.05758	-1.05316	-1.11894	-1.20991	-1.31082	-1.26823
subject 24	0.21838	0.17454	0.1307	-0.05185	-0.26361	-0.39995	-0.49608	-0.70242	-1.029	-1.05384	-0.38903	0.16899	0.01506	-0.13887	-0.10115	-0.05472	0.00447	0.06721	-0.16314	-0.58189	-0.91884	-1.14947	-1.35061	-1.46819	-1.55415	-1.3081	-1.06204	-1.03761	-1.03428	-1.16256	-1.33727	-1.27552	-1.03186	-0.88514	-0.88921	-0.92667	-1.08429	-1.22933	-1.09757	-0.9658	-1.01813	-1.09808	-1.08946	-1.0421	-0.98135	-0.90833	-0.86893	-0.8926	-0.90398
subject 25	0.44681	0.9723	1.49779	1.10639	0.67597	-0.57029	-1.88908	-2.14031	-2.24257	-1.75933	-1.16184	-1.00028	-0.95048	-1.00446	-1.0921	-1.07246	-1.0099	-1.008	-1.0355	-1.07497	-1.12141	-1.37367	-1.76788	-1.7197	-1.31105	-1.28133	-1.6154	-1.91682	-2.18133	-2.22332	-1.9686	-1.51651	-0.75279	-0.57735	-1.50926	-2.01323	-1.54721	-1.34262	-1.86196	-2.1599	-1.69298	-1.3123	-1.31491	-1.32067	-1.34535	-1.36975	-1.39174	-1.41235	-1.41185
subject 26	0.91327	0.41812	-0.07704	-0.24338	-0.3616	-0.35373	-0.30261	-0.39899	-0.58692	-0.44888	0.02929	-0.02344	-1.01304	-1.69821	-1.38709	-1.09191	-0.93068	-0.76944	-0.19209	0.39431	-0.08367	-0.74791	-1.30203	-1.81403	-2.06172	-2.13005	-1.78525	-0.97097	-0.60706	-1.1157	-1.54072	-1.65637	-1.73267	-1.38587	-1.03907	-1.00826	-0.9915	-0.99014	-0.99194	-1.25059	-1.6182	-1.59201	-1.2741	-1.06445	-0.98882	-0.91967	-0.86431	-0.80185	-0.70935
subject 27	0.38254	0.31735	0.25215	0.24578	0.24191	0.23414	0.22603	0.05892	-0.13038	-0.03561	0.11459	-0.37228	-1.0225	-1.35868	-1.59302	-1.00068	-0.07765	0.28232	0.36931	0.53333	0.74207	0.40611	-0.30551	-0.70864	-0.86042	-0.9619	-1.01509	-1.0423	-1.04016	-0.99847	-0.90406	-0.85167	-0.8656	-0.86976	-0.85555	-0.8245	-0.75528	-0.81011	-1.20849	-1.35766	-0.64596	-0.15918	-0.67203	-1.088	-0.92265	-0.76487	-0.67365	-0.57404	-0.34586
subject 28	0.44355	-0.03908	-0.52172	-0.61768	-0.71364	-0.46122	-0.2088	-0.98532	-1.76183	-0.91062	-0.05941	-0.13964	-0.21987	-0.03385	0.15216	-0.5624	-1.27697	-1.9974	-2.71783	-2.40075	-2.08367	-2.12793	-2.17218	-2.08387	-1.99555	-2.1251	-2.25465	-2.20561	-2.15658	-2.06922	-1.98187	-1.97195	-1.96204	-1.93956	-1.91709	-2.01323	-2.10936	-2.25784	-2.40632	-1.90487	-1.40341	-1.86871	-2.33401	-2.24951	-2.165	-2.06731	-1.96962	-1.98772	-2.00581
subject 29	0.01965	-0.03881	-0.09728	-0.1047	-0.10748	0.06142	0.26466	0.15608	-0.05643	-0.07583	0.00133	-0.2174	-0.64746	-0.82237	-0.74213	-0.57627	-0.29054	-0.10711	-0.12827	-0.1582	-0.21447	-0.31207	-0.61634	-0.89591	-0.90379	-0.91167	-0.9958	-1.07994	-0.99003	-0.8843	-0.97613	-1.10747	-1.07601	-0.99029	-1.03418	-1.14288	-1.14543	-1.07216	-1.02849	-1.01441	-1.04881	-1.15109	-1.14411	-0.91863	-0.80064	-1.00512	-1.13769	-0.91066	-0.7323
subject 30	0.33365	0.33665	0.15877	-0.68231	-1.05766	-0.81206	-0.56305	-0.31215	0.01258	0.33403	0.45292	0.53766	0.53703	0.39016	0.09707	0.07238	0.15505	-0.18785	-0.52426	-0.62534	-0.79601	-1.09195	-1.13934	-1.00033	-1.10998	-1.28745	-1.06504	-0.8901	-0.88925	-0.86418	-0.80682	-0.76313	-0.72703	-0.82847	-0.93281	-0.77677	-0.71638	-0.89512	-0.92889	-0.8177	-0.83271	-0.89818	-0.84209	-0.82873	-1.12791	-1.19887	-0.85901	-0.88498	-1.18532
Z
subject 1	0.00469	0.04329	0.08188	0.08944	0.08813	0.11262	0.15775	0.18192	0.16419	0.13365	0.000666	-0.13231	-0.17148	-0.19893	-0.13441	-0.0239	0.02482	-0.00368	-0.02935	-0.04509	-0.06082	0.02425	0.10932	0.17685	0.23937	0.2472	0.21127	0.21676	0.30509	0.36247	0.17219	-0.0181	0.00787	0.06087	0.0576	0.0262	0.01314	0.02301	0.03236	0.03993	0.04749	0.07881	0.11013	0.11489	0.11205	0.12188	0.14183	0.14417	0.11127
subject 2	0.04289	0.1094	0.17591	0.32274	0.49252	0.56318	0.55454	0.52667	0.46035	0.35275	-0.08501	-0.52277	-0.4558	-0.32574	-0.244	-0.18642	-0.13971	-0.10657	-0.10361	-0.2063	-0.30899	-0.22365	-0.13831	-0.14464	-0.17717	-0.12819	-0.014	0.02609	-0.08201	-0.17958	-0.19293	-0.20629	-0.22978	-0.25454	-0.26026	-0.25646	-0.2483	-0.2347	-0.20254	-0.10545	-0.00835	-0.00934	-0.01033	-0.0621	-0.12839	-0.1438	-0.11851	-0.10019	-0.09583
subject 3	0.30156	0.45123	0.60091	0.35298	0.06891	-0.13089	-0.31385	-0.51536	-0.72304	-0.38816	0.21802	0.43579	0.37613	0.31143	0.2417	0.07148	-0.23943	-0.50932	-0.69721	-0.75423	-0.41869	-0.11052	0.06084	0.19904	-0.02757	-0.25418	-0.18813	-0.12207	-0.26365	-0.42411	-0.43676	-0.41984	-0.42297	-0.43278	-0.43109	-0.42365	-0.42901	-0.4435	-0.43431	-0.40146	-0.34518	-0.25609	-0.16372	-0.06477	0.01284	0.02642	-0.02951	-0.43299	-0.79076
subject 4	0.20648	0.1244	0.04723	0.09004	0.13062	0.14505	0.1411	-0.00072515	-0.11405	-0.07419	-0.05299	-0.10832	-0.11439	0.03963	0.11953	0.00352	-0.06597	-0.03375	-0.04688	-0.14316	-0.18297	-0.13526	-0.07701	-0.00488	0.08473	0.19401	0.25131	0.25865	0.19865	0.08335	-0.0001974	-0.06152	-0.06468	-0.03331	-0.06681	-0.13275	-0.16058	-0.17253	-0.20018	-0.2332	-0.25045	-0.26337	-0.24001	-0.20888	-0.19546	-0.18485	-0.21876	-0.25751	-0.14567
subject 5	0.09478	0.0656	0.03701	0.01553	-0.01482	-0.09396	-0.14112	-0.08168	-0.02281	0.03475	0.01584	-0.12543	-0.09716	0.12891	0.01294	-0.3962	-0.55643	-0.56111	-0.31625	0.03951	0.04175	-0.06206	-0.2149	-0.37665	-0.43912	-0.49332	-0.3691	-0.26104	-0.34678	-0.43028	-0.50145	-0.57854	-0.67538	-0.71654	-0.63244	-0.6035	-0.66279	-0.66173	-0.59025	-0.59041	-0.65198	-0.6944	-0.72485	-0.72472	-0.71102	-0.70574	-0.703	-0.77438	-0.85923
subject 6	0.31791	0.20058	0.08324	0.03219	-0.01604	-0.0537	-0.09041	-0.16837	-0.2521	-0.21627	-0.15712	0.00385	0.19094	0.23175	0.22512	0.35017	0.52789	0.4393	0.22158	0.07718	-0.02466	-0.08289	-0.11104	-0.12891	-0.1384	-0.11771	-0.06806	-0.00378	0.07705	0.06244	-0.0794	-0.15284	-0.11829	-0.10189	-0.11968	-0.13403	-0.14059	-0.16043	-0.21705	-0.2574	-0.2415	-0.22856	-0.22877	-0.20941	-0.07265	0.02017	-0.27367	-0.53787	-0.34757
subject 7	0.20243	0.2562	0.30996	0.31758	0.31843	0.32995	0.34512	0.36968	0.40007	0.41377	0.41006	0.02401	-1.03675	-1.78548	-1.51303	-1.21868	-0.74027	-0.26187	-0.1649	-0.07623	-0.28044	-0.5359	-0.5989	-0.58831	-0.45485	-0.23803	-0.13362	-0.15696	-0.18498	-0.22207	-0.27112	-0.36444	-0.45042	-0.45743	-0.46445	-0.4558	-0.44645	-0.26188	-0.04137	-0.11003	-0.30138	-0.33877	-0.26211	-0.30164	-0.48503	-0.57512	-0.46618	-0.39319	-0.47205
subject 8	-0.60667	-0.43842	-0.27017	0.02946	0.36663	0.51772	0.51994	0.25507	-0.54398	-1.2465	-1.1768	-1.1071	-0.85762	-0.58567	-0.30795	-0.02734	0.07462	-0.04673	-0.20369	-0.48527	-0.76684	-0.69807	-0.62931	-0.56653	-0.50545	-0.47407	-0.46643	-0.45665	-0.4426	-0.43336	-0.46262	-0.49187	-0.4428	-0.38394	-0.3164	-0.2445	-0.21931	-0.25249	-0.27419	-0.25571	-0.23722	-0.26721	-0.29719	-0.3114	-0.3211	-0.33586	-0.35467	-0.33569	-0.24112
subject 9	0.45542	0.54977	0.64412	0.26001	-0.14446	-0.22477	-0.27627	0.10371	0.5439	0.60528	0.59274	0.29674	-0.07195	-0.26596	-0.40333	-0.2675	-0.02238	-0.18396	-0.54272	-0.50048	-0.22541	-0.06806	0.0081	-0.10375	-0.36878	-0.35757	-0.08116	0.03266	-0.0373	-0.00895	0.15049	0.4447	0.95171	1.06252	0.42753	-0.02299	-0.05536	-0.03421	0.13512	0.1511	-0.36265	-0.75091	-0.58137	-0.42822	-0.37337	-0.30808	-0.15098	-0.01461	-0.19622
subject 10	0.29303	0.30156	0.29303	0.20774	0.1283	0.05912	-0.00384	-0.06159	0.02743	0.1715	0.16314	0.15569	0.30982	0.42537	0.43805	0.34372	0.12097	-0.04302	-0.17342	-0.09679	0.02585	0.1897	0.31483	0.26573	0.2556	0.31366	0.27157	0.14603	0.1239	0.14054	0.1147	0.08737	0.0876	0.10443	0.1655	0.1774	0.13032	0.14086	0.18433	0.12288	0.03813	0.01079	-0.0003719	0.06125	0.07185	-0.00686	-0.01945	0.02304	0.02072
subject 11	-0.33155	0.37778	1.08712	0.77873	0.17957	0.00936	0.18232	0.29222	0.27599	0.21732	-0.18079	-0.57891	-0.56525	-0.50011	-0.69756	-1.02631	-0.76402	0.23707	0.83546	0.02443	-0.7866	-0.58913	-0.39167	-0.30597	-0.25219	-0.25177	-0.29403	-0.308	-0.26537	-0.23804	-0.33307	-0.42809	-0.41312	-0.38439	-0.35255	-0.31916	-0.30395	-0.31146	-0.32279	-0.34746	-0.37212	-0.34513	-0.31813	-0.26028	-0.1936	-0.1849	-0.22259	-0.23612	-0.2013
subject 12	-0.01937	-0.12118	-0.18795	-0.16276	-0.09664	0.00275	0.02928	0.04078	0.0535	0.05163	0.02588	-0.103	-0.28616	-0.47024	-0.56016	-0.28887	-0.19582	-0.29374	-0.28703	-0.24821	-0.24262	-0.23028	-0.20297	-0.27782	-0.42478	-0.38377	-0.33288	-0.40824	-0.38096	-0.20827	-0.16337	-0.17597	-0.17383	-0.1719	-0.17231	-0.18339	-0.20445	-0.2266	-0.24563	-0.21873	-0.1972	-0.18586	-0.17837	-0.17321	-0.17405	-0.18417	-0.23553	-0.23212	-0.16132
subject 13	-0.0134	-0.1198	-0.22621	-0.23767	-0.24049	-0.20192	-0.15508	-0.0296	0.1221	0.27258	0.42246	0.42669	0.3269	0.15962	-0.07514	-0.31054	-0.54685	-0.69639	-0.67238	-0.62317	-0.49835	-0.39963	-0.43143	-0.45529	-0.39189	-0.32848	-0.43501	-0.54154	-0.47468	-0.39206	-0.40442	-0.43578	-0.37427	-0.28181	-0.30758	-0.39245	-0.48671	-0.58767	-0.59203	-0.49979	-0.43468	-0.40756	-0.41769	-0.50233	-0.55648	-0.51917	-0.50497	-0.60634	-0.68605
subject 14	0.09798	0.09348	0.08897	0.05403	0.0104	-0.0497	-0.12299	-0.1776	-0.19488	-0.20326	-0.14049	-0.07771	-0.07438	-0.07849	-0.04912	-0.00301	-0.00911	-0.08048	-0.13078	-0.10736	-0.08393	-0.17603	-0.26813	-0.2784	-0.26529	-0.23034	-0.17792	-0.17905	-0.28728	-0.38675	-0.41613	-0.44552	-0.2976	-0.12751	-0.19876	-0.39066	-0.41028	-0.21453	-0.0774	-0.14547	-0.21353	-0.29648	-0.37942	-0.33066	-0.24427	-0.25557	-0.34504	-0.42558	-0.48825
subject 15	-0.13849	-0.01198	0.11453	0.03893	-0.11245	-0.15686	-0.07287	-0.00886	-0.03471	-0.06056	-0.08389	-0.10697	-0.09335	-0.05876	-0.02395	0.01126	0.03127	-0.10059	-0.23246	-0.27674	-0.30157	-0.44855	-0.69733	-0.83056	-0.65566	-0.48076	-0.3777	-0.27465	-0.28272	-0.33246	-0.37664	-0.41414	-0.45551	-0.51429	-0.57308	-0.52936	-0.47539	-0.41731	-0.35687	-0.3422	-0.4076	-0.45512	-0.32378	-0.19243	-0.19271	-0.22222	-0.3186	-0.47069	-0.51541
subject 16	0.08903	0.04764	0.00624	0.03345	0.08638	0.04358	-0.1141	-0.2048	0.00587	0.21655	0.3609	0.49861	0.42919	0.24142	0.07352	-0.0596	-0.18321	-0.21169	-0.24017	-0.03335	0.22576	0.11246	-0.31118	-0.64145	-0.72277	-0.80408	-0.83485	-0.86562	-0.81957	-0.74472	-0.67989	-0.6271	-0.6005	-0.69177	-0.78304	-0.95336	-1.13159	-0.94665	-0.5542	-0.38157	-0.5936	-0.79306	-0.86686	-0.94067	-0.80067	-0.61316	-0.51923	-0.50327	-0.59707
subject 17	0.16666	0.11363	0.06061	0.10506	0.17003	0.10174	-0.03761	-0.17285	-0.3036	-0.3179	-0.06605	0.14747	0.10545	0.06343	0.03576	0.00873	-0.04437	-0.10473	-0.23583	-0.41242	-0.47658	-0.39459	-0.31539	-0.24405	-0.17805	-0.16806	-0.15808	-0.09459	-0.02601	-0.0797	-0.17654	-0.19691	-0.15845	-0.19754	-0.35725	-0.45635	-0.33723	-0.22693	-0.31067	-0.3944	-0.32768	-0.2384	-0.22051	-0.23386	-0.22888	-0.20709	-0.22243	-0.30737	-0.3626
subject 18	0.0982	0.1826	0.26699	0.28758	0.29473	0.22335	0.1101	-0.08393	-0.36607	-0.50571	-0.31962	-0.14886	-0.0803	-0.01174	-0.00022848	0.00869	-0.11325	-0.27153	-0.43751	-0.60843	-0.68742	-0.6469	-0.58836	-0.47879	-0.38391	-0.44331	-0.5027	-0.36652	-0.21172	-0.26881	-0.40068	-0.45965	-0.46254	-0.44717	-0.40341	-0.37256	-0.38815	-0.40625	-0.47953	-0.5528	-0.51711	-0.46507	-0.40862	-0.35024	-0.37925	-0.48837	-0.51693	-0.39445	-0.309
subject 19	-0.34314	-0.34086	-0.30144	0.02892	0.2167	-0.08269	-0.1755	0.13338	-0.01416	-0.7132	-0.76805	-0.32902	-0.24015	-0.31664	-0.2418	-0.12732	-0.20809	-0.30601	-0.2386	-0.19235	-0.28519	-0.37008	-0.43051	-0.45884	-0.4297	-0.4552	-0.54187	-0.4728	-0.29319	-0.41567	-0.66879	-0.59291	-0.44052	-0.4954	-0.55621	-0.33678	-0.16402	-0.25377	-0.30284	-0.23859	-0.23818	-0.34309	-0.36007	-0.28572	-0.27143	-0.29657	-0.40388	-0.54364	-0.4679
subject 20	0.01404	-0.0419	-0.09784	-0.06319	-0.01529	-0.01314	-0.02666	0.04891	0.17978	0.19418	0.08705	0.00168	-0.04525	-0.0897	-0.12597	-0.16512	-0.22841	-0.29171	-0.1734	-0.05115	-0.07914	-0.13342	-0.17908	-0.22144	-0.16096	-0.03069	0.02582	-0.00149	-0.03327	-0.07369	-0.09778	-0.06147	-0.03386	-0.0997	-0.16555	-0.13614	-0.1025	-0.0471	0.01276	0.01305	-0.01193	-0.02567	-0.03108	-0.0393	-0.05099	-0.04872	-0.01665	0.01513	0.04568
subject 21	-0.32668	0.07424	0.44655	0.11807	-0.16947	0.02422	0.18563	0.10495	0.04542	0.09951	0.0666	-0.32306	-0.56397	-0.32149	-0.06764	0.21623	0.34614	0.13922	-0.07424	-0.29968	-0.48479	-0.60738	-0.63564	-0.53957	-0.47299	-0.43958	-0.41653	-0.40344	-0.36995	-0.31969	-0.35292	-0.44457	-0.51757	-0.57949	-0.59453	-0.58614	-0.55255	-0.50846	-0.44872	-0.38362	-0.4517	-0.55641	-0.36784	-0.11642	-0.32984	-0.61721	-0.43263	-0.19675	-0.22881
subject 22	0.14148	0.13869	0.1359	0.04736	-0.05374	-0.09568	-0.11733	-0.05336	0.06375	0.01996	-0.19173	-0.33144	-0.34412	-0.34086	-0.28548	-0.23095	-0.18371	-0.13647	-0.09195	-0.04749	-0.09515	-0.15894	-0.31401	-0.50397	-0.56233	-0.53139	-0.48194	-0.41146	-0.31411	-0.16471	-0.05821	-0.11044	-0.16062	-0.18872	-0.21682	-0.22829	-0.23902	-0.22914	-0.21503	-0.25288	-0.31277	-0.27805	-0.17324	-0.18529	-0.34201	-0.40131	-0.25277	-0.16279	-0.3201
subject 23	0.1725	0.2067	0.2173	0.04298	-0.08831	-0.07256	-0.10092	-0.21502	-0.24214	-0.16418	0.12122	0.56568	0.53458	0.27891	-0.02122	-0.333	-0.28668	-0.20198	-0.06156	0.05339	0.0009308	-0.05568	-0.12506	-0.18418	-0.22492	-0.26734	-0.31163	-0.23332	-0.068	-0.04028	-0.07205	-0.08407	-0.0915	-0.13574	-0.18184	-0.19885	-0.19987	-0.111	-0.08875	-0.25209	-0.31827	-0.22412	-0.19775	-0.24176	-0.16301	-0.00371	-0.07635	-0.24057	-0.19408
subject 24	0.27691	0.25995	0.24299	0.08592	-0.10066	-0.17844	-0.19819	-0.36984	-0.7072	-0.75175	-0.12706	0.38276	0.12669	-0.12938	-0.14137	-0.14226	-0.05057	0.06683	-0.10699	-0.46804	-0.75805	-0.95573	-1.07819	-0.98757	-0.87993	-0.59359	-0.30725	-0.2703	-0.2571	-0.37416	-0.5372	-0.48729	-0.27359	-0.19469	-0.32547	-0.4613	-0.61527	-0.75729	-0.63656	-0.51582	-0.53765	-0.58086	-0.5694	-0.53402	-0.49054	-0.43966	-0.41749	-0.44917	-0.47292
subject 25	0.49916	0.85226	1.20535	1.13309	1.04273	0.24168	-0.62254	-1.06358	-1.44557	-1.32076	-1.09707	-0.90692	-0.72538	-0.6101	-0.51631	-0.38128	-0.22974	-0.12522	-0.04348	-0.08398	-0.19547	-0.34523	-0.5214	-0.51558	-0.36148	-0.32206	-0.39273	-0.51776	-0.70424	-0.77184	-0.68094	-0.5234	-0.26064	-0.16481	-0.38322	-0.55118	-0.60481	-0.61699	-0.51436	-0.45334	-0.53607	-0.593	-0.53525	-0.479	-0.43176	-0.3928	-0.42677	-0.45736	-0.43605
subject 26	0.53826	0.30126	0.06426	-0.01034	-0.06117	-0.01768	0.05814	0.02873	-0.06598	-0.00764	0.21042	0.21736	-0.14826	-0.41059	-0.33489	-0.2611	-0.20332	-0.14554	0.08208	0.3134	0.19378	0.01273	-0.1345	-0.26879	-0.37568	-0.46397	-0.29321	0.17192	0.47068	0.44707	0.3651	0.06717	-0.19907	-0.12458	-0.0501	-0.07526	-0.10486	-0.09846	-0.08468	-0.2043	-0.3805	-0.38094	-0.25118	-0.19125	-0.21777	-0.22046	-0.17232	-0.12006	-0.05039
subject 27	0.40278	0.36174	0.32071	0.25632	0.19094	0.1857	0.18582	0.01925	-0.17057	-0.1087	0.00227	-0.33294	-0.78255	-0.99775	-1.13692	-0.59885	0.21013	0.45956	0.43769	0.50493	0.62392	0.3152	-0.2885	-0.60563	-0.68925	-0.66101	-0.52538	-0.47655	-0.52584	-0.49771	-0.36637	-0.29483	-0.31771	-0.32596	-0.30669	-0.27861	-0.23057	-0.26942	-0.54889	-0.67412	-0.26647	0.02144	-0.22279	-0.43054	-0.41932	-0.39783	-0.28594	-0.16315	0.12683
subject 28	0.40691	0.1139	-0.1791	-0.05426	0.07058	0.31071	0.55084	-0.15737	-0.86557	-0.69353	-0.52149	-0.40516	-0.28882	0.12117	0.53117	0.26977	0.00837	-0.40755	-0.82347	-0.35913	0.1052	-0.04773	-0.20066	-0.27957	-0.35847	-0.53246	-0.70644	-0.65974	-0.61303	-0.58867	-0.56431	-0.45591	-0.34751	-0.48003	-0.61255	-0.56803	-0.52351	-0.40504	-0.28657	-0.47887	-0.67117	-0.57564	-0.48012	-0.48622	-0.49232	-0.35545	-0.21859	-0.14468	-0.07078
subject 29	0.0338	-0.04487	-0.12354	-0.14383	-0.15881	0.04977	0.30307	0.19019	-0.04474	-0.05732	0.04128	-0.13627	-0.51107	-0.66159	-0.58782	-0.4384	-0.18305	-0.02542	-0.06323	-0.08403	-0.05381	-0.07376	-0.34455	-0.59445	-0.61459	-0.63473	-0.71098	-0.78724	-0.61708	-0.42453	-0.47661	-0.57763	-0.5634	-0.51076	-0.52458	-0.57164	-0.64602	-0.73992	-0.74044	-0.64756	-0.59592	-0.60199	-0.56695	-0.44968	-0.4132	-0.61907	-0.75822	-0.56378	-0.40155
subject 30	0.47985	0.44917	0.19908	-0.85551	-1.17666	-0.51989	-0.07708	0.24686	0.53804	0.80648	0.85011	0.87261	0.8423	0.62907	0.23291	0.20911	0.33425	-0.00561	-0.30228	-0.12518	-0.06022	-0.1971	-0.20494	-0.11599	-0.31499	-0.59252	-0.28426	-0.03714	-0.01415	0.0149	0.05202	0.05119	0.02928	-0.05874	-0.14272	-0.03112	0.03431	-0.01573	-0.13454	-0.32212	-0.46691	-0.59458	-0.26669	-0.05244	-0.7302	-0.95477	-0.36358	-0.28042	-0.5783
[truncated: 52 more columns]

## Sheet: Surface02 Concrete
Hip joint moment
X	1	2	3	4	5	6	7	8	9	10	11	12	13	14	15	16	17	18	19	20	21	22	23	24	25	26	27	28	29	30	31	32	33	34	35	36	37	38	39	40	41	42	43	44	45	46	47	48	49
subject 1	-1.03931	-1.58795	-2.13658	-2.19654	-2.02059	-1.92286	-1.97118	-2.01259	-1.76431	-1.51603	-1.06569	-0.52781	-0.26498	-0.46633	-0.6702	-0.92597	-1.18174	-1.17987	-1.07828	-1.20705	-1.68812	-2.18003	-2.81636	-3.45269	-3.50796	-3.36348	-3.41818	-3.74951	-3.9904	-3.3495	-2.7086	-2.56142	-2.56386	-2.41275	-2.06768	-1.74287	-1.57206	-1.40124	-1.20838	-1.00968	-0.90439	-0.90651	-0.91956	-0.99993	-1.0803	-1.08885	-1.08099	-1.10036	-1.14825
subject 2	-1.28492	-1.15814	-1.03137	-1.09389	-1.30456	-1.4937	-1.52783	-1.56195	-1.40309	-1.15464	-0.86978	-0.47205	-0.07433	-0.1254	-0.28528	-0.54641	-0.98303	-1.41966	-1.69818	-1.96422	-2.00464	-1.80818	-1.63974	-2.01769	-2.39564	-2.74404	-3.07352	-3.28994	-2.95719	-2.62445	-2.17117	-1.67369	-1.25771	-1.03865	-0.8196	-0.71126	-0.6219	-0.60185	-0.67963	-0.75742	-0.82415	-0.89061	-0.83529	-0.67481	-0.53321	-0.5662	-0.59919	-0.45228	-0.21209
subject 3	-0.90662	-0.89325	-0.87488	-0.73393	-0.66095	-1.38676	-1.96855	-1.47028	-0.89697	0.07974	0.78678	0.38822	-0.00557	-0.38387	-0.82157	-1.41624	-2.1953	-3.37773	-4.01723	-3.66137	-3.41271	-3.33023	-3.08933	-2.63961	-2.4217	-2.46457	-2.21673	-1.68936	-1.37926	-1.24763	-1.14761	-1.06972	-1.04202	-1.04412	-0.94065	-0.78439	-1.29317	-2.07906	-1.65284	-0.81195	-0.67151	-0.7237	-0.29897	0.22795	-1.22864	-3.00079	-1.05125	1.30282	0.15942
subject 4	-1.79095	-1.60574	-1.44422	-1.56691	-1.64467	-1.47536	-1.40082	-1.64219	-1.91429	-2.25554	-2.51539	-2.645	-2.64232	-2.48531	-2.09668	-1.50951	-1.16567	-0.97392	-0.97084	-1.05161	-1.74578	-2.62396	-3.46668	-4.30294	-4.01109	-3.62524	-3.57578	-3.50181	-3.13354	-2.80345	-2.6833	-2.53253	-2.27968	-2.03522	-1.80963	-1.58885	-1.37579	-1.26502	-1.27359	-1.06672	-0.67518	-0.58195	-0.67516	-0.45939	-0.10631	-0.25576	-0.55597	-0.2711	0.12015
subject 5	-2.01273	-2.23312	-2.45351	-2.56777	-2.5759	-2.58404	-2.11768	-1.65132	-1.44448	-1.49713	-1.5498	0.04488	1.63955	2.00967	1.15524	0.30081	-0.62413	-1.54908	-2.17912	-2.51426	-2.8494	-2.75681	-2.66422	-2.39688	-1.95479	-1.5127	-1.78398	-2.05526	-2.23015	-2.30867	-2.38719	-2.24924	-2.11129	-1.8304	-1.40658	-0.98275	-1.27444	-1.56612	-1.5376	-1.18888	-0.84015	-0.62055	-0.40094	-0.38161	-0.56257	-0.74352	-0.37046	0.00261	0.03769
subject 6	-1.79226	-1.87501	-1.95777	-1.65842	-1.30316	-1.02285	-0.76824	-0.73665	-0.8435	-1.47384	-2.65044	-3.01626	-1.95126	-1.08371	-0.86234	-0.67314	-0.75417	-0.8352	-1.08913	-1.34682	-1.67959	-2.02549	-2.44263	-2.88701	-3.37564	-3.89429	-4.02652	-3.71962	-3.37051	-2.93962	-2.55995	-2.36983	-2.16231	-1.76784	-1.37337	-1.12565	-0.88445	-0.79539	-0.73752	-0.52897	-0.25648	-0.22652	-0.37621	-0.46428	-0.47607	-0.4654	-0.40682	-0.30189	-0.00124
subject 7	-2.06681	-1.8371	-1.60738	-1.55083	-1.55922	-1.60039	-1.68092	-1.75802	-1.81975	-1.88147	-1.85551	-1.82078	-1.91859	-2.09214	-2.13033	-1.93165	-1.75129	-1.75413	-1.75698	-2.12308	-2.56991	-2.97309	-3.33991	-3.77013	-4.36945	-4.96876	-4.64401	-4.31927	-4.09676	-3.91258	-3.80074	-3.77571	-3.63705	-2.987	-2.33696	-2.25231	-2.22421	-2.13506	-2.01104	-1.87905	-1.73311	-1.58881	-1.46101	-1.3332	-1.09643	-0.83543	-0.72347	-0.7357	-0.71115
subject 8	-0.8737	-0.83882	-0.79351	-0.49281	-0.23646	-0.50111	-0.74033	-0.7888	-0.84041	-0.90892	-0.93073	-0.76103	-0.68143	-0.89467	-0.9812	-0.73284	-0.4334	-0.02224	0.21509	0.13374	0.02421	-0.12902	-0.44481	-0.97489	-1.35979	-1.58136	-1.70885	-1.7459	-1.40387	-0.75047	-0.83664	-1.44052	-1.20135	-0.46161	-0.37661	-0.61897	-0.50552	-0.24383	-0.20395	-0.23997	0.00636	0.33034	-0.17639	-0.86113	-0.0424	1.01552	0.66617	0.16386	0.41909
subject 9	-1.05588	-0.97663	-0.89738	-0.48487	-0.05819	-0.11938	-0.22394	-1.18324	-2.26179	-2.81788	-3.27201	-3.23	-3.06078	-3.84496	-4.93835	-4.63705	-3.77787	-1.59043	1.24103	2.62721	3.1742	2.08867	-0.12275	-2.15161	-4.03172	-5.15345	-5.54713	-5.27379	-4.24642	-3.62018	-3.52877	-3.44482	-3.37265	-3.08934	-2.40861	-1.78985	-1.31158	-1.06036	-1.43789	-1.69909	-1.5584	-1.39835	-1.15229	-0.91449	-0.72623	-0.60424	-1.06529	-1.45965	-0.83161
subject 10	-2.09503	-2.3469	-2.56089	-2.32039	-2.0153	-1.35494	-0.90703	-1.16726	-1.49565	-1.97737	-1.91251	-0.97311	-0.06983	0.79134	0.7035	-0.19777	-1.23627	-2.36055	-3.09892	-3.66577	-3.72099	-3.62271	-3.43947	-3.24079	-2.70834	-2.14807	-1.79432	-1.4885	-1.75779	-1.90788	-1.40235	-0.99377	-0.90833	-0.77017	-0.5134	-0.42386	-0.60189	-0.78737	-0.98153	-0.7918	-0.27301	0.10947	0.40677	0.13476	-0.39027	-0.37369	-0.19462	-0.10923	-0.04088
subject 11	-1.42446	-1.43277	-1.44109	-1.54915	-1.65721	-1.20418	-0.75115	-1.13265	-1.51415	-1.31312	-1.11209	-1.28937	-1.46666	-1.19796	-0.92926	-1.43331	-1.93735	-0.60131	0.73474	0.19383	-0.34708	-1.25281	-2.15855	-1.64123	-1.12392	-1.86301	-2.6021	-3.3596	-4.1171	-4.21885	-4.32059	-5.21351	-6.10643	-4.67648	-3.24653	-3.42398	-3.60142	-3.23614	-2.87085	-2.39129	-1.91173	-1.81477	-1.71781	-1.87668	-2.03555	-2.23325	-2.43096	-1.91295	-1.39495
subject 12	-2.42276	-2.23271	-2.04266	-2.25014	-2.49375	-2.80504	-3.12987	-3.53348	-3.96335	-4.23529	-4.42824	-4.31904	-3.99402	-3.44895	-2.68384	-1.98151	-1.36704	-1.22672	-2.0347	-2.8453	-3.66377	-4.45012	-5.07584	-5.68864	-6.15931	-6.62998	-5.6207	-4.61143	-4.0203	-3.46718	-3.08247	-2.73145	-2.5177	-2.34969	-2.2327	-2.14121	-2.13576	-2.19175	-2.00842	-1.58574	-1.35787	-1.40273	-1.40225	-1.31112	-1.23278	-1.19278	-1.06077	-0.46867	0.01938
subject 13	-1.23766	-1.48615	-1.73465	-1.52738	-1.2534	-0.83586	-0.36909	-0.22375	-0.2779	-0.49388	-0.87874	-1.04182	-0.81354	-0.78974	-1.43516	-2.05081	-2.41631	-2.7818	-3.57885	-4.38529	-4.08569	-3.59253	-2.9997	-2.36876	-1.57536	-0.67172	-0.43684	-0.96192	-1.25149	-1.08479	-1.07916	-1.66952	-2.1817	-1.85332	-1.52495	-1.4548	-1.39613	-1.1915	-0.95693	-1.04272	-1.26443	-1.00633	-0.39282	-0.13695	-0.32386	-0.41201	-0.28946	-0.21041	-0.31503
subject 14	-1.28085	-1.35219	-1.42352	-1.97491	-2.70631	-3.15779	-3.27336	-3.14769	-1.93645	-0.72521	-0.46368	-0.29712	-0.44328	-0.76814	-1.48802	-2.89919	-4.11356	-3.35993	-2.60631	-2.3364	-2.174	-1.99855	-1.81224	-1.98502	-3.11541	-4.2458	-4.71362	-5.18143	-4.84296	-4.20214	-3.81155	-3.72124	-3.59082	-3.27987	-2.96892	-2.57414	-2.17098	-1.9899	-1.93571	-1.89701	-1.88542	-1.84945	-1.56968	-1.28991	-1.38646	-1.56664	-1.26628	-0.56546	-0.11915
subject 15	-1.27304	-0.69249	-0.11194	-0.91357	-2.38247	-2.82309	-1.34426	0.07057	-1.2026	-2.47577	-2.40523	-1.75242	-1.11637	-0.50859	0.05738	-0.2335	-0.52438	-1.36872	-2.4273	-2.79436	-2.1038	-1.55696	-2.92649	-4.29602	-4.27377	-3.77308	-3.49556	-3.52799	-3.49799	-2.85933	-2.22067	-2.13811	-2.22407	-1.95138	-1.22564	-0.62824	-1.0061	-1.38397	-1.31513	-1.12804	-1.0403	-1.06683	-1.06598	-0.89623	-0.72648	-0.71646	-0.74296	-0.70902	-0.61176
subject 16	-1.0546	-1.33484	-1.61508	-1.50978	-1.16722	-0.9266	-1.0122	-1.0978	-0.67988	-0.17804	-0.27504	-1.03077	-1.76503	-2.29529	-2.82554	-2.49442	-1.81874	-1.27815	-1.00772	-0.73729	-0.82827	-0.93732	-1.63071	-2.76237	-3.37529	-1.78359	-0.19188	-0.72565	-1.75953	-2.46025	-2.71677	-2.95334	-2.79103	-2.62873	-2.4186	-2.18457	-1.9578	-1.74919	-1.54058	-1.30924	-1.0755	-1.35009	-2.08678	-2.51725	-1.11036	0.29653	0.2532	-0.24331	-0.64854
subject 17	-1.25988	-0.74744	-0.23501	-0.20577	-0.22046	-0.30182	-0.39651	-0.64493	-0.94459	-1.14347	-1.29195	-0.97224	-0.31811	0.04262	0.10995	-0.09467	-0.68006	-1.19126	-1.55411	-1.87969	-2.0935	-2.23475	-2.01326	-1.85178	-2.3504	-2.84902	-2.40959	-1.97016	-1.90804	-1.88022	-1.87235	-1.86847	-1.62879	-1.3105	-1.00895	-0.71576	-0.68176	-0.83288	-0.76562	-0.47998	-0.40411	-0.62192	-0.66315	-0.35123	-0.2869	-0.96538	-1.42635	-0.79984	-0.22576
subject 18	-1.85491	-2.09051	-2.32611	-2.39641	-2.41948	-2.23728	-1.89086	-1.60748	-1.45019	-1.33607	-1.5673	-1.79853	-2.26524	-2.7614	-3.02521	-3.17285	-3.31232	-3.44157	-3.68818	-4.34555	-5.00293	-5.31428	-5.62562	-5.37344	-4.96024	-4.63293	-4.37434	-4.10185	-3.80153	-3.52855	-3.47431	-3.42006	-3.38314	-3.34839	-3.01775	-2.53915	-2.41947	-2.74841	-2.88503	-2.34849	-1.81195	-2.54219	-3.27243	-3.06805	-2.59663	-2.40986	-2.45081	-2.37356	-2.05993
subject 19	-1.73761	-1.79085	-1.84409	-1.81534	-1.7831	-1.80549	-1.83273	-1.40685	-0.91774	-1.09785	-1.40854	-1.6346	-1.83895	-1.77672	-1.62803	-1.46177	-1.28848	-0.80025	-0.15932	-0.19373	-0.62028	-0.98318	-1.3022	-1.21755	-0.80399	-1.21605	-2.42069	-2.75842	-2.11615	-1.96275	-2.46119	-2.79318	-2.86237	-2.72848	-2.21231	-1.68681	-1.14015	-0.94486	-1.72261	-2.1229	-1.21921	-0.56095	-0.99347	-1.3469	-1.22586	-1.03572	-0.23741	0.49097	0.14729
subject 20	-1.47374	-1.04428	-0.61482	-0.49446	-0.41934	-0.72528	-1.16188	-1.60908	-2.06287	-2.09383	-1.68358	-1.12256	-0.29549	0.28919	0.08056	-0.16078	-0.67689	-1.193	-1.04148	-0.87545	-1.31474	-1.85995	-2.26326	-2.61231	-2.85495	-3.02538	-2.93217	-2.53936	-2.26458	-2.21847	-2.00564	-1.17592	-0.39028	-0.07853	0.23321	-1.71227	-3.75808	-2.4559	-0.46695	0.06158	-0.02945	-0.4227	-1.03981	-1.20154	-0.79948	-0.41211	-0.0561	0.11934	-0.46755
subject 21	-1.24505	-1.23595	-1.22686	-1.12495	-0.97823	-0.9995	-1.33436	-1.66697	-1.90564	-2.14431	-2.46977	-2.83284	-3.043	-2.99515	-2.88996	-1.60955	-0.32914	0.06083	0.1061	0.03166	-0.22586	-0.55106	-1.77863	-3.00619	-2.68967	-1.84237	-1.73575	-2.65787	-3.45931	-3.08405	-2.7088	-3.6423	-4.97239	-4.89051	-3.02509	-1.38204	-1.42895	-1.47585	-1.11442	-0.64489	-0.61902	-1.10337	-1.47152	-1.12313	-0.77474	-0.6587	-0.59578	-0.49029	-0.34022
subject 22	-1.24606	-1.31496	-1.38386	-1.48518	-1.59866	-1.73106	-1.88616	-2.05973	-2.31639	-2.57306	-1.89621	-1.12601	-0.66606	-0.38341	-0.27559	-0.47375	-0.70694	-1.29061	-1.87428	-1.97504	-1.96849	-2.26094	-2.80256	-3.4139	-4.21117	-5.00843	-5.33183	-5.65523	-4.76125	-3.41075	-2.5985	-2.43214	-2.29513	-2.29016	-2.28518	-1.89273	-1.46153	-1.40478	-1.56201	-1.62551	-1.52497	-1.41667	-1.23075	-1.04483	-0.96194	-0.90195	-1.00944	-1.25651	-1.36842
subject 23	-1.49078	-1.33887	-1.21523	-1.78449	-2.28044	-1.91502	-1.48001	-0.52311	0.23433	-0.08032	-0.54793	-1.64268	-2.66152	-3.43366	-4.12732	-4.61354	-4.91979	-4.83237	-4.52484	-3.81377	-3.20235	-2.74539	-2.51512	-2.58366	-2.56609	-2.45165	-2.485	-2.66048	-2.57942	-2.28764	-2.2944	-2.51013	-2.41634	-2.13877	-2.51766	-3.22476	-2.78765	-1.87376	-1.6836	-1.74103	-1.82273	-1.91109	-2.39665	-2.96732	-2.15213	-1.11646	-1.57447	-2.19484	-2.02651
subject 24	-0.31685	-0.4194	-0.52195	-0.80177	-1.10754	-1.00253	-0.75667	-0.89935	-1.28317	-1.39428	-1.2208	-1.32788	-1.93008	-2.32049	-2.01773	-1.7178	-1.44164	-1.16548	-0.90004	-0.63482	-0.65708	-0.72965	-1.12243	-1.63765	-1.98614	-2.22148	-2.44498	-2.65502	-3.00307	-3.61852	-4.05864	-3.85007	-3.62072	-3.168	-2.71527	-2.2741	-1.83345	-1.83433	-1.92577	-1.73393	-1.4219	-1.43108	-1.6782	-1.68451	-1.3927	-1.25185	-1.43307	-1.51108	-1.15337
subject 25	-0.52438	-0.55129	-0.5782	-1.50884	-2.62973	-3.28074	-3.68114	-3.41674	-2.42711	-1.28459	0.20738	1.45497	1.07339	0.69181	-0.3946	-1.51303	-1.85656	-1.98484	-2.02354	-2.00466	-1.7956	-1.33931	-1.21782	-2.04497	-2.78893	-2.65945	-2.52997	-2.22958	-1.91292	-2.39626	-3.16196	-2.4129	-0.49863	0.06092	-1.48688	-2.4331	-1.21363	-0.07094	-0.61747	-1.164	-0.60344	0.12319	-0.40282	-1.47686	-1.28084	0.07939	0.79748	0.31154	-0.03416
subject 26	-0.94371	-1.19055	-1.43739	-1.8325	-2.26996	-2.33485	-2.10167	-1.88262	-1.69183	-1.54911	-1.79089	-2.03266	-2.48215	-2.9576	-2.76675	-2.24275	-1.85299	-1.63105	-1.42049	-1.24982	-1.07914	-1.64418	-2.20922	-3.0992	-4.08201	-4.35303	-4.05463	-3.80964	-3.67151	-3.507	-3.13148	-2.75596	-2.2358	-1.69757	-1.62706	-1.79041	-1.64056	-1.0992	-0.80956	-1.40094	-1.99232	-1.81291	-1.63349	-1.36877	-1.07969	-0.90111	-0.81094	-0.7701	-0.82793
subject 27	-1.71441	-3.26045	-4.8065	-4.15716	-3.04564	-1.89504	-0.72362	0.06575	0.43832	0.69686	0.69479	0.55135	-0.53453	-1.62041	-2.5766	-3.52689	-3.69901	-3.65497	-3.72937	-3.87989	-3.70637	-3.11158	-2.5243	-1.95833	-1.39376	-0.84381	-0.29386	-0.99697	-1.81942	-1.76407	-1.39891	-1.60878	-2.26099	-2.46546	-1.97344	-1.67797	-2.09004	-2.51081	-3.12303	-3.73524	-3.09706	-2.27133	-2.41673	-2.987	-2.28441	-0.41502	0.26257	-1.2945	-2.38713
subject 28	-0.9996	-1.15609	-1.31258	-1.63107	-2.04925	-2.73333	-4.26825	-5.80317	-5.01949	-3.84937	-2.56961	-1.16922	0.09434	0.05802	0.02171	-0.84501	-2.04389	-2.99863	-3.46509	-3.93155	-4.03937	-4.12925	-4.63488	-5.45232	-6.10959	-6.08609	-6.0626	-5.7186	-5.29919	-4.70465	-3.87662	-3.07571	-2.81701	-2.55831	-2.36638	-2.20783	-2.19471	-2.54516	-2.89562	-2.13641	-1.26039	-0.87379	-0.93211	-1.05157	-1.53786	-2.02415	-1.95973	-1.72323	-1.58065
subject 29	-0.55206	-1.1343	-1.71653	-1.99936	-2.26944	-1.85565	-1.38108	-1.54485	-1.7977	-2.15986	-2.54335	-2.43214	-2.19407	-2.17948	-2.23737	-1.70528	-0.9372	-0.751	-0.84692	-0.97421	-1.11971	-1.69042	-2.55436	-3.30057	-3.95085	-4.20978	-4.09303	-4.04711	-4.08124	-4.13973	-4.2307	-4.17936	-3.90332	-3.70033	-3.63484	-3.45783	-3.02804	-2.8003	-3.13211	-3.16351	-2.1571	-1.32291	-1.25415	-1.31613	-2.16252	-2.8565	-2.2092	-1.50588	0.05644
subject 30	-1.97633	-1.00267	-0.3101	-0.64821	-1.46279	-2.91266	-4.22223	-5.45386	-4.61209	-3.42256	-2.20458	-1.12342	-0.38432	-0.21224	-0.60716	-1.23538	-1.95692	-2.84246	-3.73424	-4.58772	-5.30683	-5.78406	-5.63417	-5.01394	-4.08893	-3.0808	-3.03443	-3.01997	-3.12246	-2.99398	-2.55754	-2.46809	-2.57141	-2.62696	-2.6533	-2.40351	-2.01727	-1.28992	-2.16801	-4.65155	-3.38322	-0.61414	-0.41709	-0.5502	-1.47717	-1.82357	-1.12495	-1.24435	-1.97725
Y
subject 1	0.48638	0.27552	0.06465	0.14743	0.37199	0.47835	0.36409	0.25008	0.14642	0.04276	0.52191	1.25361	1.26485	0.06032	-1.08537	-1.02467	-0.96397	-1.22182	-1.60298	-1.73585	-1.48899	-1.24418	-1.0267	-0.80922	-1.23106	-1.87267	-2.04777	-1.57494	-1.12166	-0.8589	-0.59614	-0.81218	-1.17331	-1.42671	-1.54403	-1.65066	-1.67603	-1.7014	-1.59723	-1.45877	-1.41878	-1.49205	-1.53609	-1.39996	-1.26383	-1.169	-1.08361	-1.13796	-1.33872
subject 2	-1.09312	-0.84717	-0.60121	-0.35884	-0.11928	0.0349	-0.42567	-0.88625	-1.12645	-1.26434	-1.29001	-0.96777	-0.64553	-0.41387	-0.20419	-0.22748	-0.65463	-1.08178	-1.26333	-1.42549	-1.63405	-1.89132	-2.1436	-2.29842	-2.45323	-2.65669	-2.89128	-3.02334	-2.65732	-2.29131	-2.08235	-1.93098	-1.80121	-1.72366	-1.6461	-1.71713	-1.81364	-1.79738	-1.62192	-1.44646	-1.92437	-2.41862	-2.22495	-1.43719	-0.73654	-0.84174	-0.94695	-0.97129	-0.95371
subject 3	0.38968	0.61689	0.8282	0.64995	0.42331	-0.37186	-1.12713	-1.58307	-1.77491	-0.54724	0.42185	0.33074	0.21814	0.03568	-0.18205	-0.49302	-0.83476	-1.24384	-1.44945	-1.282	-1.14626	-1.05964	-0.94481	-0.79279	-0.82737	-1.07187	-1.13545	-1.02507	-1.04027	-1.15863	-1.16516	-1.09342	-1.18975	-1.38587	-1.32256	-1.12954	-1.28311	-1.58111	-1.34452	-0.92506	-0.8615	-0.89582	-0.90931	-0.91833	-0.93467	-0.95217	-1.05687	-1.17104	-1.24607
subject 4	0.3729	0.25856	0.14734	0.07362	-0.01456	-0.18224	-0.37138	-0.632	-0.79394	-0.73386	-0.67824	-0.62978	-0.49604	-0.26279	-0.19569	-0.27099	-0.32438	-0.36408	-0.44026	-0.53264	-0.75143	-1.00813	-0.99429	-0.93126	-0.68595	-0.42545	-0.91069	-1.34599	-1.18188	-1.04584	-1.06417	-1.07702	-1.07163	-1.06047	-1.03634	-1.03251	-1.06116	-1.06276	-1.03281	-0.99418	-0.94813	-0.89488	-0.83714	-0.81496	-0.80859	-0.78181	-0.74891	-0.94217	-1.17655
subject 5	-0.32459	-0.22576	-0.12694	-0.08383	-0.09645	-0.10907	-0.22736	-0.34565	-0.53825	-0.80514	-1.07203	-1.06145	-1.05087	-0.84882	-0.45531	-0.0618	-0.5072	-0.95259	-1.03321	-0.74906	-0.46492	-0.74678	-1.02864	-1.16745	-1.16321	-1.15896	-1.30786	-1.45676	-1.38803	-1.10165	-0.81528	-1.01277	-1.21025	-1.25439	-1.1452	-1.036	-1.1599	-1.2838	-1.33114	-1.30192	-1.2727	-1.22994	-1.18718	-1.14462	-1.10227	-1.05992	-1.30916	-1.55839	-1.42499
subject 6	0.21172	0.05202	-0.10768	0.04776	0.24932	0.21133	0.0912	0.08425	0.14756	-0.22781	-1.06093	-1.389	-0.82582	-0.41297	-0.49207	-0.53825	-0.30785	-0.07745	-0.2932	-0.51864	-0.65841	-0.78317	-1.07074	-1.42056	-1.54496	-1.5164	-1.5327	-1.59998	-1.61521	-1.5296	-1.48996	-1.62041	-1.72428	-1.54237	-1.36046	-1.52294	-1.70071	-1.58118	-1.40065	-1.26221	-1.14163	-1.1149	-1.15771	-1.21601	-1.29351	-1.37007	-1.44464	-1.4729	-1.30562
subject 7	0.21426	0.24076	0.26727	0.15005	-0.02106	-0.18178	-0.33002	-0.43875	-0.36963	-0.30052	-0.61886	-0.97595	-1.09736	-1.08409	-1.07053	-1.05646	-1.01439	-0.69231	-0.37022	-0.35944	-0.41784	-0.66985	-1.0832	-1.36414	-1.29201	-1.21988	-1.15816	-1.09645	-1.03443	-0.97231	-1.1189	-1.51595	-1.76822	-1.36894	-0.96967	-1.05321	-1.18504	-1.20501	-1.16106	-1.12137	-1.08913	-1.06595	-1.13334	-1.20073	-1.13043	-1.02954	-1.04152	-1.14757	-1.244
subject 8	0.02741	0.10858	0.18573	0.16456	0.1328	-0.02346	-0.17274	-0.26969	-0.40847	-0.77209	-0.97422	-0.51427	-0.28958	-0.82947	-1.15012	-0.89132	-0.67427	-0.54854	-0.48457	-0.53386	-0.64346	-0.84656	-0.98979	-1.05409	-1.20391	-1.44993	-1.5826	-1.60628	-1.58128	-1.51628	-1.53316	-1.60737	-1.52517	-1.3501	-1.27747	-1.25607	-1.2665	-1.29019	-1.04598	-0.71012	-1.00047	-1.46303	-1.43338	-1.29825	-1.21569	-1.14148	-1.07878	-1.01732	-1.0031
subject 9	0.06623	0.06104	0.05585	0.06131	0.06722	0.02121	-0.02941	-0.01938	-0.00089004	-0.08014	-0.17846	0.11388	0.50639	0.35703	0.03193	-0.13432	-0.23703	-0.45494	-0.72872	-0.64473	-0.35302	0.08684	0.62889	0.88134	0.89782	0.4523	-0.43674	-0.81502	-0.6159	-0.41606	-0.21524	-0.16592	-0.35579	-0.48366	-0.49482	-0.46936	-0.3609	-0.22233	-0.00041634	0.10847	-0.17314	-0.34023	0.0016	0.25898	0.00958	-0.22852	-0.36716	-0.48703	-0.31923
subject 10	-0.07176	-0.0482	-0.03829	-0.19207	-0.31601	-0.2759	-0.21347	-0.07664	-0.20828	-0.94401	-1.29316	-1.02379	-0.74712	-0.46194	-0.18326	0.08982	0.1562	0.09339	-0.21662	-0.63649	-1.06954	-1.50655	-1.27032	-0.9117	-0.88828	-0.89279	-0.96495	-1.05433	-1.35034	-1.56316	-1.31848	-1.10743	-1.00849	-1.01304	-1.25043	-1.27084	-0.9441	-0.94286	-1.32139	-1.34883	-1.07534	-1.05172	-1.18425	-1.26625	-1.32579	-1.11218	-0.81662	-1.03845	-1.35435
subject 11	0.027	0.14099	0.25498	0.09173	-0.07152	-0.04194	-0.01236	-0.11082	-0.20927	-0.51574	-0.82221	-1.13828	-1.45434	-0.96652	-0.4787	-1.05648	-1.63426	-0.72514	0.18397	-0.29755	-0.77907	-0.98923	-1.19938	-0.68009	-0.16079	-0.4086	-0.65641	-1.17529	-1.69416	-1.72293	-1.7517	-2.06376	-2.37581	-1.70177	-1.02774	-1.37375	-1.71976	-1.76058	-1.8014	-1.73988	-1.67836	-1.62057	-1.56278	-1.63696	-1.71115	-1.75414	-1.79712	-1.7413	-1.68548
subject 12	0.42869	0.20723	-0.01423	0.05981	0.1607	0.26332	0.36628	0.53283	0.72058	0.91258	1.10669	1.04926	0.81215	0.43134	-0.09316	-0.23979	0.14263	0.32732	0.11656	-0.07184	-0.19315	-0.31138	-0.41423	-0.51193	-0.55292	-0.59392	-0.41541	-0.23691	-0.5935	-0.99873	-1.00271	-0.92644	-0.95931	-1.02857	-1.05457	-1.05894	-1.10485	-1.18043	-1.16347	-1.05398	-1.05335	-1.20514	-1.32911	-1.39745	-1.45504	-1.48037	-1.4497	-1.13898	-0.88454
subject 13	0.39153	0.01123	-0.36907	-0.42361	-0.43048	-0.37152	-0.29001	-0.09097	0.181	0.30843	0.28502	0.25187	0.20152	0.15543	0.12325	0.06416	-0.22092	-0.50599	-0.71797	-0.92835	-0.61113	-0.20158	-0.44076	-0.92799	-0.95506	-0.66987	-0.50829	-0.48718	-0.57861	-0.88809	-1.08966	-0.89199	-0.70582	-0.64332	-0.58081	-0.66818	-0.76221	-0.64041	-0.47434	-0.68365	-1.05221	-1.10058	-0.91177	-0.83456	-0.89553	-0.92115	-0.87137	-0.83471	-0.8535
subject 14	0.7428	0.64778	0.55277	0.45981	0.36762	0.15249	-0.21018	-0.43558	-0.04332	0.34895	0.27842	0.16161	0.18796	0.29612	0.2528	-0.05563	-0.34861	-0.4872	-0.6258	-0.45803	-0.22218	-0.21057	-0.38581	-0.57418	-0.79759	-1.021	-1.20001	-1.37901	-1.20552	-0.89984	-0.78645	-0.90379	-1.04884	-1.31861	-1.58839	-1.2911	-0.93711	-0.97917	-1.24755	-1.38964	-1.31072	-1.22231	-1.03893	-0.85555	-1.28934	-1.86028	-1.94589	-1.62705	-1.40585
subject 15	0.15143	0.34342	0.53541	0.24539	-0.27733	-0.5067	-0.18847	0.11514	-0.19477	-0.50469	-0.5936	-0.58674	-0.56909	-0.53321	-0.48777	-0.2463	-0.00484	-0.20193	-0.56879	-0.75474	-0.66401	-0.62119	-1.21709	-1.81299	-1.81777	-1.61935	-1.42455	-1.23477	-1.08111	-1.27967	-1.47822	-1.49437	-1.45524	-1.46652	-1.54145	-1.59662	-1.50159	-1.40657	-1.15324	-0.85801	-0.77179	-0.92594	-1.06242	-1.08997	-1.11751	-1.06571	-0.99577	-0.95459	-0.94353
subject 16	0.49128	0.06404	-0.36319	-0.31744	0.01939	0.23879	0.08243	-0.07393	-0.01645	0.07667	0.12729	0.13118	0.11748	-0.06319	-0.24385	-0.37074	-0.47611	-0.49846	-0.35476	-0.21107	-0.01228	0.18926	-0.0694	-0.67322	-1.08771	-0.69753	-0.30736	-0.56386	-0.97252	-1.17774	-1.11171	-1.0525	-1.12981	-1.20711	-1.19717	-1.14361	-1.13559	-1.24142	-1.34725	-1.32461	-1.28846	-1.03418	-0.5816	-0.28916	-0.95753	-1.6259	-1.48643	-1.0945	-0.86249
subject 17	-0.53126	0.02552	0.58229	0.20336	-0.26064	-0.30716	-0.27017	-0.5249	-0.87686	-0.93576	-0.84815	-0.66987	-0.42684	-0.0441	0.47836	0.49785	-0.18681	-0.63713	-0.61879	-0.72258	-1.1928	-1.54041	-1.27499	-1.05738	-1.36569	-1.67401	-1.4736	-1.2732	-1.2418	-1.22576	-1.28602	-1.36154	-1.53706	-1.74592	-1.63648	-1.3679	-1.30767	-1.39626	-1.4393	-1.43682	-1.40027	-1.31604	-1.27993	-1.34007	-1.47062	-1.81236	-2.03223	-1.64271	-1.29722
subject 18	0.09727	0.05127	0.00527	-0.01941	-0.03799	0.06314	0.26005	0.20741	-0.34432	-0.8329	-0.81628	-0.79966	-0.80425	-0.8115	-0.76625	-0.69475	-0.71609	-0.85349	-1.01495	-1.26064	-1.50633	-1.33959	-1.17285	-1.24201	-1.37857	-1.36984	-1.24487	-1.18465	-1.25391	-1.3233	-1.39367	-1.46404	-1.39465	-1.30779	-1.2184	-1.12775	-1.11618	-1.20345	-1.26714	-1.24826	-1.22939	-1.24659	-1.26379	-1.30069	-1.3432	-1.36521	-1.37081	-1.36327	-1.32945
subject 19	-0.48892	-0.4988	-0.50867	-0.48279	-0.45539	-0.40508	-0.35272	-0.22361	-0.08379	-0.14758	-0.2511	-0.37888	-0.51287	-0.83513	-1.21844	-1.20292	-1.02787	-0.91487	-0.83194	-0.67123	-0.46535	-0.42577	-0.50088	-0.39434	-0.13977	-0.46703	-1.35285	-1.48351	-0.76052	-0.50983	-0.88888	-1.15253	-1.23397	-1.39135	-1.69169	-1.75999	-1.30235	-0.97195	-0.99392	-1.01481	-1.03197	-1.01439	-0.84238	-0.70436	-0.77023	-0.83589	-0.89966	-0.95819	-0.93626
subject 20	0.01593	0.053	0.09007	0.29231	0.51872	0.36126	0.0722	-0.28136	-0.67496	-1.03474	-1.35923	-1.53541	-1.44987	-1.28898	-0.88151	-0.51273	-0.4689	-0.42507	-0.84357	-1.27211	-1.45234	-1.58911	-1.54737	-1.43737	-1.34702	-1.26999	-1.2705	-1.3591	-1.47367	-1.63854	-1.66581	-1.1839	-0.76811	-1.06319	-1.35826	-1.49364	-1.62192	-1.31995	-0.92972	-1.10095	-1.51038	-1.5146	-1.21866	-1.06398	-1.08418	-1.20172	-1.5269	-1.70833	-1.28278
subject 21	0.21455	0.0488	-0.11696	-0.07661	0.06324	0.07621	-0.14767	-0.36563	-0.33503	-0.30443	-0.6342	-1.12013	-1.43309	-1.45415	-1.47237	-1.43234	-1.3923	-0.94652	-0.34369	-0.01914	-0.12019	-0.25898	-0.90095	-1.54292	-1.6797	-1.64283	-1.74867	-2.05273	-2.31827	-2.20821	-2.09815	-1.68035	-1.16928	-1.09774	-1.58136	-2.01684	-2.08637	-2.1559	-2.01323	-1.81439	-1.69336	-1.66182	-1.60795	-1.41642	-1.22489	-1.43748	-1.74245	-1.75287	-1.45473
subject 22	0.48634	0.31876	0.15119	-0.04794	-0.25889	-0.35725	-0.3205	-0.35664	-0.72078	-1.08493	-1.28275	-1.46394	-1.38407	-1.15504	-0.90101	-0.60325	-0.33036	-0.30614	-0.28193	-0.54212	-0.86553	-1.1496	-1.40091	-1.59174	-1.62131	-1.65087	-1.64158	-1.63229	-1.59107	-1.53788	-1.43451	-1.27093	-1.17512	-1.38431	-1.5935	-1.57743	-1.53883	-1.36876	-1.12357	-1.00174	-1.09579	-1.1807	-1.17409	-1.16748	-1.10724	-1.03508	-1.08211	-1.22846	-1.28005
subject 23	0.27734	0.16377	0.03944	-0.34842	-0.71972	-0.89633	-0.97928	-0.35989	0.11321	-0.20003	-0.41683	-0.23827	-0.2099	-0.66968	-0.97836	-0.88771	-0.88651	-1.08094	-1.1813	-1.10919	-1.09587	-1.17368	-1.25828	-1.35184	-1.39887	-1.39355	-1.36397	-1.31104	-1.24613	-1.17138	-1.21642	-1.34532	-1.25994	-1.04732	-1.24429	-1.64606	-1.4233	-0.94034	-0.86736	-0.93463	-1.15576	-1.41921	-1.40642	-1.33443	-1.21469	-1.08735	-1.02166	-0.96268	-1.32154
subject 24	0.00596	0.05364	0.10131	0.19441	0.29415	0.2269	0.1024	-0.11396	-0.38732	-0.60196	-0.75531	-0.78231	-0.58634	-0.40353	-0.26376	-0.13651	-0.11447	-0.09243	-0.20952	-0.32963	-0.21401	-0.05713	-0.22547	-0.51816	-0.76652	-0.9848	-1.15555	-1.2723	-1.33858	-1.30709	-1.26635	-1.19141	-1.12001	-1.08668	-1.05334	-0.98037	-0.90563	-1.03641	-1.20935	-1.133	-0.95089	-1.06207	-1.3905	-1.50764	-1.36317	-1.23047	-1.12291	-1.02532	-0.9699
subject 25	-0.0091	0.99659	2.00228	1.44935	0.56828	0.18027	0.05523	-0.63449	-1.94024	-2.61851	-1.86252	-1.15381	-0.76023	-0.36665	-0.72782	-1.12331	-1.3396	-1.50612	-1.4984	-1.37867	-1.30478	-1.29048	-1.33482	-1.5453	-1.75771	-1.99045	-2.2232	-2.12048	-1.98582	-2.21197	-2.56547	-2.13307	-1.09614	-0.86397	-1.88364	-2.59322	-2.18641	-1.80326	-1.94058	-2.0779	-2.05734	-2.0131	-1.54438	-0.88993	-1.08411	-2.05619	-2.4496	-1.75803	-1.25874
subject 26	0.51792	0.56127	0.60463	0.49351	0.33825	0.24715	0.20736	0.25574	0.48044	0.66797	0.55812	0.44827	-0.22492	-0.96853	-1.15787	-1.07007	-0.93669	-0.74635	-0.55235	-0.34551	-0.13868	-0.2704	-0.40213	-0.6674	-0.97083	-1.2541	-1.52123	-1.64478	-1.48118	-1.32323	-1.2105	-1.09777	-1.0478	-1.00568	-0.99914	-1.01038	-0.92794	-0.72838	-0.62186	-0.84097	-1.06009	-1.04387	-1.02765	-0.94197	-0.83644	-0.84118	-0.93413	-1.04888	-1.20724
subject 27	-0.84044	-0.18685	0.46673	0.35629	0.085	-0.02596	-0.0514	-0.29498	-0.77652	-0.96217	-0.47152	-0.0301	0.08316	0.19642	-0.38312	-0.99416	-1.28564	-1.48836	-1.25077	-0.73012	-0.40811	-0.34433	-0.30151	-0.31807	-0.33301	-0.33102	-0.32903	-0.31621	-0.30236	-0.49795	-0.76747	-0.89841	-0.92276	-0.874	-0.7115	-0.62307	-0.8013	-0.97811	-1.12356	-1.26901	-1.42829	-1.58965	-0.95061	0.03861	-0.07703	-1.20546	-1.69998	-1.00591	-0.4576
subject 28	0.27628	0.67521	1.07414	1.01387	0.67102	0.2252	-0.55009	-1.32539	-1.65772	-1.91622	-1.73213	-1.06119	-0.42278	-0.09344	0.2359	0.28119	0.21286	0.14287	0.06954	-0.00379	-0.52676	-1.07221	-1.46018	-1.73003	-1.94255	-1.91143	-1.88031	-1.94934	-2.04194	-2.06763	-2.0041	-1.9457	-1.99007	-2.03444	-1.82508	-1.48885	-1.3437	-1.67623	-2.00875	-1.87518	-1.69255	-1.65899	-1.76097	-1.85173	-1.8752	-1.89868	-1.98683	-2.09518	-2.05126
subject 29	0.13997	0.1617	0.18342	0.16895	0.15294	0.04196	-0.07746	0.05901	0.23119	0.02946	-0.24523	-0.26723	-0.22444	-0.32354	-0.46866	-0.53437	-0.56832	-0.45189	-0.26255	-0.20318	-0.21928	-0.23984	-0.26348	-0.25754	-0.22749	-0.4358	-0.87291	-1	-0.77662	-0.6568	-0.67504	-0.74152	-0.88417	-0.97681	-0.97529	-0.99006	-1.04173	-1.11206	-1.23403	-1.29996	-1.1723	-1.10178	-1.28525	-1.37874	-0.93233	-0.59019	-1.16562	-1.62362	-0.28088
subject 30	0.22042	0.29042	0.29301	0.04846	-0.4409	-1.25666	-1.26387	-0.82188	-0.65537	-0.53504	-0.41828	-0.22359	0.16592	0.40211	0.485	0.40429	0.25814	0.2475	0.15408	-0.49863	-1.02073	-1.30775	-1.5731	-1.82219	-1.50487	-1.03306	-1.17304	-1.2559	-1.1293	-1.02747	-0.95868	-0.97447	-1.03726	-1.04128	-1.02756	-0.91041	-0.89565	-1.13683	-1.31868	-1.4412	-1.1622	-0.7226	-0.91884	-1.10375	-0.92718	-0.87029	-1.02879	-1.12883	-1.18502
Z
subject 1	0.15635	0.11763	0.07891	0.07977	0.09974	0.1108	0.10523	0.09993	0.10558	0.11123	0.19722	0.31802	0.30913	0.08137	-0.1343	-0.10234	-0.07037	-0.11698	-0.19401	-0.20734	-0.12324	-0.03851	0.05471	0.14792	0.0815	-0.03979	-0.03561	0.14283	0.30366	0.29275	0.28184	0.26564	0.24784	0.2175	0.17133	0.12495	0.07698	0.02902	0.0345	0.05412	0.05207	0.02507	0.00485	0.0264	0.04796	0.06877	0.08941	0.09395	0.08164
subject 2	-0.1687	-0.06938	0.02994	0.17107	0.34491	0.47485	0.28862	0.10239	-0.02869	-0.13417	-0.20529	-0.16989	-0.1345	0.00118	0.16118	0.22134	0.10845	-0.00444	-0.04358	-0.07691	-0.17892	-0.35307	-0.51263	-0.38749	-0.26236	-0.16073	-0.07415	0.00741	0.06455	0.12168	0.05087	-0.06685	-0.15987	-0.19318	-0.22649	-0.28067	-0.33842	-0.33523	-0.246	-0.15677	-0.26322	-0.37456	-0.3304	-0.15196	0.00584	-0.02738	-0.06059	-0.09441	-0.12854
subject 3	0.39812	0.61569	0.8196	0.68881	0.52153	-0.07453	-0.64035	-0.97946	-1.12254	-0.21198	0.50496	0.42806	0.33614	0.19536	0.02238	-0.23572	-0.45723	-0.59873	-0.60851	-0.37681	-0.19831	-0.10226	-0.00837	0.08267	0.06284	-0.08173	-0.14804	-0.1391	-0.18223	-0.26815	-0.27661	-0.23084	-0.28676	-0.40308	-0.38282	-0.29428	-0.23784	-0.19477	-0.16994	-0.15134	-0.16565	-0.189	-0.26798	-0.35888	-0.01452	0.39908	-0.1201	-0.74067	-0.51
subject 4	0.23951	0.12732	0.02577	0.05178	0.05775	-0.04642	-0.14297	-0.21412	-0.24207	-0.17279	-0.11626	-0.08014	-0.02536	0.0512	0.03102	-0.07206	-0.13348	-0.16887	-0.19273	-0.21147	-0.1597	-0.08677	0.07918	0.26204	0.35523	0.44094	0.28627	0.14116	0.11095	0.0875	0.10127	0.10002	0.04869	0.00117	-0.03782	-0.07415	-0.10622	-0.12451	-0.1267	-0.14919	-0.18906	-0.18417	-0.1513	-0.17867	-0.2328	-0.20955	-0.16309	-0.20744	-0.26831
subject 5	-0.10196	0.01547	0.13289	0.16111	0.10013	0.03915	-0.09967	-0.23849	-0.36927	-0.49201	-0.61475	-0.81544	-1.01613	-0.91131	-0.50097	-0.09063	-0.33763	-0.58463	-0.58062	-0.32557	-0.07053	-0.30182	-0.53311	-0.67171	-0.71761	-0.76351	-0.83391	-0.90431	-0.81224	-0.5577	-0.30316	-0.46577	-0.62837	-0.68049	-0.62214	-0.56378	-0.57295	-0.58212	-0.60737	-0.64868	-0.68999	-0.67591	-0.66182	-0.62578	-0.56777	-0.50977	-0.67639	-0.84301	-0.76042
subject 6	0.2767	0.18828	0.09985	0.18682	0.29945	0.26053	0.16966	0.20269	0.31264	0.18472	-0.19142	-0.34508	-0.10614	0.04987	-0.06557	-0.15784	-0.05545	0.04695	-0.05177	-0.15485	-0.19185	-0.21727	-0.26998	-0.33313	-0.25126	-0.07098	0.00698	-0.03132	-0.06057	-0.07229	-0.10149	-0.19538	-0.27909	-0.25325	-0.22742	-0.35801	-0.49556	-0.45966	-0.38817	-0.36466	-0.3615	-0.35281	-0.34002	-0.33815	-0.34978	-0.375	-0.42918	-0.47029	-0.45621
subject 7	0.24595	0.26414	0.28233	0.17661	0.02442	-0.0965	-0.1799	-0.23007	-0.13069	-0.03131	-0.32139	-0.65042	-0.79054	-0.82273	-0.84753	-0.8594	-0.84468	-0.56416	-0.28364	-0.23263	-0.23262	-0.40805	-0.7297	-0.89581	-0.64717	-0.39853	-0.32316	-0.24778	-0.18525	-0.12753	-0.20959	-0.45938	-0.63258	-0.46106	-0.28955	-0.3414	-0.41558	-0.46609	-0.50307	-0.52719	-0.52878	-0.53402	-0.57574	-0.61746	-0.60328	-0.57667	-0.59213	-0.64265	-0.7008
subject 8	-0.000648	0.06142	0.1201	0.09573	0.06815	0.00289	-0.05763	-0.08256	-0.13123	-0.30747	-0.39845	-0.13983	-6.192e-05	-0.24657	-0.39754	-0.29606	-0.22556	-0.22283	-0.23868	-0.28857	-0.33932	-0.3914	-0.41988	-0.41728	-0.44673	-0.51221	-0.54809	-0.55549	-0.56605	-0.57919	-0.54668	-0.48221	-0.45214	-0.44249	-0.41684	-0.3832	-0.36983	-0.36491	-0.29342	-0.19916	-0.3034	-0.46223	-0.39796	-0.28588	-0.33797	-0.41617	-0.36792	-0.30592	-0.29893
subject 9	-0.04225	-0.00034073	0.04157	0.05656	0.07041	-0.0035	-0.0852	-0.11078	-0.12853	-0.17574	-0.22871	0.13494	0.60541	0.56932	0.36893	0.24221	0.14495	-0.21711	-0.70757	-0.81913	-0.7107	-0.31803	0.27067	0.59672	0.70874	0.36306	-0.42202	-0.72381	-0.47927	-0.18034	0.19112	0.38337	0.29267	0.19335	0.07784	-0.00422	-0.01046	0.03539	0.22546	0.31687	0.0674	-0.09989	0.0981	0.24166	0.0586	-0.10815	-0.13136	-0.15139	-0.12263
subject 10	0.20156	0.23726	0.26418	0.18579	0.11363	0.07577	0.07565	0.20132	0.22793	0.03164	-0.0911	-0.09616	-0.11634	-0.15417	-0.08315	0.08117	0.23358	0.37855	0.38131	0.32086	0.20453	0.07144	0.1984	0.37263	0.3262	0.26138	0.20224	0.14516	0.11286	0.08009	0.04478	0.02492	0.05655	0.04496	-0.06387	-0.06608	0.10233	0.16225	0.09561	0.0539	0.03354	-0.05329	-0.18167	-0.15116	-0.05003	-0.00282	0.02821	-0.02984	-0.10408
subject 11	0.24511	0.31891	0.39271	0.24563	0.09854	0.0114	-0.07574	-0.05529	-0.03484	-0.31431	-0.59378	-0.79452	-0.99526	-0.57715	-0.15904	-0.60132	-1.0436	-0.53152	-0.01943	-0.33745	-0.65547	-0.66764	-0.6798	-0.41123	-0.14266	-0.20072	-0.25878	-0.47181	-0.68484	-0.64279	-0.60073	-0.58474	-0.56875	-0.32126	-0.07378	-0.21626	-0.35874	-0.44466	-0.53057	-0.61536	-0.70015	-0.67667	-0.65318	-0.63333	-0.61347	-0.54292	-0.47238	-0.55673	-0.64107
subject 12	-0.10291	-0.20451	-0.30611	-0.26905	-0.2194	-0.21969	-0.22997	-0.21297	-0.18688	-0.12078	-0.03468	-0.05256	-0.14471	-0.29528	-0.50425	-0.56679	-0.42432	-0.3844	-0.5496	-0.68576	-0.73478	-0.77306	-0.75765	-0.73172	-0.59009	-0.44846	-0.28173	-0.115	-0.29406	-0.50456	-0.47809	-0.40423	-0.39933	-0.4174	-0.42079	-0.41684	-0.41358	-0.41081	-0.39979	-0.38053	-0.38268	-0.41483	-0.42645	-0.39705	-0.37938	-0.39691	-0.40288	-0.35101	-0.31034
subject 13	0.35766	0.06721	-0.22324	-0.33125	-0.41256	-0.35289	-0.24488	-0.05108	0.19599	0.32314	0.32517	0.29168	0.19548	0.11336	0.07732	0.02634	-0.15016	-0.32665	-0.42576	-0.52319	-0.25072	0.08648	-0.04348	-0.35206	-0.43921	-0.37611	-0.3078	-0.23357	-0.2577	-0.47239	-0.59162	-0.3577	-0.1436	-0.14264	-0.14168	-0.1929	-0.24644	-0.21858	-0.17401	-0.28226	-0.45533	-0.51168	-0.48157	-0.47159	-0.48653	-0.4871	-0.457	-0.43464	-0.44492
subject 14	0.65369	0.58612	0.51856	0.43591	0.34759	0.21498	0.02923	-0.07763	0.1705	0.41864	0.3362	0.2207	0.21902	0.28238	0.28495	0.18112	0.07327	-0.07486	-0.22298	-0.13492	0.00562	-0.01469	-0.16904	-0.25474	-0.15736	-0.05999	0.03474	0.12947	0.24123	0.35937	0.38322	0.2939	0.17862	-0.05347	-0.28557	-0.17591	-0.03208	-0.10764	-0.30857	-0.40179	-0.30651	-0.21457	-0.15596	-0.09735	-0.28878	-0.53577	-0.64886	-0.65037	-0.63037
subject 15	0.24434	0.34334	0.44233	0.24963	-0.0839	-0.21558	0.02954	0.26556	0.1195	-0.02656	-0.11343	-0.17465	-0.2297	-0.27433	-0.30953	-0.15152	0.00649	-0.083	-0.26829	-0.38514	-0.39733	-0.42033	-0.58743	-0.75453	-0.67962	-0.52152	-0.36748	-0.21908	-0.10754	-0.35532	-0.60309	-0.59973	-0.52027	-0.56036	-0.75147	-0.90023	-0.72708	-0.55393	-0.38972	-0.22788	-0.17682	-0.25315	-0.32232	-0.34733	-0.37234	-0.34216	-0.29937	-0.28626	-0.30425
subject 16	0.60811	0.03006	-0.54798	-0.48583	-0.02973	0.28168	0.13011	-0.02146	0.04841	0.15518	0.24392	0.31282	0.36747	0.28686	0.20625	0.01562	-0.21902	-0.33387	-0.20915	-0.08443	0.1343	0.35773	0.19459	-0.25849	-0.60446	-0.49517	-0.38589	-0.52823	-0.72977	-0.74728	-0.51944	-0.30836	-0.43279	-0.55721	-0.58345	-0.56059	-0.58601	-0.73211	-0.87822	-0.88578	-0.87876	-0.56911	0.01566	0.38546	-0.53458	-1.45462	-1.35535	-0.93754	-0.64492
subject 17	-0.25219	0.09595	0.4441	0.21202	-0.0728	-0.07706	-0.02521	-0.14211	-0.31526	-0.2937	-0.17478	-0.08685	-0.02106	0.12342	0.34657	0.34244	0.0201	-0.17779	-0.12679	-0.13434	-0.31759	-0.44302	-0.27932	-0.13176	-0.16168	-0.1916	-0.15827	-0.12494	-0.11838	-0.11425	-0.10545	-0.09573	-0.211	-0.36793	-0.36187	-0.27431	-0.25249	-0.27763	-0.31069	-0.35167	-0.34547	-0.27322	-0.24802	-0.31693	-0.37146	-0.38288	-0.38204	-0.3199	-0.26531
subject 18	0.0349	0.08039	0.12589	0.18397	0.24564	0.39879	0.62512	0.59495	0.0518	-0.42517	-0.37276	-0.32034	-0.28805	-0.25828	-0.19652	-0.11877	-0.12821	-0.24662	-0.36994	-0.51043	-0.65092	-0.37979	-0.10866	-0.18365	-0.35752	-0.37015	-0.25379	-0.20161	-0.27777	-0.34845	-0.37521	-0.40198	-0.35591	-0.30075	-0.2826	-0.28296	-0.30275	-0.34682	-0.38491	-0.40208	-0.41925	-0.32586	-0.23247	-0.29845	-0.40997	-0.47068	-0.49075	-0.51507	-0.54786
subject 19	-0.17858	-0.20709	-0.2356	-0.21516	-0.19264	-0.12219	-0.04748	0.05204	0.15502	0.13077	0.08169	-0.02521	-0.14695	-0.47468	-0.86921	-0.86743	-0.70711	-0.63139	-0.59669	-0.42878	-0.18353	-0.12914	-0.20638	-0.15215	0.00919	-0.22258	-0.83175	-0.90399	-0.36928	-0.14334	-0.32909	-0.44629	-0.45526	-0.59444	-0.97871	-1.13901	-0.79166	-0.49067	-0.31806	-0.22284	-0.39491	-0.50274	-0.32498	-0.18662	-0.28461	-0.38706	-0.52878	-0.65756	-0.58778
subject 20	0.19052	0.13725	0.08398	0.14072	0.21356	0.2036	0.16525	0.12811	0.09173	0.01657	-0.09906	-0.21071	-0.31534	-0.36546	-0.23722	-0.11548	-0.04834	0.0188	-0.13819	-0.30006	-0.28574	-0.24059	-0.14757	-0.03623	0.04681	0.11065	0.10485	0.01989	-0.03943	-0.04908	-0.06442	-0.10083	-0.1406	-0.21658	-0.29255	0.04849	0.40807	0.23287	-0.05203	-0.16088	-0.19503	-0.12836	0.013	0.06014	-0.00937	-0.09237	-0.20417	-0.25996	-0.07926
subject 21	0.38298	0.25882	0.13466	0.14997	0.23261	0.25015	0.14617	0.04567	0.09109	0.13651	-0.02634	-0.27944	-0.44869	-0.47645	-0.51699	-0.81933	-1.12166	-0.94574	-0.58469	-0.37959	-0.41301	-0.45262	-0.57488	-0.69713	-0.85873	-1.03386	-1.13201	-1.12323	-1.10595	-1.0057	-0.90546	-0.2253	0.63059	0.73446	-0.11159	-0.86747	-0.93803	-1.0086	-1.00249	-0.97607	-0.88212	-0.7105	-0.55596	-0.50668	-0.45741	-0.56979	-0.71913	-0.74419	-0.63908
subject 22	0.42769	0.28766	0.14764	0.00732	-0.13311	-0.13808	0.0195	0.11732	-0.05377	-0.22485	-0.42259	-0.623	-0.60684	-0.46693	-0.31282	-0.13386	0.03185	0.06514	0.09842	-0.04728	-0.23276	-0.37286	-0.47514	-0.5015	-0.32542	-0.14935	0.00147	0.15229	0.02053	-0.21721	-0.3127	-0.23748	-0.20333	-0.35397	-0.5046	-0.53955	-0.56292	-0.44848	-0.2553	-0.1661	-0.25889	-0.34718	-0.3905	-0.43382	-0.39699	-0.34235	-0.32367	-0.33495	-0.33254
subject 23	0.17214	0.11574	0.05585	-0.08986	-0.2318	-0.32952	-0.37181	0.00154	0.28115	0.05686	-0.09131	0.07263	0.13784	-0.11782	-0.25456	-0.07698	0.02519	-0.03761	-0.06357	-0.02199	-0.02862	-0.10996	-0.18653	-0.2568	-0.29823	-0.30722	-0.27316	-0.19771	-0.15153	-0.12939	-0.14963	-0.19954	-0.17863	-0.11568	-0.1409	-0.21021	-0.17218	-0.08943	-0.07234	-0.07771	-0.15671	-0.25597	-0.15064	-0.00148	-0.05927	-0.15	-0.07921	0.00914	-0.10967
subject 24	-0.04379	0.00308	0.04995	0.14334	0.24353	0.17002	0.03696	-0.18308	-0.45711	-0.63455	-0.71118	-0.6827	-0.46869	-0.27945	-0.17126	-0.07761	-0.10611	-0.1346	-0.26877	-0.40523	-0.33147	-0.2209	-0.3988	-0.687	-0.87805	-1.00319	-1.07414	-1.08351	-1.04274	-0.90484	-0.77432	-0.67115	-0.57631	-0.57112	-0.56593	-0.60943	-0.65509	-0.74293	-0.83941	-0.78545	-0.66766	-0.74521	-0.96746	-1.0417	-0.93267	-0.81567	-0.68167	-0.57258	-0.56873
subject 25	0.11987	0.90414	1.68841	1.3513	0.77812	0.58843	0.60329	0.12783	-0.88252	-1.49685	-1.20599	-0.91431	-0.61719	-0.32007	-0.34442	-0.38339	-0.43042	-0.47969	-0.41879	-0.28705	-0.25894	-0.36554	-0.43575	-0.40284	-0.38181	-0.48557	-0.58933	-0.57894	-0.55768	-0.5573	-0.56429	-0.48817	-0.34811	-0.30677	-0.41899	-0.51724	-0.56523	-0.60979	-0.57873	-0.54767	-0.63568	-0.74156	-0.39791	0.1424	0.05935	-0.59512	-0.90334	-0.56236	-0.31121
subject 26	0.41607	0.43566	0.45525	0.43645	0.40669	0.38682	0.37488	0.40491	0.51891	0.6165	0.5829	0.5493	0.33677	0.10186	0.01161	-0.00632	-0.00278	0.02762	0.06181	0.10932	0.15684	0.21144	0.26604	0.3424	0.42497	0.3578	0.17084	0.07105	0.1456	0.21631	0.25625	0.29618	0.20047	0.0878	0.09732	0.16792	0.18176	0.12465	0.09003	0.13415	0.17826	0.1584	0.13854	0.11299	0.08581	0.04429	-0.00872	-0.06014	-0.1084
subject 27	-0.77197	-0.13468	0.50262	0.28586	-0.11071	-0.31108	-0.40682	-0.64343	-1.03372	-1.13546	-0.57767	-0.0744	0.06544	0.20528	-0.20135	-0.63283	-0.8244	-0.94934	-0.75247	-0.34872	-0.13049	-0.15343	-0.19212	-0.27543	-0.36082	-0.46816	-0.57549	-0.45354	-0.30974	-0.41571	-0.60982	-0.62595	-0.50517	-0.39708	-0.30872	-0.26023	-0.35527	-0.44334	-0.37813	-0.31292	-0.47067	-0.66186	-0.24848	0.42939	0.27553	-0.64076	-1.04298	-0.48131	-0.04028
subject 28	0.3579	0.69324	1.02858	1.01861	0.79613	0.54577	0.20615	-0.13346	-0.41896	-0.69543	-0.76756	-0.61491	-0.45326	-0.20615	0.04095	0.18527	0.28847	0.35899	0.36415	0.36932	0.12542	-0.13094	-0.19334	-0.11026	-0.01693	0.11999	0.25691	0.1874	0.06933	-0.07046	-0.23922	-0.40244	-0.4549	-0.50737	-0.40911	-0.23549	-0.13548	-0.21947	-0.30347	-0.46637	-0.63758	-0.74061	-0.78165	-0.78752	-0.58234	-0.37716	-0.39949	-0.49291	-0.51728
subject 29	0.12379	0.09504	0.06628	0.03519	0.00399	-0.13069	-0.27458	-0.11198	0.09339	-0.11587	-0.40603	-0.41079	-0.34236	-0.39942	-0.49718	-0.47939	-0.41538	-0.26743	-0.07879	-0.04578	-0.10312	-0.14123	-0.16607	-0.17047	-0.15821	-0.38189	-0.83207	-0.96766	-0.74761	-0.60003	-0.54907	-0.54677	-0.6213	-0.65378	-0.60712	-0.59152	-0.64631	-0.69031	-0.70443	-0.73394	-0.81662	-0.91184	-1.0628	-1.10174	-0.46852	0.03647	-0.58711	-1.11881	-0.24189
subject 30	0.63902	0.56489	0.44197	0.14012	-0.33011	-1.02484	-0.67193	0.26299	0.30332	0.19432	0.08246	0.06762	0.29537	0.47926	0.61929	0.59699	0.50976	0.66513	0.7376	0.20072	-0.14505	-0.14683	-0.24097	-0.40439	-0.23933	0.01532	-0.17983	-0.28059	-0.03531	0.07178	-0.00541	-0.00601	0.03592	0.05892	0.07973	0.11328	0.00196	-0.47152	-0.30262	0.50865	0.21793	-0.51358	-0.80687	-0.95923	-0.46821	-0.28525	-0.65681	-0.69181	-0.4744
[truncated: 52 more columns]

## Sheet: Surface03 Rubber
Hip joint moment
X	1	2	3	4	5	6	7	8	9	10	11	12	13	14	15	16	17	18	19	20	21	22	23	24	25	26	27	28	29	30	31	32	33	34	35	36	37	38	39	40	41	42	43	44	45	46	47	48	49
subject 1	-1.85136	-1.4579	-1.06443	-0.90039	-1.03325	-1.16611	-1.31988	-1.47673	-1.21637	-0.0173	1.18177	1.29858	1.04221	0.80147	0.63217	0.46286	-0.06677	-0.82161	-1.53324	-1.4456	-1.35795	-1.15072	-0.8176	-0.48448	-0.70037	-0.96201	-1.26424	-1.63896	-2.01368	-1.74064	-1.30045	-1.02267	-1.2863	-1.54992	-0.9933	-0.02656	0.77735	0.15646	-0.46443	-0.30167	0.53278	1.36724	1.12481	0.85404	0.71784	0.77508	0.83232	1.01616	1.22301
subject 2	-0.84586	-1.50453	-2.10003	-1.14802	-0.31761	-0.91585	-1.38477	-0.88378	-0.60985	-1.5564	-2.08157	-0.87906	0.1076	0.39276	0.40548	-0.30184	-0.5728	0.11077	-0.16927	-2.21594	-3.17582	-2.45115	-2.04336	-2.05327	-2.00867	-1.90274	-1.61868	-1.16333	-0.81238	-0.54719	-0.34742	-0.19345	-0.181	-0.25257	-0.20485	-0.09748	0.05546	0.2274	-0.55523	-1.66442	-0.96966	0.22118	0.62437	0.85877	0.75491	0.59724	0.33292	0.05701	0.24615
subject 3	-0.82563	-1.01001	-1.19439	-1.27973	-1.35058	-0.90185	-0.27497	-0.26553	-0.63934	-0.58756	-0.0917	0.09058	-0.2805	-0.63453	-0.93273	-1.29599	-2.20574	-3.11549	-2.98645	-2.83483	-3.01492	-3.25306	-3.266	-3.19285	-3.27795	-3.47046	-3.19852	-2.39881	-1.8757	-1.8885	-1.8532	-1.63996	-1.42838	-1.23469	-1.041	-1.16832	-1.3099	-1.31414	-1.29021	-1.3131	-1.35586	-1.18678	-0.86079	-0.8268	-1.15436	-1.3531	-1.27702	-1.13308	-0.70266
subject 4	-1.25564	-1.74497	-2.2343	-2.14654	-2.03422	-2.05076	-2.07876	-1.72234	-1.31227	-0.66803	0.02192	-0.38521	-1.07363	-0.98483	-0.64394	-0.57712	-0.61992	-0.84252	-1.15231	-1.5043	-1.88078	-2.09688	-2.20236	-2.27392	-2.31785	-2.31027	-2.25324	-2.17576	-2.07516	-2.04429	-2.10641	-2.0774	-1.9045	-1.69778	-1.42739	-1.31614	-1.56561	-1.54829	-0.79216	-0.25893	-0.49571	-0.69128	-0.70369	-0.62857	-0.02826	0.50067	0.40141	0.29922	0.15227
subject 5	-1.96732	-1.72519	-1.48306	-1.25663	-1.04248	-0.9023	-1.29468	-1.68706	-1.78988	-1.75826	-1.77238	-1.9283	-2.08422	-0.73104	0.98799	1.92026	1.48882	1.05738	0.03434	-1.03541	-1.63403	-1.73797	-1.8472	-2.05976	-2.27233	-2.18859	-1.91523	-1.7622	-2.19363	-2.62506	-2.5673	-2.33017	-2.09772	-1.87659	-1.65545	-1.40389	-1.1471	-0.90413	-0.68066	-0.45719	-0.50174	-0.55298	-0.40964	-0.09825	0.13622	-0.34081	-0.81784	-0.62063	-0.07381
subject 6	-0.34386	-0.52953	-0.70515	-0.63424	-0.56317	-0.49012	-0.44574	-0.61633	-0.83916	-1.34272	-1.65863	-1.20521	-0.95567	-1.36878	-1.51397	-0.95109	-0.90223	-1.97777	-2.5342	-2.13891	-1.77951	-1.47573	-1.53602	-2.07623	-2.47131	-2.70312	-2.746	-2.60722	-2.4682	-2.32899	-1.95157	-1.40739	-1.29161	-1.43017	-1.077	-0.47796	-0.2957	-0.28711	-0.4158	-0.59146	-0.56784	-0.48943	-0.04538	0.47702	-0.06113	-0.768	-0.62219	-0.38369	-0.6766
subject 7	-0.69029	-1.07772	-1.46514	-1.37922	-1.1158	-1.08181	-1.32315	-1.53559	-1.61799	-1.70038	-1.16299	-0.56363	-0.19286	0.04729	0.08365	-0.23662	-0.55751	-0.8847	-1.21189	-1.61804	-2.04175	-2.37602	-2.63576	-2.83513	-2.87348	-2.91182	-3.59155	-4.27127	-3.59102	-2.40079	-1.80004	-1.90668	-2.02837	-2.21778	-2.4072	-1.73628	-0.97932	-0.90247	-1.21425	-1.29545	-0.97314	-0.66538	-0.50311	-0.34084	-0.33685	-0.36803	-0.12996	0.33248	0.68552
subject 8	-1.21026	-1.27608	-1.3419	-0.99065	-0.60149	-0.48976	-0.43351	-0.54067	-0.70231	-0.72992	-0.69052	-0.71052	-0.77295	-1.01953	-1.45026	-1.50748	-1.04179	-0.55738	-0.03553	0.32913	0.22223	0.0736	-0.28367	-0.58086	-0.217	0.14685	-0.51731	-1.18147	-1.29406	-1.3565	-0.99235	-0.54289	-0.66983	-0.98892	-1.0843	-1.06784	-0.93802	-0.72723	-0.64685	-0.69689	-0.64155	-0.43867	-0.23561	-0.03215	0.15095	0.27297	0.33465	0.09463	-0.09888
subject 9	-1.39745	-1.38663	-1.32542	-0.86935	-0.43199	-0.05857	0.1239	-0.06495	-0.25187	-0.43646	-1.93185	-4.43218	-6.62185	-8.66483	-6.06492	-2.24901	0.29273	2.67495	3.66351	4.29958	2.61935	0.7185	-1.86117	-3.82985	-4.70515	-5.33879	-5.70177	-5.11507	-3.85441	-2.98921	-2.29503	-1.81916	-1.39406	-1.2407	-1.1035	-0.8129	-0.6287	-1.04305	-1.28278	-1.0361	-0.8735	-0.84963	-0.98291	-1.27938	-1.10063	-0.61001	-0.47394	-0.47781	-0.38379
subject 10	-0.60991	-1.16679	-1.69487	-1.5169	-1.34225	-1.20651	-1.07381	-0.96385	-0.87187	-0.87658	-0.90904	-1.05525	-0.90205	0.22422	0.84286	0.1199	-0.57024	-1.18854	-1.86557	-2.65028	-3.20556	-3.40523	-3.51869	-3.51851	-3.18999	-2.4921	-2.00437	-1.71874	-1.70449	-1.91315	-1.85572	-1.61204	-1.38604	-1.17054	-1.10476	-1.11382	-1.04507	-0.9439	-0.8518	-0.7628	-0.87362	-1.03938	-0.90065	-0.69666	-0.55952	-0.43303	-0.28194	-0.12818	-0.59952
subject 11	-0.58069	-0.45182	-0.32295	-0.64356	-1.00504	-0.98856	-0.89649	-1.44454	-2.20597	-2.27405	-1.99545	-1.42608	-0.64902	-0.28136	-0.32313	-0.30894	-0.21643	-0.88352	-3.06983	-3.32759	2.20031	5.56161	-1.91012	-8.66418	-7.52377	-6.38336	-2.34133	1.7007	-1.40765	-5.16603	-3.96369	-1.76921	-1.27039	-1.3368	-1.33773	-1.30593	-1.26072	-1.20593	-1.23165	-1.3379	-1.37263	-1.30724	-1.41918	-1.88578	-2.1146	-1.63009	-1.14063	-0.62649	-0.19881
subject 12	-1.51145	-1.59671	-1.68197	-1.26457	-0.82577	-0.66069	-0.51994	-1.40036	-2.42327	-3.30369	-4.15631	-3.50191	-2.4611	-0.71332	1.26374	1.51889	1.08526	0.2762	-0.7149	-1.53585	-2.258	-3.12118	-4.08162	-4.63353	-4.85255	-4.23726	-2.82105	-1.75785	-1.09371	-0.63983	-0.4663	-0.34692	-0.31304	-0.30229	-0.33506	-0.35877	-0.36193	-0.32117	-0.15879	-0.17882	-0.829	-1.14537	0.02187	1.01986	1.00235	0.86413	-0.33635	-1.37532	0.06228
subject 13	-0.90495	-1.16675	-1.37896	-0.99599	-0.57201	0.07745	0.48433	0.08259	-0.44517	-1.25646	-1.68368	-1.49638	-1.53641	-1.84166	-2.19265	-2.58285	-3.13983	-3.80104	-3.33104	-2.35829	-2.39105	-2.72547	-2.2569	-1.64233	-1.00293	-0.36146	-0.60695	-0.87159	-1.36608	-1.75198	-1.54057	-1.45985	-1.81479	-1.84828	-1.15854	-0.81431	-1.0229	-1.10487	-1.03912	-0.9804	-0.92771	-0.89696	-0.87992	-0.89829	-0.93239	-0.53764	-0.01424	-0.84262	-1.91678
subject 14	-1.21778	-1.14451	-1.07123	-1.1054	-1.17027	-1.1511	-1.06469	-0.99379	-0.95391	-0.92661	-0.99995	-1.07329	-0.71935	-0.312	-0.13462	-0.07222	-0.17101	-0.47127	-0.61946	-0.23541	0.14863	-0.6522	-1.45304	-1.38406	-1.06656	-0.97219	-1.05631	-1.18536	-1.40423	-1.61072	-1.71806	-1.82541	-1.67144	-1.4848	-1.34284	-1.22322	-1.06786	-0.86783	-0.6325	-0.27366	0.08518	-0.0923	-0.26979	-0.07184	0.23337	-0.03575	-0.76433	-0.70756	0.91993
subject 15	-1.13698	-1.10759	-1.0782	-0.95993	-0.80832	-0.73953	-0.77011	-0.86007	-1.21724	-1.5744	-1.41336	-1.20049	-0.86884	-0.46931	-0.12896	0.1078	0.27154	-0.29504	-0.86162	-1.45392	-2.05193	-2.33763	-2.36306	-2.40389	-2.48579	-2.56769	-2.85566	-3.14364	-2.55596	-1.63992	-1.38341	-1.91835	-2.24881	-1.65908	-1.06935	-1.03081	-1.04738	-0.64038	0.00868	0.09569	-0.80087	-1.5779	-1.1595	-0.7411	-0.53374	-0.37328	-0.34116	-0.41599	-0.61565
subject 16	-1.09849	-1.09518	-1.09186	-0.89225	-0.67478	-0.3459	0.00526	-0.56223	-1.43594	-1.21104	-0.43685	-0.39652	-0.88039	-1.23087	-1.44795	-1.2711	-0.54273	-0.33464	-1.16708	-1.56515	-0.66007	0.00778	-0.51056	-1.02764	-1.5309	-2.03416	-2.26308	-2.492	-2.90025	-3.32481	-2.72664	-1.92393	-1.5985	-1.43215	-1.24079	-1.03692	-1.07312	-1.2808	-1.21546	-0.8771	-0.59939	-0.40661	-0.26972	-0.24461	-0.24001	-0.29693	-0.39036	-0.66635	-0.87969
subject 17	-0.97008	-0.83795	-0.70582	-0.45844	-0.17814	-0.2552	-0.61816	-0.91088	-1.0631	-1.17231	-0.93728	-0.70226	-0.48244	-0.26453	-0.47635	-0.90305	-1.10802	-1.03585	-1.06456	-1.44639	-1.82821	-1.7926	-1.75699	-1.94963	-2.20749	-2.59585	-3.08862	-3.28197	-2.87647	-2.50104	-2.36617	-2.23129	-1.87541	-1.49191	-1.23185	-1.0335	-0.79759	-0.51472	-0.31629	-0.41337	-0.51045	-0.74946	-0.98847	-0.91261	-0.74679	-0.71635	-0.79423	-0.81616	-0.7262
subject 18	-2.05622	-1.60663	-1.15705	-1.05185	-1.01915	-1.10697	-1.25907	-1.28734	-1.18053	-1.03024	-0.7806	-0.56869	-0.60834	-0.64799	-0.67652	-0.70455	-0.87065	-1.07511	-1.34922	-1.66811	-2.00911	-2.37884	-2.78761	-3.30693	-3.76461	-3.57498	-3.38535	-3.0109	-2.61885	-2.29862	-2.00373	-1.7589	-1.55257	-1.38587	-1.28081	-1.1912	-1.15729	-1.10554	-0.66162	-0.2177	-0.5815	-1.06647	-1.00089	-0.69444	-0.64509	-0.83142	-1.00541	-1.15629	-1.14284
subject 19	-1.5929	-1.95884	-2.29509	-1.90419	-1.53843	-1.46819	-1.42825	-1.61562	-1.72132	-1.38805	-1.05262	-0.70833	-0.40043	-0.2108	-0.24317	-0.86225	-1.29923	-1.33783	-1.34684	-1.30158	-1.23551	-1.1372	-1.31025	-1.84098	-2.02428	-1.81671	-1.87623	-2.19255	-2.28308	-2.18811	-2.03343	-1.83696	-1.57903	-1.28462	-0.75309	-0.10301	-0.75239	-1.94322	-1.39571	-0.25351	-0.6431	-1.45392	-0.77403	0.2253	0.02031	-0.37629	-1.56699	-2.84402	-0.46896
subject 20	-1.03302	-0.88801	-0.74301	-0.46976	-0.19652	-0.22607	-0.25562	-0.94323	-1.63083	-2.70494	-3.77906	-2.89155	-2.00405	-0.35082	1.30241	1.04314	0.78387	0.61994	0.456	-0.45009	-1.35618	-2.05048	-2.74478	-2.9913	-3.23783	-2.79624	-2.35465	-1.77959	-1.20453	-0.95346	-0.70239	-0.73154	-0.7607	-0.68507	-0.60945	-0.40014	-0.19083	-0.51865	-0.84647	-0.1935	0.45947	-0.06933	-0.59813	-0.29696	0.0042	-0.62996	-1.26413	-0.53288	0.19836
subject 21	-0.75235	-0.75694	-0.76153	-0.75468	-0.74783	-0.79278	-0.83773	-0.82456	-0.8114	-1.55002	-2.28864	-2.47231	-2.65598	-2.40152	-2.14707	-1.3134	-0.47974	0.43986	1.35945	0.73628	0.11311	-0.64028	-1.39367	-1.88832	-2.38297	-2.70706	-3.03115	-2.9753	-2.91946	-2.59363	-2.26781	-2.63206	-2.99631	-1.99594	-0.99558	-0.96436	-0.93314	-0.71824	-0.50334	-0.90684	-1.31034	-1.00355	-0.69677	-0.2072	0.28236	0.0426	-0.19716	-0.852	-1.50685
subject 22	-1.03115	-1.19155	-1.35195	-1.39127	-1.41957	-1.5728	-1.75102	-1.73375	-1.65131	-1.6279	-1.634	-1.39522	-0.98153	-0.89969	-1.14971	-1.16011	-0.83504	-0.60157	-0.55126	-0.54259	-0.65883	-0.83804	-1.33214	-1.80137	-1.99694	-2.19251	-2.50097	-2.80943	-3.17096	-3.5373	-3.48121	-3.34062	-3.08942	-2.80135	-2.1074	-1.21051	-0.97871	-1.22198	-1.43978	-1.63212	-1.44792	-0.73655	-0.42987	-0.93258	-1.27941	-1.15862	-1.02807	-0.84865	-0.66057
subject 23	-1.71211	-1.6659	-1.6197	-0.86108	-0.10246	-0.79785	-1.49325	-0.81658	-0.13992	0.34709	0.8341	0.04913	-0.73584	-1.51184	-2.28784	-3.39624	-4.50465	-4.44396	-4.38328	-3.48046	-2.57763	-1.85989	-1.14214	-1.26339	-1.38463	-1.3655	-1.34637	-1.57008	-1.79379	-1.57127	-1.34875	-1.37051	-1.39226	-1.229	-1.06574	-1.27762	-1.48951	-1.00913	-0.52875	-0.8468	-1.16484	-0.67376	-0.18268	-0.8978	-1.61292	-1.46467	-1.31643	-1.08992	-0.86342
subject 24	-0.92236	-0.73267	-0.54299	-0.61162	-0.73464	-1.12102	-1.64785	-1.88673	-1.81149	-1.6182	-1.15512	-0.71445	-0.42328	-0.1321	0.09712	0.32352	0.02238	-0.4253	-1.04155	-1.76615	-2.10619	-1.94628	-1.94637	-2.39979	-2.86947	-3.50998	-4.15049	-3.71171	-3.17015	-2.44538	-1.65595	-1.19583	-0.989	-1.12596	-1.79767	-2.1547	-1.3789	-0.66292	-1.26319	-1.86345	-2.10667	-2.29633	-0.68818	1.70652	1.0597	-2.37516	-3.32683	0.37749	3.00207
subject 25	-0.97845	-1.20712	-1.40336	-0.80533	-0.31425	-1.07993	-1.74689	-1.67342	-1.64356	-1.84812	-1.98456	-1.84174	-1.41324	-0.0563	0.8192	0.42229	-0.00465	-0.49725	-1.11752	-1.97183	-2.48108	-2.45549	-2.60402	-2.98207	-3.24231	-3.37	-3.18485	-2.69892	-2.17758	-1.62716	-1.29406	-1.11311	-1.35988	-1.86062	-1.37883	-0.40578	-0.3461	-0.667	-0.90832	-1.12242	-0.86759	-0.48381	-0.4956	-0.59216	-0.08717	0.51351	0.27974	-0.04472	0.13275
subject 26	-0.74613	-1.04002	-1.3339	-1.26781	-1.06671	-1.10126	-1.41857	-1.667	-1.60546	-1.54392	-0.65362	0.31956	0.38753	-0.06176	-0.24975	0.01956	0.19168	-0.60809	-1.40786	-1.75752	-2.00715	-2.37949	-2.85409	-3.10371	-2.75338	-2.40304	-2.32027	-2.2375	-2.55483	-3.02219	-2.51614	-0.84198	0.47765	0.20189	-0.07386	-0.36737	-0.66265	-0.76168	-0.74858	-0.69022	-0.55268	-0.42368	-0.37998	-0.33629	-0.26983	-0.19831	-0.47588	-1.04437	-1.2902
subject 27	-0.97433	-1.04286	-1.11139	-1.32288	-1.54045	-1.39761	-1.22274	-1.31558	-1.44578	-1.98597	-2.60615	-2.66932	-2.58967	-2.45925	-2.31235	-1.44149	-0.28104	0.27034	0.52643	0.43266	0.13576	-0.65544	-1.78753	-2.46482	-2.77154	-3.59206	-4.90583	-5.09719	-4.01973	-3.62108	-4.1275	-3.85064	-2.33703	-1.46281	-1.79218	-1.93291	-1.64607	-1.20118	-0.31858	-0.01732	-1.72432	-2.88666	-1.62827	-0.56355	-0.66075	-0.71745	-0.41772	-0.25538	-2.19955
subject 28	-0.6891	-0.62808	-0.56705	-2.67176	-5.0934	-5.25117	-4.63275	-2.7643	-0.11996	2.01214	3.60974	3.53151	0.49591	-2.07888	-3.14556	-4.09365	-4.04568	-3.9977	-4.69295	-5.40436	-5.34402	-5.14863	-4.46266	-3.58913	-2.7162	-1.84369	-1.34297	-1.26474	-1.19964	-1.15998	-1.12988	-1.13521	-1.13793	-1.11257	-1.08722	-0.91779	-0.74195	-1.31382	-2.03907	-1.15326	0.41603	0.68965	0.00353	-0.66726	-1.31907	-1.65563	-1.31964	-0.99725	-0.7323
subject 29	-0.74477	-1.33642	-1.86639	-1.65628	-1.4516	-1.27679	-1.21173	-1.51253	-1.73107	-1.7645	-1.82964	-1.94552	-2.07589	-2.22316	-1.81604	-0.93373	-0.45225	-0.22128	-0.64955	-1.37082	-2.19999	-3.06153	-3.26591	-3.35082	-3.50946	-3.67424	-3.69597	-3.70371	-3.54355	-3.31786	-2.73181	-2.22509	-1.98282	-2.00168	-2.60812	-2.40107	-0.89245	-0.68735	-2.00303	-2.09891	-1.14923	-1.2389	-1.97815	-1.45992	-0.38281	-1.43437	-3.12453	-2.21343	-0.82937
subject 30	-0.78236	-1.13483	-1.38926	-1.34254	-1.39289	-1.54378	-1.60517	-1.63459	-1.7362	-1.89216	-2.22767	-2.43952	-2.51396	-1.83528	-0.8627	-0.67189	-0.52484	-0.43528	-0.60266	-1.0764	-1.8111	-2.6567	-3.43344	-3.94962	-3.39218	-3.1324	-3.25362	-2.97199	-2.50442	-2.25076	-2.05888	-2.08151	-2.08778	-2.07156	-1.78328	-1.35897	-1.59984	-1.85387	-1.837	-1.73404	-1.50383	-1.04959	-0.47424	-0.10291	-0.01881	-1.54704	-1.64895	0.5183	0.38352
Y
subject 1	-0.53337	-0.27396	-0.01455	0.16431	0.23894	0.31357	-0.11865	-0.62542	-0.90447	-0.67115	-0.43783	-0.66985	-1.06233	-1.30616	-0.87042	-0.43467	-0.33494	-0.44521	-0.57456	-1.05685	-1.53914	-1.63792	-1.33301	-1.02811	-1.15774	-1.32358	-1.44654	-1.49292	-1.5393	-1.58974	-1.64122	-1.65631	-1.55008	-1.44385	-1.38391	-1.34711	-1.32097	-1.38804	-1.4551	-1.47801	-1.46308	-1.44814	-1.46932	-1.49144	-1.40802	-1.17287	-0.93773	-1.08204	-1.29535
subject 2	-0.4277	-0.63879	-0.83052	-0.54793	-0.28492	-0.25215	-0.18139	0.17431	0.25125	-1.17017	-2.14305	-1.27692	-0.5816	-0.44145	-0.54689	-1.3014	-1.67785	-1.2273	-1.32263	-2.41876	-3.07791	-3.05975	-3.04876	-3.04724	-2.88642	-2.5464	-2.30039	-2.14479	-2.15688	-2.30672	-2.24463	-2.03421	-2.07935	-2.27623	-2.16683	-1.90429	-1.72716	-1.58561	-1.83002	-2.20646	-2.14743	-1.96863	-1.45923	-0.87899	-1.25542	-1.78404	-1.88747	-1.94468	-1.96661
subject 3	0.22413	0.14397	0.06382	0.30901	0.60181	0.0357	-0.8249	-1.1363	-1.10683	-0.85162	-0.36085	0.0076	0.16021	0.19937	-0.13277	-0.42815	-0.41483	-0.40151	-0.95349	-1.51775	-1.65801	-1.72408	-1.66227	-1.55157	-1.3861	-1.18345	-1.14699	-1.29937	-1.37498	-1.30185	-1.25338	-1.29616	-1.33283	-1.30392	-1.27501	-1.42116	-1.5751	-1.48286	-1.34013	-1.41343	-1.57837	-1.59796	-1.50988	-1.37599	-1.1854	-1.0303	-0.95089	-0.95463	-1.30944
subject 4	0.49679	0.20724	-0.08231	-0.1836	-0.27688	-0.19019	-0.08749	-0.3305	-0.62175	-0.38064	-0.03566	-0.44037	-1.03731	-1.24061	-1.31625	-1.40823	-1.50676	-1.35152	-1.07324	-1.1205	-1.35678	-1.51641	-1.62319	-1.79934	-2.032	-2.12653	-2.08844	-1.98625	-1.8116	-1.80836	-2.03366	-2.1808	-2.20453	-2.24128	-2.30255	-2.36573	-2.43328	-2.41467	-2.15748	-1.99406	-2.15458	-2.26402	-2.14643	-2.02002	-1.84065	-1.71889	-2.10404	-2.43524	-1.9391
subject 5	-0.23281	-0.19293	-0.15305	-0.21559	-0.35829	-0.43487	-0.03545	0.36398	-0.04413	-0.82718	-1.40769	-1.36035	-1.31302	-1.19771	-1.06592	-0.86211	-0.53348	-0.20484	-0.25345	-0.33184	-0.51056	-0.79462	-1.08082	-1.40859	-1.73637	-1.76855	-1.61155	-1.44616	-1.24004	-1.03392	-1.16078	-1.40974	-1.57322	-1.53016	-1.4871	-1.30158	-1.09163	-1.02051	-1.1454	-1.27029	-1.30331	-1.33402	-1.36495	-1.39606	-1.406	-1.22018	-1.03435	-1.08332	-1.25403
subject 6	-0.05079	0.23549	0.50279	0.30507	0.11186	-0.02837	-0.18264	-0.44227	-0.62895	-0.42348	-0.20592	0.06125	0.23129	0.0857	0.02553	0.19112	0.14595	-0.3603	-0.76403	-0.97979	-1.09204	-1.04385	-1.0127	-1.00399	-1.13083	-1.41018	-1.57391	-1.62646	-1.67679	-1.72528	-1.65498	-1.50152	-1.59249	-1.8286	-1.68218	-1.3445	-1.26092	-1.28322	-1.33829	-1.40458	-1.46851	-1.5318	-1.33744	-1.08786	-1.36454	-1.72495	-1.70781	-1.64963	-1.50439
subject 7	0.38869	0.27504	0.1614	0.08825	0.03028	-0.05758	-0.18132	-0.29714	-0.3773	-0.45745	-0.32609	-0.17358	-0.35472	-0.72652	-0.90763	-0.75502	-0.59682	-0.38274	-0.16867	-0.19599	-0.27696	-0.58449	-1.08083	-1.39812	-1.23793	-1.07774	-0.97209	-0.86644	-0.70285	-0.51754	-0.58854	-0.96712	-1.30757	-1.47645	-1.64533	-1.23911	-0.77537	-0.60955	-0.61397	-0.62673	-0.65411	-0.69631	-0.88678	-1.07725	-1.09175	-1.06713	-1.03514	-0.99698	-1.0017
subject 8	-1.10392	-0.67413	-0.24435	-0.76874	-1.37987	-1.02983	-0.48756	-0.09091	0.25718	-0.19637	-1.05074	-1.05799	-0.46016	-0.34629	-0.71638	-1.05569	-1.35189	-1.4265	-1.05794	-0.70919	-0.4199	-0.24493	-0.64154	-1.02076	-1.20852	-1.39629	-1.09062	-0.78496	-0.94489	-1.14716	-1.12789	-1.06433	-1.07285	-1.1054	-1.12641	-1.14165	-1.21899	-1.3407	-1.36706	-1.29807	-1.13163	-0.82875	-0.62914	-0.63606	-0.72672	-1.06858	-1.28917	-0.90336	-0.58313
subject 9	-0.16644	-0.13404	-0.10065	-0.05949	-0.02372	-0.00634	0.01696	0.05174	0.1095	0.19503	0.31378	0.45798	0.51991	0.54299	0.10564	-0.45229	-1.31637	-2.17843	-1.27712	-0.35917	0.66813	1.34264	0.93159	0.78829	1.12412	0.29326	-1.8443	-1.91368	-0.51532	-0.16628	-0.27099	-0.3279	-0.37369	-0.42328	-0.46851	-0.39477	-0.32093	-0.24655	-0.1444	0.03512	0.10365	-0.01094	-0.10649	-0.18228	-0.23059	-0.26086	-0.34791	-0.45736	-0.36941
subject 10	0.24913	0.29361	0.34108	0.46207	0.54891	0.23444	-0.06535	-0.25503	-0.40636	-0.3515	-0.33131	-0.45323	-0.46833	-0.13626	0.1438	0.28639	0.46899	0.73912	0.72108	0.17475	-0.2823	-0.60097	-0.89974	-1.1723	-1.15012	-0.79634	-0.58813	-0.51987	-0.6421	-0.9208	-0.9879	-0.90689	-0.98817	-1.16581	-1.16053	-1.06378	-1.07804	-1.13856	-1.01777	-0.83495	-0.86534	-0.95435	-1.26452	-1.62208	-1.14481	-0.53472	-0.9148	-1.4025	-1.42948
subject 11	0.18107	0.18759	0.19412	0.29618	0.40693	-0.07372	-0.67265	-0.49658	-0.06217	-0.14032	-0.47474	-0.61899	-0.6274	-0.62765	-0.61975	-0.53987	-0.35921	-0.34347	-0.65757	-0.60433	0.55094	1.32697	0.20682	-0.83331	-0.99337	-1.15342	-0.29632	0.56078	-0.41827	-1.56425	-1.58707	-1.38527	-1.35262	-1.37634	-1.35232	-1.30444	-1.26554	-1.23306	-1.1492	-1.01397	-0.94547	-0.9704	-0.92932	-0.75622	-0.67897	-0.88927	-1.08577	-1.21327	-1.34327
subject 12	0.32769	0.00132	-0.32504	-0.23559	-0.12845	0.00929	0.14974	0.50824	0.89716	0.40148	-0.26681	-0.85073	-1.41302	-1.72561	-1.95723	-1.33496	-0.37113	0.04161	0.18716	-0.05585	-0.52447	-0.92914	-1.28973	-1.27057	-0.942	-1.05625	-1.59561	-1.82706	-1.71042	-1.70584	-1.85067	-1.94286	-1.95192	-1.9267	-1.83696	-1.84442	-2.07217	-2.19277	-2.01663	-1.95119	-2.26821	-2.46345	-2.1174	-1.80002	-1.6547	-1.57971	-2.12367	-2.61301	-2.2649
subject 13	0.29452	0.12021	-0.06068	-0.32064	-0.5316	-0.47304	-0.36238	-0.07801	0.19506	0.44274	0.54635	0.41948	0.28186	0.1317	-0.17416	-0.61347	-0.81795	-0.87565	-0.38593	0.34708	0.22931	-0.1437	-0.34753	-0.52061	-0.86128	-1.21591	-1.04265	-0.8744	-0.76618	-0.71189	-0.95423	-1.10168	-0.93278	-0.69114	-0.2858	-0.20274	-0.63535	-0.87807	-0.89927	-1.02318	-1.23513	-1.29348	-1.25585	-1.30111	-1.38321	-1.10771	-0.72493	-1.01264	-1.42226
subject 14	0.21325	0.05356	-0.10613	-0.13865	-0.13483	-0.05969	0.07251	0.13412	0.05457	-0.00492	0.09613	0.19718	-0.0379	-0.31499	-0.42369	-0.44819	-0.35778	-0.12373	0.07593	0.15525	0.23458	-0.1242	-0.48298	-0.58006	-0.60237	-0.70689	-0.87719	-0.94661	-0.81431	-0.70153	-0.74506	-0.78858	-0.85515	-0.92461	-0.92425	-0.88897	-0.89754	-0.9609	-1.02531	-1.09336	-1.16141	-0.84611	-0.5308	-0.85528	-1.36255	-1.27336	-0.70699	-0.45652	-0.83784
subject 15	0.27087	0.2131	0.15534	0.04109	-0.09433	-0.16579	-0.1605	-0.15155	-0.12609	-0.10063	-0.37038	-0.66965	-0.75268	-0.71215	-0.63096	-0.47861	-0.34092	-0.34976	-0.3586	-0.51636	-0.70721	-0.98076	-1.32321	-1.55424	-1.48812	-1.422	-1.5744	-1.72681	-1.32786	-0.72217	-0.72601	-1.4613	-1.99224	-1.60362	-1.215	-1.35339	-1.54449	-1.40891	-1.08666	-0.91024	-0.98903	-1.06156	-1.07149	-1.08141	-1.09465	-1.10861	-1.11681	-1.12019	-1.16303
subject 16	0.15116	0.10917	0.06719	0.21638	0.38295	0.33419	0.24237	-0.24539	-0.86512	-0.70368	-0.15166	0.03293	-0.04493	-0.01606	0.11953	0.27924	0.47272	0.36742	-0.3354	-0.75582	-0.32906	-0.03618	-0.41264	-0.78115	-1.06209	-1.34304	-1.42764	-1.51223	-1.60731	-1.70334	-1.66457	-1.59883	-1.38213	-1.11511	-1.07321	-1.14387	-1.27831	-1.45832	-1.4177	-1.15644	-1.19115	-1.64022	-1.84094	-1.54498	-1.31285	-1.27221	-1.26023	-1.39154	-1.50666
subject 17	0.03695	-0.03196	-0.10086	-0.04379	0.04929	0.00687	-0.14395	-0.38072	-0.78936	-1.10462	-0.67269	-0.24076	-0.0005676	0.21566	-0.04612	-0.5469	-0.74088	-0.55134	-0.49342	-0.89618	-1.29894	-1.37721	-1.45548	-1.58151	-1.7212	-1.6514	-1.41401	-1.31834	-1.50611	-1.65681	-1.51098	-1.36515	-1.51313	-1.69784	-1.66375	-1.52027	-1.46313	-1.51392	-1.55698	-1.57296	-1.58894	-1.46409	-1.33925	-1.46327	-1.6584	-1.69444	-1.60321	-1.51815	-1.44543
subject 18	0.06468	-0.0269	-0.11849	-0.03633	0.0824	-0.08323	-0.40053	-0.49968	-0.36085	-0.16115	0.17768	0.3938	-0.20824	-0.81027	-0.71569	-0.58945	-0.59623	-0.63996	-0.70055	-0.772	-0.87485	-1.01854	-1.1799	-1.39134	-1.58006	-1.53028	-1.48051	-1.40851	-1.33439	-1.15279	-0.93325	-0.98985	-1.25886	-1.41127	-1.38231	-1.35002	-1.30575	-1.25753	-1.12236	-0.98718	-1.08266	-1.21274	-1.33396	-1.45131	-1.3226	-0.96833	-0.9398	-1.52203	-1.93728
subject 19	-0.28799	-0.36512	-0.44037	-0.46934	-0.4645	-0.06237	0.28449	0.2168	0.08965	-0.35709	-0.72803	-0.78822	-0.86641	-1.00312	-1.02881	-0.76105	-0.54407	-0.43815	-0.3773	-0.39911	-0.41306	-0.41481	-0.47652	-0.61726	-0.77059	-0.93808	-0.96108	-0.84514	-0.93971	-1.2072	-1.28822	-1.23872	-1.15726	-1.05683	-1.02085	-1.01709	-0.98649	-0.9447	-0.87672	-0.79979	-0.82204	-0.87157	-0.84045	-0.79203	-0.57443	-0.32992	-1.01811	-1.80769	-1.02713
subject 20	-0.07354	-0.031	0.01155	-0.004	-0.01954	0.05316	0.12586	0.20285	0.27985	-0.60969	-1.49922	-1.41866	-1.3381	-1.25645	-1.1748	-0.58306	0.00869	0.16556	0.32242	-0.47954	-1.28149	-1.75518	-2.22887	-1.94973	-1.67059	-1.44098	-1.21137	-1.3539	-1.49643	-1.45956	-1.42269	-1.33349	-1.24429	-1.44912	-1.65394	-1.49456	-1.33518	-1.34147	-1.34777	-1.42919	-1.51061	-1.36743	-1.22425	-1.21244	-1.20063	-1.08672	-0.97281	-1.24839	-1.52396
subject 21	0.18049	0.31578	0.45107	0.13566	-0.17975	-0.06782	0.04412	0.11957	0.19503	0.06142	-0.07219	-0.26202	-0.45186	-0.78737	-1.12288	-0.87767	-0.63247	-0.50768	-0.3829	-0.46963	-0.55637	-0.78054	-1.0047	-1.09523	-1.18576	-1.6006	-2.01543	-1.8829	-1.75038	-1.27413	-0.79789	-1.26053	-1.72318	-1.72125	-1.71933	-1.49827	-1.27721	-1.65421	-2.03121	-1.78887	-1.54653	-1.39369	-1.24085	-1.05921	-0.87757	-1.34879	-1.82	-1.28663	-0.75325
subject 22	0.01106	0.08544	0.15983	0.09992	0.0278	0.02964	0.04626	-0.16528	-0.45289	-0.45771	-0.32115	-0.09647	0.19114	0.0427	-0.54178	-0.88509	-0.89077	-0.83445	-0.65412	-0.45815	-0.21526	-0.02648	-0.10829	-0.21549	-0.60202	-0.98855	-1.08907	-1.18958	-1.35665	-1.52977	-1.24717	-0.87343	-0.82907	-0.89451	-0.81696	-0.66792	-0.7241	-0.92688	-1.05976	-1.12275	-1.09446	-0.93835	-0.87261	-0.9876	-1.05129	-0.96109	-0.85728	-0.68545	-0.55635
subject 23	0.40047	0.01122	-0.37803	-0.17565	0.02674	-0.38924	-0.80522	-0.68999	-0.57476	-0.367	-0.15925	0.1199	0.39905	0.05287	-0.29331	-0.54568	-0.79806	-0.92333	-1.0486	-1.0767	-1.1048	-1.04118	-0.97756	-0.98057	-0.98358	-1.26479	-1.546	-1.60421	-1.66241	-1.10859	-0.55478	-0.9466	-1.33842	-1.29566	-1.2529	-1.38073	-1.50855	-1.29037	-1.07218	-1.10307	-1.13395	-1.29543	-1.45692	-1.29546	-1.134	-1.23279	-1.33158	-1.40092	-1.47026
subject 24	0.16816	-0.16193	-0.49202	-0.42144	-0.2665	-0.52602	-1.00658	-1.09609	-0.75901	-0.45988	-0.2475	-0.08525	-0.25727	-0.42929	-0.19399	0.05983	0.10552	0.09339	-0.3732	-1.13196	-1.53569	-1.47788	-1.43422	-1.43066	-1.43851	-1.56623	-1.69395	-1.53841	-1.35589	-1.13578	-0.90241	-0.89045	-1.04881	-1.17354	-1.24596	-1.32163	-1.409	-1.49207	-1.48049	-1.46891	-1.21802	-0.93124	-1.05771	-1.36499	-1.2738	-0.81735	-0.65628	-1.04903	-1.32569
subject 25	0.17305	0.25535	0.33052	0.23107	0.13577	0.08941	0.03138	-0.1141	-0.37513	-1.25727	-1.98211	-2.06203	-1.96826	-1.31002	-0.79331	-0.65062	-0.64585	-0.94277	-1.10234	-1.01014	-1.12938	-1.57636	-1.81381	-1.77503	-2.05332	-2.68833	-2.76379	-2.30124	-1.91323	-1.58643	-1.67545	-2.05553	-2.35106	-2.59637	-2.39219	-1.96326	-1.97992	-2.18226	-2.46309	-2.77078	-2.47415	-2.01134	-1.90206	-1.86854	-2.25687	-2.71232	-2.21006	-1.60369	-1.82386
subject 26	-0.08366	-0.2982	-0.51273	-0.35619	-0.0605	0.0099	-0.19003	-0.35712	-0.37644	-0.39576	-0.76995	-1.17963	-1.29893	-1.2523	-1.01851	-0.45719	0.01265	-0.43221	-0.87708	-1.19722	-1.48965	-1.76222	-2.01826	-2.23412	-2.34286	-2.4516	-1.98408	-1.51656	-1.58276	-1.84912	-1.79639	-1.36077	-1.01722	-1.08798	-1.15875	-1.22612	-1.29316	-1.31523	-1.31162	-1.33495	-1.40544	-1.44407	-1.16425	-0.88443	-1.0676	-1.35365	-1.37005	-1.16174	-1.02006
subject 27	0.0885	0.09193	0.09536	0.24728	0.40552	0.38391	0.34631	0.35929	0.37932	-0.12361	-0.72859	-1.16653	-1.56165	-1.83925	-2.07874	-1.40691	-0.37056	0.15497	0.43281	0.62878	0.77719	0.38601	-0.3773	-0.72693	-0.73948	-0.98877	-1.46534	-1.57521	-1.27055	-1.19294	-1.41805	-1.4023	-1.00627	-0.81392	-1.00499	-1.07871	-0.88642	-0.80207	-1.01662	-1.25737	-1.58863	-1.71128	-0.90677	-0.2667	-0.61335	-0.91827	-0.85602	-0.74969	0.03254
subject 28	0.6763	0.54854	0.42078	-0.34796	-1.21051	-1.90241	-2.5358	-2.74705	-2.69627	-1.77985	0.03987	1.04678	0.61931	0.19531	-0.21736	-0.71638	-1.94085	-3.16532	-2.94016	-2.6835	-2.51141	-2.35411	-2.37116	-2.45486	-2.43749	-2.35153	-2.39947	-2.59956	-2.68658	-2.5545	-2.45329	-2.46632	-2.45382	-2.16703	-1.88024	-2.20694	-2.56089	-2.6874	-2.76724	-2.40751	-1.86129	-1.90372	-2.3822	-2.55923	-2.36304	-2.23709	-2.26097	-2.23915	-2.02433
subject 29	-0.20489	0.04539	0.26682	0.14221	0.01809	-0.10333	-0.16972	-0.05264	0.02133	-0.0017	-0.13631	-0.44946	-0.5342	-0.35247	-0.272	-0.27834	-0.14133	0.08529	0.17621	0.20681	-0.05511	-0.40479	-0.82157	-1.25056	-1.21591	-1.14262	-0.9359	-0.73442	-0.59592	-0.53553	-0.90473	-1.16543	-1.06445	-1.04446	-1.20672	-1.17279	-0.82494	-0.88235	-1.41259	-1.4223	-0.98587	-0.92343	-1.09474	-1.13304	-1.11223	-0.85325	-0.52283	-0.65204	-0.86481
subject 30	0.3529	0.08215	-0.10187	-0.01953	-0.0223	-0.11321	-0.23238	-0.36165	-0.2878	-0.27819	-0.49829	-0.63023	-0.66422	-0.56459	-0.41282	-0.04235	0.25726	0.26129	0.29951	0.37847	0.17612	-0.1458	-0.40728	-0.68217	-1.02716	-1.26003	-1.34937	-1.18404	-0.90115	-0.8832	-0.87706	-0.83255	-0.89321	-1.09846	-1.02208	-0.80488	-0.76138	-0.78896	-1.10655	-1.14478	-0.77004	-0.63496	-0.62943	-0.75621	-0.88571	-0.93643	-0.82569	-0.45806	-0.62329
Z
subject 1	0.0761	0.09803	0.11997	0.15017	0.19108	0.23198	0.19132	0.13867	0.08213	0.01686	-0.04841	-0.09867	-0.14374	-0.17343	-0.13276	-0.09209	-0.04482	0.00657	0.05218	-0.00918	-0.07055	-0.09552	-0.08217	-0.06881	-0.04067	-0.01129	0.04025	0.13139	0.22253	0.20803	0.16627	0.14284	0.18049	0.21814	0.16552	0.06776	-0.01292	0.05578	0.12448	0.10432	0.00798	-0.08835	-0.05637	-0.02101	0.00259	0.0093	0.01602	0.0045	-0.01032
subject 2	0.0259	0.11163	0.18915	0.06538	-0.03197	0.18092	0.37639	0.44108	0.45097	0.16635	-0.05541	-0.01939	-0.00851	-0.07928	-0.16827	-0.30544	-0.42848	-0.52064	-0.48538	-0.21651	-0.12684	-0.31492	-0.38361	-0.29489	-0.18338	-0.0462	-0.02454	-0.11394	-0.21791	-0.33384	-0.36404	-0.33423	-0.34758	-0.38655	-0.35581	-0.29022	-0.25396	-0.22994	-0.00551	0.28747	0.10516	-0.20787	-0.23047	-0.19084	-0.22798	-0.27733	-0.22902	-0.17011	-0.22222
subject 3	0.20071	0.15685	0.11299	0.34436	0.61602	0.15296	-0.562	-0.76756	-0.65694	-0.42084	-0.05382	0.23309	0.37861	0.42016	0.12141	-0.13899	-0.07723	-0.01547	-0.41984	-0.83434	-0.83412	-0.76133	-0.63617	-0.49099	-0.27909	-0.02191	-0.01021	-0.27746	-0.4241	-0.33707	-0.28213	-0.34593	-0.40325	-0.39076	-0.37827	-0.44851	-0.52242	-0.45017	-0.34792	-0.37781	-0.46376	-0.50938	-0.52514	-0.44214	-0.23686	-0.08078	-0.02966	-0.04727	-0.35504
subject 4	0.36037	0.29644	0.23252	0.16574	0.09885	0.15272	0.21732	0.07537	-0.0954	-0.04633	0.04565	-0.04136	-0.17426	-0.26413	-0.34005	-0.37182	-0.38595	-0.2911	-0.14341	-0.07931	-0.06374	-0.05075	-0.03955	-0.05183	-0.08325	-0.06844	-0.00927	0.04675	0.09922	0.12275	0.10773	0.08258	0.04144	-0.00884	-0.07635	-0.10492	-0.04524	-0.03626	-0.16766	-0.26636	-0.2521	-0.23163	-0.18356	-0.15438	-0.23851	-0.31786	-0.35521	-0.38242	-0.25427
subject 5	0.12587	0.10743	0.089	-0.01798	-0.19425	-0.29491	0.14889	0.5927	0.25872	-0.43636	-0.93555	-0.82742	-0.7193	-0.81771	-0.96619	-0.94829	-0.64202	-0.33574	-0.21689	-0.11284	-0.17169	-0.40157	-0.62944	-0.81795	-1.00646	-1.01226	-0.90114	-0.76998	-0.54155	-0.31311	-0.39329	-0.58663	-0.72135	-0.71438	-0.70741	-0.58731	-0.44783	-0.42103	-0.55333	-0.68562	-0.67659	-0.66402	-0.68027	-0.72141	-0.7385	-0.53325	-0.328	-0.38229	-0.57116
subject 6	-0.04025	0.15166	0.33114	0.2057	0.08505	0.02059	-0.05194	-0.18495	-0.26904	-0.09014	0.08375	0.23711	0.33056	0.22932	0.1733	0.2368	0.20079	-0.05288	-0.26307	-0.39355	-0.46827	-0.45656	-0.40513	-0.30133	-0.27173	-0.3256	-0.33838	-0.31166	-0.31163	-0.33352	-0.31158	-0.25895	-0.29269	-0.37772	-0.36627	-0.30657	-0.30579	-0.32955	-0.33508	-0.33436	-0.35891	-0.3904	-0.38206	-0.36519	-0.36762	-0.37311	-0.3831	-0.39357	-0.2872
subject 7	0.39382	0.31512	0.23642	0.17995	0.13181	0.08507	0.04002	0.00039276	-0.01478	-0.02995	0.01727	0.07072	-0.16716	-0.57151	-0.79028	-0.68429	-0.56672	-0.33345	-0.10017	-0.09507	-0.14067	-0.3437	-0.67793	-0.86792	-0.67328	-0.47864	-0.24334	-0.00803	0.02322	-0.02205	-0.13891	-0.34168	-0.51976	-0.58675	-0.65373	-0.49371	-0.31099	-0.21931	-0.17966	-0.1718	-0.21958	-0.27708	-0.4317	-0.58631	-0.54818	-0.46721	-0.4795	-0.56951	-0.63563
subject 8	-0.64434	-0.36129	-0.07824	-0.3675	-0.70879	-0.50579	-0.19394	0.02641	0.21625	0.01396	-0.38438	-0.38877	-0.11175	-0.03625	-0.16225	-0.2816	-0.39166	-0.42783	-0.31624	-0.20838	-0.11171	-0.05694	-0.21161	-0.35625	-0.39061	-0.42496	-0.27882	-0.13268	-0.20329	-0.2936	-0.31189	-0.31578	-0.27784	-0.22594	-0.19873	-0.18385	-0.18607	-0.20048	-0.19843	-0.1799	-0.12785	-0.02885	0.02527	-0.0104	-0.05022	-0.1025	-0.13161	-0.04481	0.02875
subject 9	-0.49785	-0.39781	-0.29798	-0.19973	-0.11422	-0.07221	-0.02164	0.04556	0.11432	0.18494	0.29685	0.44041	0.63146	0.84494	0.4092	-0.19657	-1.05983	-1.91986	-1.21703	-0.47454	0.52858	1.22861	0.99604	0.89936	1.04588	0.25108	-1.59799	-1.52961	-0.10047	0.32721	0.32182	0.24289	0.14687	0.06765	-0.00732	-0.00891	0.00147	0.07915	0.15638	0.23235	0.25256	0.18074	0.11234	0.0475	-0.00717	-0.05517	-0.13596	-0.22971	-0.21751
subject 10	0.13516	0.14251	0.15139	0.19792	0.23172	0.11582	0.0079	-0.04027	-0.06802	0.01393	0.07652	0.05977	0.06672	0.15072	0.22169	0.25821	0.30979	0.39431	0.38108	0.18864	0.03237	-0.06784	-0.1251	-0.12576	-0.06828	0.0546	0.14654	0.20872	0.21743	0.18222	0.17841	0.19659	0.15931	0.08912	0.08302	0.10895	0.1068	0.09295	0.10659	0.12965	0.18159	0.24147	0.1381	-0.00025554	0.09823	0.23439	0.11237	-0.03771	-0.00509
subject 11	0.08163	0.11924	0.15684	0.24718	0.34231	-0.04572	-0.53038	-0.32357	0.11373	0.11438	-0.1033	-0.18924	-0.18108	-0.20128	-0.24983	-0.20405	-0.0262	-0.05047	-0.47901	-0.54265	0.48842	1.19324	0.26689	-0.58281	-0.58926	-0.59572	-0.00992	0.57587	0.05771	-0.56081	-0.57247	-0.46276	-0.46355	-0.50117	-0.50803	-0.49951	-0.48188	-0.45774	-0.3885	-0.27414	-0.20903	-0.21287	-0.13657	0.1	0.22616	0.02111	-0.17712	-0.34124	-0.49594
subject 12	-0.04009	-0.146	-0.25192	-0.1588	-0.05722	0.01321	0.08087	0.17831	0.2799	0.09707	-0.14126	-0.27017	-0.37102	-0.42455	-0.46273	-0.31154	-0.0846	-0.00649	-0.00055214	-0.07567	-0.19786	-0.25892	-0.27781	-0.17612	0.02384	-0.01539	-0.28425	-0.40417	-0.35571	-0.31294	-0.27774	-0.25558	-0.25401	-0.24185	-0.20978	-0.19624	-0.22472	-0.23119	-0.17674	-0.13967	-0.16261	-0.18542	-0.20769	-0.21939	-0.16763	-0.11998	-0.10839	-0.1005	-0.14916
subject 13	0.2403	0.04949	-0.13974	-0.30997	-0.44036	-0.35165	-0.20993	0.10849	0.39016	0.58914	0.64944	0.48784	0.31145	0.1178	-0.15854	-0.50574	-0.60189	-0.54113	-0.12068	0.45963	0.47998	0.33234	0.17909	0.02482	-0.31549	-0.67131	-0.50028	-0.32979	-0.16576	-0.06113	-0.28323	-0.41587	-0.2503	-0.0793	0.10396	0.11131	-0.16279	-0.33491	-0.38806	-0.48261	-0.61266	-0.65224	-0.63528	-0.65676	-0.69532	-0.5721	-0.40034	-0.40973	-0.45205
subject 14	0.1374	0.03097	-0.07547	-0.09078	-0.08005	-0.02977	0.05217	0.09269	0.05042	0.02243	0.10881	0.19519	0.03917	-0.14715	-0.2157	-0.22537	-0.15909	0.00215	0.12481	0.11249	0.10017	-0.01132	-0.12281	-0.17417	-0.20835	-0.257	-0.31722	-0.31844	-0.20169	-0.09933	-0.11211	-0.12488	-0.17383	-0.22729	-0.22964	-0.20645	-0.21689	-0.26937	-0.32222	-0.37634	-0.43045	-0.26475	-0.09904	-0.23344	-0.45358	-0.37794	-0.06569	0.03913	-0.27094
subject 15	0.2719	0.23288	0.19386	0.11486	0.02086	-0.02744	-0.0209	-0.00157	0.07526	0.1521	-0.06475	-0.31097	-0.4041	-0.40975	-0.39559	-0.34677	-0.30105	-0.28636	-0.27167	-0.31097	-0.36226	-0.49993	-0.70958	-0.82833	-0.70468	-0.58104	-0.63642	-0.6918	-0.51708	-0.25607	-0.25664	-0.57112	-0.80058	-0.64744	-0.4943	-0.58442	-0.69887	-0.68564	-0.59945	-0.49809	-0.37017	-0.25818	-0.30546	-0.35274	-0.39088	-0.42698	-0.4304	-0.40657	-0.39863
subject 16	0.14751	0.09147	0.03544	0.25168	0.49267	0.45628	0.36441	-0.25643	-1.05359	-0.81428	-0.05674	0.2124	0.13267	0.19679	0.40476	0.60531	0.79546	0.65932	-0.12937	-0.61547	-0.19379	0.09861	-0.25533	-0.59739	-0.80869	-1.02	-0.96081	-0.90162	-0.78173	-0.65632	-0.82019	-1.04191	-0.87033	-0.56765	-0.53474	-0.63673	-0.72844	-0.81282	-0.77873	-0.62617	-0.74188	-1.23314	-1.45628	-1.14316	-0.88661	-0.79974	-0.72787	-0.73095	-0.746
subject 17	0.14385	0.0971	0.05036	0.05542	0.07529	0.05819	0.01152	-0.08383	-0.27653	-0.41652	-0.13487	0.14678	0.22261	0.27272	0.11038	-0.15819	-0.25365	-0.13272	-0.07155	-0.21946	-0.36738	-0.39706	-0.42673	-0.44208	-0.45334	-0.31956	-0.06975	0.04787	-0.09888	-0.22332	-0.16923	-0.11515	-0.21887	-0.34233	-0.36905	-0.3474	-0.35339	-0.39394	-0.42708	-0.43431	-0.44153	-0.352	-0.26247	-0.31398	-0.4058	-0.41708	-0.36393	-0.32401	-0.31057
subject 18	0.14684	0.04493	-0.05697	0.00454	0.10045	-0.03014	-0.28152	-0.32907	-0.15424	0.06406	0.38172	0.58402	0.01726	-0.54949	-0.44067	-0.30114	-0.27319	-0.27624	-0.29066	-0.31238	-0.33531	-0.35982	-0.39951	-0.48226	-0.55558	-0.53005	-0.50452	-0.5398	-0.58087	-0.44364	-0.24349	-0.25524	-0.43001	-0.53201	-0.5208	-0.50177	-0.45459	-0.40877	-0.39278	-0.3768	-0.37365	-0.37244	-0.48898	-0.65704	-0.60417	-0.34878	-0.28266	-0.57142	-0.79499
subject 19	-0.09452	-0.10293	-0.11477	-0.21059	-0.26019	0.23327	0.65239	0.51387	0.32086	-0.16506	-0.58196	-0.71591	-0.85869	-1.03018	-1.04413	-0.64173	-0.32332	-0.18862	-0.11384	-0.14892	-0.19269	-0.24994	-0.30149	-0.34553	-0.44276	-0.59982	-0.56852	-0.3561	-0.37572	-0.58593	-0.66311	-0.64718	-0.62815	-0.6073	-0.66295	-0.75685	-0.57004	-0.26627	-0.29813	-0.44482	-0.40496	-0.3138	-0.39109	-0.50447	-0.26498	0.03064	-0.32025	-0.74141	-0.52597
subject 20	0.10438	0.09794	0.09151	0.06877	0.04604	0.06993	0.09383	0.21729	0.34074	0.1773	0.01386	-0.05182	-0.11751	-0.3146	-0.51169	-0.29929	-0.08689	-0.02037	0.04614	-0.09288	-0.23191	-0.23051	-0.22912	0.00109	0.2313	0.21934	0.20738	0.07246	-0.06245	-0.09081	-0.11917	-0.05798	0.00322	-0.06824	-0.13969	-0.13327	-0.12686	-0.06049	0.00588	-0.13022	-0.26631	-0.14673	-0.02715	-0.06079	-0.09443	0.01241	0.11924	-0.01202	-0.14329
subject 21	0.1903	0.32348	0.45666	0.18806	-0.08054	0.03131	0.14317	0.2088	0.27442	0.22979	0.18516	0.0924	-0.000349	-0.26352	-0.52669	-0.48176	-0.43683	-0.48319	-0.52954	-0.5258	-0.52206	-0.61749	-0.71291	-0.74578	-0.77865	-0.87626	-0.97386	-0.77526	-0.57665	-0.22909	0.11847	-0.09658	-0.31163	-0.60132	-0.89101	-0.72544	-0.55987	-0.82656	-1.09324	-0.82939	-0.56554	-0.52712	-0.48871	-0.53402	-0.57932	-0.73214	-0.88496	-0.46692	-0.04888
subject 22	0.0091	0.07744	0.14577	0.09979	0.04341	0.07165	0.11681	-0.04922	-0.28566	-0.28921	-0.17632	0.01357	0.25846	0.18902	-0.19475	-0.42988	-0.45693	-0.45296	-0.38692	-0.29503	-0.12557	0.01042	-0.02093	-0.06739	-0.28021	-0.49302	-0.44683	-0.40063	-0.39973	-0.40294	-0.24114	-0.04634	-0.0034	-0.01107	-0.06773	-0.14888	-0.24538	-0.35283	-0.39738	-0.37904	-0.37779	-0.40046	-0.39928	-0.3504	-0.3095	-0.29257	-0.26939	-0.21499	-0.18221
subject 23	0.41948	0.10192	-0.21564	-0.05645	0.10273	-0.11129	-0.32532	-0.29919	-0.27307	-0.1926	-0.11213	0.05832	0.22877	0.05185	-0.12508	-0.16444	-0.2038	-0.13129	-0.05877	-0.13021	-0.20164	-0.19451	-0.18738	-0.21536	-0.24335	-0.42433	-0.60531	-0.57173	-0.53815	-0.24122	0.05571	-0.15623	-0.36818	-0.33478	-0.30138	-0.34551	-0.38965	-0.35257	-0.31549	-0.30954	-0.30358	-0.39655	-0.48951	-0.30636	-0.12321	-0.12507	-0.12693	-0.18776	-0.24859
subject 24	0.24032	-0.07439	-0.3891	-0.28911	-0.10181	-0.29649	-0.69488	-0.76211	-0.46808	-0.21608	-0.06016	0.04339	-0.20215	-0.44769	-0.24266	-0.01714	0.02526	0.01679	-0.34232	-0.92683	-1.22048	-1.136	-1.03563	-0.89021	-0.75449	-0.72055	-0.68662	-0.57562	-0.4573	-0.40288	-0.37101	-0.44111	-0.58964	-0.65349	-0.58562	-0.57015	-0.74329	-0.90365	-0.78261	-0.66158	-0.50724	-0.34791	-0.62813	-1.10066	-0.97487	-0.3006	-0.06637	-0.65721	-1.07195
subject 25	0.28998	0.37302	0.44972	0.37127	0.30491	0.38052	0.43709	0.35084	0.16734	-0.5388	-1.11436	-1.15454	-1.11017	-0.79103	-0.51778	-0.36581	-0.31018	-0.46529	-0.447	-0.11081	-0.03057	-0.34705	-0.44411	-0.25194	-0.32294	-0.69001	-0.73326	-0.46513	-0.29316	-0.20019	-0.27542	-0.46838	-0.55459	-0.57741	-0.54386	-0.48212	-0.48982	-0.52646	-0.59808	-0.68167	-0.60875	-0.4928	-0.43402	-0.38749	-0.70438	-1.0791	-0.78923	-0.42712	-0.55686
subject 26	0.000328	-0.05159	-0.1035	-0.0129	0.13114	0.19285	0.15577	0.12246	0.10607	0.08968	-0.07179	-0.24776	-0.28141	-0.23372	-0.14969	-0.00207	0.1251	0.04771	-0.02968	-0.1117	-0.19474	-0.2602	-0.31102	-0.37344	-0.46682	-0.56019	-0.29644	-0.03268	0.05505	0.07678	0.01262	-0.15461	-0.28353	-0.2401	-0.19666	-0.17961	-0.16519	-0.12931	-0.08115	-0.07031	-0.12476	-0.16723	-0.08992	-0.0126	-0.05819	-0.13109	-0.13055	-0.06882	-0.03327
subject 27	0.12044	0.1235	0.12655	0.28545	0.45097	0.4085	0.34754	0.38217	0.43014	-0.00977	-0.54488	-0.87698	-1.15702	-1.31066	-1.42331	-0.83579	0.0318	0.37032	0.45232	0.54747	0.65026	0.34382	-0.24483	-0.49331	-0.4646	-0.54867	-0.74099	-0.74557	-0.53792	-0.41831	-0.41607	-0.36886	-0.25065	-0.19901	-0.27268	-0.30759	-0.25466	-0.27973	-0.52077	-0.71022	-0.72141	-0.65349	-0.23392	0.09418	-0.12652	-0.3153	-0.22314	-0.10188	0.46577
subject 28	0.48735	0.41218	0.337	0.23371	0.12631	-0.22497	-0.65987	-1.04212	-1.39171	-1.2169	-0.49491	0.08117	0.39975	0.62681	0.55439	0.41311	-0.30663	-1.02636	-0.61583	-0.18073	0.00699	0.15143	0.05859	-0.12498	-0.27982	-0.41517	-0.55764	-0.70822	-0.78156	-0.70528	-0.64182	-0.62582	-0.59605	-0.41811	-0.24018	-0.39777	-0.57028	-0.42476	-0.21402	-0.34009	-0.60906	-0.70921	-0.6843	-0.53201	-0.222	-0.04392	-0.14727	-0.23571	-0.26123
subject 29	-0.34146	-0.03714	0.23152	0.0723	-0.07945	-0.19005	-0.24224	-0.09967	-0.00222	-0.00627	-0.11604	-0.39493	-0.42407	-0.16183	-0.05868	-0.09191	0.01068	0.19817	0.26087	0.26811	0.02723	-0.28809	-0.72385	-1.18151	-1.06005	-0.89034	-0.67493	-0.45784	-0.22055	-0.07459	-0.43096	-0.68844	-0.61635	-0.57873	-0.61867	-0.61341	-0.53583	-0.59759	-0.8219	-0.78585	-0.52663	-0.46959	-0.53892	-0.59654	-0.64895	-0.2663	0.24687	-0.01237	-0.41206
subject 30	0.60852	0.29598	0.08403	0.18101	0.1877	0.10088	-0.00451	-0.11652	0.03435	0.12003	-0.03085	-0.09792	-0.07186	-0.06752	-0.07166	0.27335	0.54783	0.51017	0.54744	0.67404	0.57133	0.37117	0.23493	0.04854	-0.36241	-0.59179	-0.58877	-0.40479	-0.13728	-0.10597	-0.07496	0.03842	0.02	-0.17966	-0.15662	-0.02224	0.12767	0.20603	-0.10515	-0.19334	0.0481	-0.01421	-0.24073	-0.43044	-0.53301	-0.12831	-0.03433	-0.43465	-0.53156
[truncated: 52 more columns]
