# Supplementary material for: Surface effects on kinematics, kinetics and stiffness of habitual rearfoot strikers during running
Source: PLoS One. 2023 Mar 22;18(3):e0283323. doi: 10.1371/journal.pone.0283323 (PMC10032480; doi:10.1371/journal.pone.0283323)
Supplement: S1 Data — (ZIP) [file pone.0283323.s001.zip › S1 Date/100%Joint moment/Knee joint moment.xlsx]

## Sheet: Surface01 Grass
Knee joint moment
X	1	2	3	4	5	6	7	8	9	10	11	12	13	14	15	16	17	18	19	20	21	22	23	24	25	26	27	28	29	30	31	32	33	34	35	36	37	38	39	40	41	42	43	44	45	46	47	48	49
subject 1	-0.40501	-0.31689	-0.22877	-0.14953	-0.07283	-0.05285	-0.07823	-0.10586	-0.13795	-0.13366	0.16173	0.45712	0.73899	1.01917	1.08041	1.03218	0.9579	0.85106	0.80376	0.96482	1.12588	1.38843	1.65099	1.77552	1.86062	1.93251	1.99382	2.03189	2.02349	2.03987	2.25455	2.46923	2.46311	2.4294	2.42391	2.43253	2.44948	2.47684	2.49414	2.47621	2.45828	2.44868	2.43908	2.40289	2.35912	2.26142	2.12059	2.0613	2.16513
subject 2	-0.76832	-0.62994	-0.49156	-0.42117	-0.3702	-0.41114	-0.52561	-0.59363	-0.56876	-0.47996	0.12029	0.72054	0.82033	0.85756	0.81746	0.73869	0.69249	0.687	0.6822	0.6798	0.67739	0.82582	0.97425	1.06659	1.1429	1.23711	1.34563	1.4346	1.48444	1.53736	1.61494	1.69251	1.71606	1.73287	1.77329	1.82553	1.86103	1.87559	1.8705	1.79658	1.72266	1.7187	1.71475	1.72105	1.73027	1.73568	1.73804	1.71945	1.65898
subject 3	-0.28583	-0.25359	-0.22135	-0.21297	-0.20676	-0.23455	-0.26914	-0.22648	-0.15806	0.01802	0.24793	0.38377	0.45242	0.54984	0.67605	0.81291	0.96469	1.04892	0.99802	1.00452	1.18318	1.34099	1.3946	1.44975	1.52186	1.59396	1.74048	1.887	1.94273	1.9902	2.01372	2.03245	2.07277	2.1203	2.16362	2.20485	2.17457	2.09322	2.07775	2.12815	2.15266	2.14093	2.13307	2.13292	2.12674	2.10244	2.08762	2.12018	2.14435
subject 4	-0.96726	-0.93094	-0.89996	-0.99973	-1.07364	-0.84353	-0.61789	-0.42582	-0.24601	-0.1321	-0.07799	-0.269	-0.40036	-0.33783	-0.24262	-0.06102	0.15019	0.4262	0.60194	0.59382	0.59933	0.62595	0.66633	0.72484	0.79763	0.88648	1.03681	1.24624	1.35366	1.3773	1.41	1.44906	1.51271	1.59096	1.64459	1.6859	1.65793	1.60109	1.65665	1.75065	1.71713	1.64853	1.62548	1.61219	1.60565	1.60019	1.57098	1.53919	1.40931
subject 5	-0.78211	-0.73277	-0.68764	-0.69289	-0.69453	-0.67631	-0.62216	-0.44828	-0.27649	-0.10939	-0.09116	-0.31114	-0.42505	-0.41521	-0.18216	0.24221	0.58868	0.88646	0.99523	1.02	0.92833	0.80172	0.88715	1.01114	1.31153	1.62662	1.61191	1.61051	1.76884	1.9287	2.09695	2.21059	2.14222	2.10671	2.14518	2.20691	2.30588	2.35667	2.35126	2.36922	2.40719	2.40882	2.38774	2.34587	2.29477	2.30433	2.3321	2.29056	2.23643
subject 6	-0.39082	-0.33008	-0.26934	-0.12249	0.02803	0.05648	0.07407	0.08458	0.09409	-0.02518	-0.16958	-0.33904	-0.51492	-0.48821	-0.39579	-0.18918	0.0631	0.24072	0.38214	0.48391	0.56266	0.61953	0.66132	0.6893	0.70604	0.75944	0.84803	0.99238	1.19976	1.29933	1.25518	1.27644	1.40102	1.50129	1.55582	1.62255	1.71696	1.78728	1.7909	1.79141	1.78117	1.77788	1.80549	1.81865	1.74511	1.68664	1.76095	1.8282	1.78737
subject 7	-0.24565	-0.32211	-0.39858	-0.3704	-0.3269	-0.25164	-0.16549	-0.26688	-0.48467	-0.63615	-0.71842	-0.74446	-0.67127	-0.5178	-0.10161	0.30431	0.62386	0.94341	1.01028	1.07166	0.94633	0.78833	0.72498	0.69783	0.86856	1.17357	1.30995	1.2547	1.24997	1.34312	1.43888	1.54435	1.64334	1.67267	1.702	1.60811	1.50874	1.57803	1.68191	1.69692	1.67423	1.65875	1.64862	1.64738	1.65716	1.63534	1.54609	1.46519	1.41951
subject 8	-0.70702	-0.50018	-0.29334	-0.1935	-0.12425	-0.18128	-0.33934	-0.44658	-0.45217	-0.38741	0.24022	0.86786	0.97987	1.02743	0.94969	0.80929	0.77517	0.87391	0.96455	1.02682	1.08909	1.26284	1.4366	1.55231	1.65144	1.76449	1.88868	1.99814	2.07811	2.15152	2.1725	2.19348	2.29248	2.40123	2.39115	2.32165	2.29394	2.31846	2.34199	2.3621	2.38221	2.36208	2.34195	2.26963	2.1824	2.09748	2.0144	1.98013	2.04349
subject 9	-0.67447	-0.63183	-0.58919	-0.47678	-0.3614	-0.22647	-0.08979	-0.03889	4.292e-05	-0.02861	-0.07046	-0.34194	-0.6723	-1.32963	-2.093	-1.19124	0.37657	0.98293	1.12312	1.21118	1.26898	1.2145	1.08259	1.11969	1.29449	1.44625	1.5759	1.65522	1.67764	1.7173	1.77997	1.81166	1.79444	1.87227	2.129	2.34438	2.46606	2.55135	2.53587	2.52733	2.54275	2.55089	2.52665	2.51634	2.58966	2.63613	2.44639	2.27217	2.33576
subject 10	-0.60988	-0.63017	-0.62374	-0.49713	-0.35132	-0.17192	-0.11423	-0.15797	-0.1773	-0.18748	-0.01041	0.18022	0.31914	0.45207	0.56902	0.59496	0.51167	0.62102	0.84045	0.95399	1.044	1.16991	1.29016	1.38501	1.43323	1.39983	1.46118	1.60148	1.6517	1.66813	1.73342	1.79674	1.79151	1.79046	1.80053	1.81304	1.82846	1.80671	1.76372	1.78372	1.81771	1.81987	1.80646	1.72298	1.70164	1.78903	1.7902	1.71951	1.6998
subject 11	-0.82909	-0.32916	0.17077	-0.10867	-0.6108	-0.7173	-0.5073	-0.38511	-0.43856	-0.4571	-0.19645	0.06421	0.27025	0.46946	0.43281	0.27823	0.46029	1.06314	1.41162	0.86985	0.32807	0.49653	0.66499	0.74525	0.8003	0.89788	1.02949	1.13194	1.17609	1.21639	1.22596	1.23553	1.39826	1.58013	1.65973	1.68819	1.74982	1.85292	1.9424	1.98425	2.02609	2.02849	2.03088	2.06697	2.11268	2.13183	2.12972	2.10899	2.05101
subject 12	-0.60032	-0.53383	-0.42372	-0.19912	-0.04829	0.04259	-0.27193	-0.63618	-0.69946	-0.61462	-0.2874	0.27786	0.96839	1.54151	2.0352	2.25778	2.28413	2.10024	2.10804	2.17831	2.29015	2.46795	2.7923	3.09599	3.38509	3.43382	3.45214	3.5208	3.59945	3.69223	3.75376	3.80123	3.87299	3.94045	3.99169	4.00194	3.97394	3.95165	3.92942	3.88792	3.85883	3.85333	3.80744	3.73688	3.67837	3.60498	3.45346	3.36475	3.35336
subject 13	-0.61345	-0.52722	-0.44099	-0.22125	0.01062	0.00157	-0.05567	-0.10527	-0.15232	-0.10996	-0.02288	0.15664	0.4022	0.5518	0.60547	0.65694	0.70534	0.79666	0.97381	1.15492	1.34795	1.52657	1.63312	1.73507	1.78651	1.83796	1.94211	2.04626	2.11426	2.17897	2.20088	2.21423	2.31999	2.45656	2.48737	2.46528	2.44556	2.42751	2.3888	2.32941	2.27719	2.23501	2.23241	2.30897	2.32761	2.17244	2.02084	1.88704	1.76266
subject 14	-0.20396	-0.24241	-0.28085	-0.23941	-0.17514	-0.15164	-0.16075	-0.10629	0.07529	0.25957	0.46544	0.67131	0.84588	1.01654	1.17099	1.31732	1.37741	1.32969	1.27888	1.21729	1.15571	1.38748	1.61925	1.78918	1.94143	2.03482	2.08112	2.1309	2.18763	2.25278	2.38522	2.51766	2.48788	2.43782	2.46895	2.54067	2.57809	2.57264	2.5717	2.58656	2.60142	2.60572	2.61002	2.50172	2.36126	2.31916	2.35576	2.38944	2.41725
subject 15	-0.247	-0.25961	-0.27222	-0.24129	-0.19405	-0.17647	-0.19449	-0.22623	-0.3197	-0.41317	-0.33396	-0.23749	-0.02046	0.26546	0.53492	0.77559	0.98716	0.90785	0.82855	0.8059	0.79584	0.81865	0.86884	0.93573	1.04717	1.1586	1.23433	1.31006	1.42847	1.56288	1.60905	1.54935	1.5159	1.6006	1.6853	1.759	1.83159	1.84761	1.8313	1.86066	1.96997	2.05511	1.89867	1.74224	1.78947	1.88197	1.90781	1.8781	1.84642
subject 16	-0.63738	-0.57478	-0.51217	-0.46008	-0.41193	-0.34284	-0.24862	-0.15858	-0.08731	-0.01603	-0.06911	-0.13462	-0.14064	-0.11266	-0.01419	0.20765	0.40265	0.32928	0.25591	0.46901	0.74577	0.81641	0.71531	0.65364	0.69716	0.74068	0.88586	1.03105	1.14719	1.25246	1.31441	1.3244	1.33562	1.35236	1.3691	1.43604	1.50801	1.41643	1.2314	1.15158	1.25588	1.3577	1.43467	1.51163	1.32391	1.07736	1.05757	1.22675	1.2988
subject 17	-0.3908	-0.24463	-0.09846	-0.04466	-0.01029	-0.01376	-0.0374	-0.05523	-0.06672	-0.02493	0.13864	0.28002	0.27345	0.26688	0.4227	0.5859	0.60645	0.58737	0.67267	0.82505	0.96043	1.0737	1.21067	1.4148	1.5948	1.52152	1.44823	1.52563	1.61739	1.69241	1.76152	1.8634	1.99048	2.07448	2.09145	2.12257	2.20464	2.28205	2.25706	2.23206	2.2503	2.27503	2.24145	2.18235	2.17694	2.22072	2.24477	2.23181	2.21181
subject 18	-0.60447	-0.50302	-0.40158	-0.34517	-0.29824	-0.30178	-0.33225	-0.21417	0.06594	0.32132	0.52017	0.68201	0.59715	0.51229	0.40153	0.2896	0.4147	0.60563	0.72254	0.79186	0.87919	0.98992	1.09659	1.19176	1.28587	1.36888	1.4519	1.4857	1.51481	1.63966	1.79831	1.80609	1.6978	1.64562	1.68069	1.72551	1.80541	1.87121	1.62704	1.38287	1.50465	1.68133	1.64481	1.51502	1.47317	1.51193	1.48826	1.34756	1.22574
subject 19	-0.62823	-0.59584	-0.56249	-0.52166	-0.45211	-0.2844	-0.18895	-0.23403	-0.2701	-0.29528	-0.20891	-0.03702	0.05586	0.11144	0.33231	0.59649	0.70239	0.79111	0.84332	0.89887	0.97636	1.06203	1.17287	1.29852	1.45067	1.48366	1.3832	1.53025	1.85294	1.93088	1.90298	1.95931	2.03522	2.13827	2.23565	2.13194	2.06479	2.20327	2.30491	2.30393	2.30728	2.31779	2.32652	2.33339	2.34641	2.36346	2.4788	2.63293	2.26845
subject 20	-0.38862	-0.25321	-0.11781	-0.14322	-0.19217	-0.12514	-0.01835	-0.03919	-0.13926	-0.32977	-0.61465	-0.7004	-0.43473	-0.16383	0.12419	0.40635	0.63923	0.87212	0.72497	0.56957	0.73576	0.95823	0.97256	0.90731	0.95338	1.07499	1.20214	1.33558	1.43779	1.47948	1.5313	1.62059	1.70215	1.70064	1.69912	1.74011	1.78298	1.78497	1.77857	1.84227	1.93571	1.93208	1.85655	1.81056	1.80113	1.7735	1.70701	1.6392	1.56587
subject 21	-0.14034	-0.1721	-0.19778	-0.07429	0.03317	-0.04779	-0.1313	-0.23397	-0.32386	-0.3451	-0.31818	-0.09381	0.14811	0.44702	0.66166	0.65356	0.71678	0.93599	1.1284	1.27169	1.39003	1.46973	1.50159	1.47039	1.47033	1.5053	1.54079	1.57679	1.68889	1.8635	1.90034	1.84073	1.80168	1.77483	1.83962	1.95023	1.91281	1.81371	1.92879	2.11714	2.03678	1.88253	1.83318	1.80632	1.87231	1.95307	1.84218	1.71045	1.62582
subject 22	-0.74945	-0.68502	-0.62058	-0.64725	-0.68725	-0.61575	-0.50603	-0.36381	-0.20142	-0.11911	-0.12035	-0.07547	0.05078	0.18194	0.32918	0.46365	0.4908	0.51796	0.3896	0.25786	0.33582	0.45048	0.62497	0.82235	0.97131	1.08743	1.12599	1.07643	1.07907	1.18285	1.27733	1.33735	1.39465	1.42268	1.45071	1.52547	1.60231	1.55299	1.4778	1.51351	1.59629	1.58776	1.51161	1.48569	1.52194	1.52501	1.45727	1.39553	1.35912
subject 23	-0.53477	-0.53151	-0.51937	-0.43772	-0.36238	-0.30859	-0.28078	-0.30347	-0.25062	-0.10646	0.02659	0.15113	0.25994	0.36133	0.53299	0.72304	0.60834	0.46473	0.46801	0.51853	0.87939	1.20383	1.41618	1.5199	1.42921	1.44447	1.57839	1.61962	1.59505	1.61861	1.66298	1.713	1.76434	1.71921	1.67302	1.80019	1.88836	1.7571	1.70967	1.89575	1.94278	1.76036	1.76037	1.94985	1.88421	1.65114	1.71587	1.89815	1.79567
subject 24	-0.27573	-0.17533	-0.07493	-0.08604	-0.12062	-0.22984	-0.37886	-0.47302	-0.50734	-0.49958	-0.39564	-0.2527	0.15022	0.55313	0.70616	0.84782	0.90139	0.93048	0.93321	0.919	0.97519	1.12292	1.24364	1.28786	1.33848	1.4562	1.57392	1.62348	1.66655	1.61687	1.53446	1.54421	1.62486	1.72325	1.84925	1.94494	1.93154	1.91756	1.89069	1.86383	1.79037	1.70993	1.6897	1.6958	1.66588	1.60296	1.57186	1.60044	1.60227
subject 25	-0.45994	-0.52544	-0.59094	-0.97252	-1.36755	-1.22272	-1.0299	-0.33618	0.42743	0.85217	1.21078	1.09748	0.86317	0.6568	0.45948	0.38609	0.36226	0.50881	0.73797	0.98399	1.23979	1.34613	1.34939	1.37129	1.40839	1.4858	1.60193	1.65846	1.64759	1.72876	1.93263	2.06805	2.09537	2.06891	1.94121	1.90247	2.06536	2.14637	2.00063	1.94081	2.17784	2.34424	2.19675	2.08131	2.1582	2.23254	2.28449	2.32529	2.19512
subject 26	-0.42206	-0.50251	-0.58295	-0.45012	-0.28607	-0.11079	0.06835	0.11316	0.07459	-0.07273	-0.33354	-0.51354	-0.55095	-0.41633	0.28131	0.93345	1.20342	1.47338	1.53162	1.58525	1.4757	1.33759	1.23254	1.14014	1.26186	1.52887	1.64864	1.6011	1.57966	1.60879	1.65586	1.76932	1.87473	1.89361	1.9125	1.91195	1.91053	1.91061	1.911	1.9151	1.92077	1.88907	1.8297	1.83253	1.91236	1.94294	1.86846	1.78499	1.66357
subject 27	-0.28744	-0.2645	-0.24157	-0.2872	-0.33575	-0.24022	-0.13189	-0.14142	-0.1674	-0.34106	-0.54353	-0.59914	-0.6171	-0.48058	-0.29396	0.15901	0.71851	1.13417	1.48008	1.6974	1.84006	1.7729	1.56103	1.53904	1.67177	1.74457	1.75983	1.85574	2.04282	2.21149	2.35561	2.48922	2.60623	2.68947	2.70915	2.73377	2.76959	2.78618	2.7495	2.74405	2.84651	2.88606	2.64602	2.468	2.66209	2.82767	2.74235	2.64465	2.35712
subject 28	-0.59957	-0.58719	-0.57481	-0.94605	-1.31729	-1.4319	-1.54651	-0.63633	0.27385	0.9189	1.56396	1.37191	1.17986	0.78612	0.39238	0.49594	0.59949	1.10925	1.61902	1.54902	1.47903	1.74137	2.00371	2.19316	2.38262	2.39196	2.40131	2.48087	2.56043	2.60555	2.65067	2.64542	2.64017	2.73975	2.83933	2.81578	2.79223	2.72625	2.66026	2.78106	2.90186	2.73979	2.57772	2.58975	2.60179	2.48606	2.37033	2.32295	2.27556
subject 29	-0.482	-0.59179	-0.70159	-0.66339	-0.61174	-0.46589	-0.3012	-0.29544	-0.34266	-0.3943	-0.44815	-0.42598	-0.34952	-0.12888	0.23595	0.50559	0.64196	0.70051	0.60342	0.51869	0.47103	0.44109	0.49982	0.56869	0.74928	0.92986	1.14855	1.36723	1.36615	1.34509	1.41254	1.4977	1.56555	1.62763	1.61453	1.56385	1.63897	1.80396	1.8503	1.77799	1.72032	1.68314	1.65618	1.64966	1.64631	1.65247	1.65796	1.66003	1.65829
subject 30	-0.35519	-0.02238	0.22261	0.14559	-0.22066	-0.97255	-1.33349	-1.47724	-1.16116	-0.75629	-0.19337	0.33877	0.79397	1.04044	1.07819	1.13228	1.1929	1.06118	0.93124	0.90068	0.96094	1.18467	1.46646	1.7918	1.88368	1.91189	1.93497	1.97972	2.10396	2.19537	2.24301	2.26318	2.26808	2.28427	2.30678	2.38713	2.41477	2.31065	2.31598	2.43074	2.50201	2.55588	2.37088	2.21882	2.37474	2.38005	2.11427	2.04188	2.11454
Y
subject 1	-0.06201	-0.04832	-0.03463	-0.03927	-0.04914	-0.03562	-0.00337	-0.00547	-0.07626	-0.15243	-0.27168	-0.39093	-0.42865	-0.45617	-0.4041	-0.31222	-0.26732	-0.28113	-0.31447	-0.41617	-0.51786	-0.56048	-0.6031	-0.51696	-0.39403	-0.34988	-0.36875	-0.39284	-0.42732	-0.45702	-0.4484	-0.43978	-0.4417	-0.44494	-0.4593	-0.47922	-0.49891	-0.51831	-0.52752	-0.5011	-0.47467	-0.48728	-0.49989	-0.50505	-0.50809	-0.52028	-0.53981	-0.53716	-0.49017
subject 2	-0.15711	-0.13972	-0.12234	-0.00729	0.13567	0.12053	-0.02108	-0.13293	-0.18528	-0.24299	-0.34352	-0.44404	-0.47609	-0.49959	-0.4861	-0.45412	-0.39456	-0.30053	-0.24655	-0.33276	-0.41898	-0.37325	-0.32753	-0.31981	-0.32295	-0.31835	-0.30755	-0.29735	-0.28834	-0.27887	-0.26573	-0.25258	-0.27461	-0.30104	-0.27949	-0.23395	-0.2006	-0.18249	-0.16718	-0.16171	-0.15624	-0.12617	-0.09609	-0.08762	-0.08533	-0.0896	-0.0991	-0.10621	-0.10853
subject 3	0.16365	0.25087	0.33809	0.15822	-0.04593	-0.14865	-0.2311	-0.31193	-0.39222	-0.31327	-0.15471	-0.08008	-0.0654	-0.07397	-0.10581	-0.13371	-0.15611	-0.19169	-0.25363	-0.2785	-0.19214	-0.11292	-0.06939	-0.03894	-0.15243	-0.26592	-0.21111	-0.1563	-0.20522	-0.26356	-0.23636	-0.19206	-0.19824	-0.22125	-0.20328	-0.16482	-0.1516	-0.15641	-0.14915	-0.1298	-0.11972	-0.12259	-0.11414	-0.08305	-0.0568	-0.04507	-0.04137	-0.07787	-0.11377
subject 4	0.22693	0.13153	0.04203	0.0971	0.13994	0.03903	-0.06727	-0.21409	-0.34817	-0.41376	-0.47819	-0.53786	-0.54489	-0.38085	-0.28694	-0.37839	-0.43846	-0.42986	-0.42957	-0.44452	-0.44111	-0.40927	-0.40732	-0.44476	-0.46431	-0.4637	-0.45367	-0.43458	-0.47781	-0.57224	-0.64904	-0.71349	-0.6882	-0.60962	-0.62458	-0.68632	-0.70648	-0.70932	-0.70206	-0.69134	-0.70592	-0.72746	-0.72286	-0.71265	-0.65276	-0.58495	-0.6521	-0.73392	-0.69571
subject 5	-0.03258	-0.07676	-0.11845	-0.13006	-0.15109	-0.22391	-0.26478	-0.19913	-0.14352	-0.11048	-0.13514	-0.25213	-0.27482	-0.18752	-0.24053	-0.41383	-0.48641	-0.49605	-0.40175	-0.26126	-0.21672	-0.20095	-0.31637	-0.45564	-0.45143	-0.43526	-0.38316	-0.33652	-0.35546	-0.36784	-0.34408	-0.33996	-0.4013	-0.43444	-0.40412	-0.38401	-0.38025	-0.36466	-0.33527	-0.32185	-0.32211	-0.34424	-0.38005	-0.40036	-0.41379	-0.41054	-0.40228	-0.43007	-0.46442
subject 6	0.20031	0.12056	0.04081	-0.043	-0.12699	-0.15925	-0.18692	-0.31502	-0.45713	-0.47243	-0.46298	-0.40274	-0.32947	-0.31377	-0.31673	-0.27335	-0.21143	-0.23117	-0.29049	-0.31867	-0.32877	-0.34818	-0.37401	-0.40449	-0.43876	-0.46634	-0.4875	-0.48156	-0.44499	-0.4601	-0.54412	-0.58266	-0.5494	-0.52112	-0.50221	-0.50211	-0.54463	-0.59192	-0.65239	-0.69726	-0.68821	-0.68103	-0.68219	-0.68279	-0.68	-0.68537	-0.76253	-0.82764	-0.7082
subject 7	0.08065	0.12801	0.17536	0.13528	0.0824	0.0609	0.05016	-0.03375	-0.16308	-0.24741	-0.28479	-0.37003	-0.53972	-0.67433	-0.69411	-0.68935	-0.4785	-0.26765	-0.1805	-0.09603	-0.09329	-0.10486	-0.22467	-0.38588	-0.37355	-0.24347	-0.19146	-0.22815	-0.24886	-0.23859	-0.23846	-0.27584	-0.30945	-0.30246	-0.29547	-0.32223	-0.35048	-0.25223	-0.12802	-0.1065	-0.12854	-0.14157	-0.14791	-0.16826	-0.20595	-0.22574	-0.20735	-0.19229	-0.19127
subject 8	-0.59752	-0.44504	-0.29257	-0.04082	0.23931	0.34994	0.32499	0.03	-0.80504	-1.54328	-1.50717	-1.47106	-1.31869	-1.1518	-0.87625	-0.54637	-0.42588	-0.56713	-0.72861	-0.96089	-1.19316	-1.10818	-1.02319	-0.99146	-0.97493	-0.95655	-0.93666	-0.94086	-0.99321	-1.04606	-1.10295	-1.15983	-1.16021	-1.15353	-1.15827	-1.16872	-1.16233	-1.13491	-1.11763	-1.13589	-1.15414	-1.18336	-1.21258	-1.2175	-1.21549	-1.24035	-1.28671	-1.29886	-1.2426
subject 9	0.10551	0.15439	0.20327	0.03529	-0.14192	-0.18447	-0.21505	-0.04286	0.15763	0.15995	0.12359	-0.07675	-0.31914	-0.62592	-0.9536	-0.86844	-0.61816	-0.59199	-0.67449	-0.54069	-0.2813	-0.17783	-0.18189	-0.25248	-0.37728	-0.42883	-0.41006	-0.44463	-0.53949	-0.60597	-0.63462	-0.61011	-0.5017	-0.48458	-0.63934	-0.7541	-0.77822	-0.77657	-0.70356	-0.66387	-0.73931	-0.79391	-0.75592	-0.72298	-0.72037	-0.71542	-0.68983	-0.66746	-0.69439
subject 10	0.17512	0.15184	0.12066	0.05391	-0.05204	-0.22658	-0.38548	-0.53135	-0.53124	-0.4764	-0.54418	-0.61448	-0.58734	-0.55827	-0.52404	-0.55634	-0.66849	-0.74091	-0.79062	-0.87437	-0.96568	-0.88387	-0.81863	-0.828	-0.84473	-0.87433	-0.90523	-0.9372	-0.97507	-1.01514	-0.9953	-0.97628	-1.02556	-1.0429	-0.97505	-0.95335	-0.98701	-0.96799	-0.91887	-0.96509	-1.0325	-0.98385	-0.94897	-0.97602	-0.97835	-0.9374	-0.94778	-1.00095	-0.98132
subject 11	-0.19385	0.06225	0.31834	0.20681	-0.00976	-0.04637	0.06099	0.09801	-0.00565	-0.11959	-0.31567	-0.51174	-0.49689	-0.45567	-0.51423	-0.62268	-0.50007	-0.08864	0.16697	-0.12276	-0.4125	-0.33716	-0.26182	-0.2414	-0.23668	-0.23298	-0.23008	-0.23341	-0.24922	-0.26513	-0.28177	-0.29841	-0.26366	-0.22249	-0.20656	-0.20326	-0.20933	-0.22713	-0.23985	-0.23481	-0.22977	-0.24203	-0.2543	-0.24499	-0.22952	-0.21185	-0.19243	-0.18796	-0.21339
subject 12	0.1213	-0.01375	-0.12264	-0.16285	-0.1272	-0.02989	-0.00603	0.00962	0.08668	0.07721	-0.07386	-0.31835	-0.61201	-0.70502	-0.73596	-0.58597	-0.46968	-0.38952	-0.4397	-0.53053	-0.59843	-0.63861	-0.61718	-0.64458	-0.70645	-0.66624	-0.6284	-0.70752	-0.73932	-0.7041	-0.70501	-0.72218	-0.71333	-0.70821	-0.71776	-0.7477	-0.79665	-0.8691	-0.94135	-0.92839	-0.92302	-0.93207	-0.96914	-1.02335	-1.0224	-1.0214	-1.05069	-1.0296	-0.9465
subject 13	0.01029	-0.09526	-0.20081	-0.21966	-0.23062	-0.29635	-0.37303	-0.38553	-0.37663	-0.29356	-0.17341	-0.1722	-0.25594	-0.28905	-0.27153	-0.29635	-0.38046	-0.43928	-0.44754	-0.46568	-0.51344	-0.54959	-0.52761	-0.50377	-0.45938	-0.41499	-0.49186	-0.56874	-0.55279	-0.5284	-0.49368	-0.4569	-0.40478	-0.34756	-0.35262	-0.38882	-0.4285	-0.47067	-0.47064	-0.42841	-0.39191	-0.36343	-0.35143	-0.37238	-0.38901	-0.39268	-0.40765	-0.47912	-0.53568
subject 14	0.02437	-0.03349	-0.09136	-0.08428	-0.05864	-0.09016	-0.16741	-0.20577	-0.16633	-0.12669	-0.08542	-0.04414	-0.08119	-0.12804	-0.12332	-0.09282	-0.09747	-0.14604	-0.17941	-0.15954	-0.13967	-0.25142	-0.36317	-0.35178	-0.3052	-0.27973	-0.27115	-0.27847	-0.31758	-0.34827	-0.31169	-0.27511	-0.24378	-0.21311	-0.22272	-0.25247	-0.26231	-0.24727	-0.22335	-0.16839	-0.11343	-0.14384	-0.17425	-0.21345	-0.25517	-0.23372	-0.16172	-0.10872	-0.09371
subject 15	-0.03225	0.0116	0.05546	0.00015	-0.09235	-0.12304	-0.07956	-0.04739	-0.06609	-0.08479	-0.08579	-0.08503	-0.08259	-0.07919	-0.09691	-0.15157	-0.20332	-0.2259	-0.24847	-0.19994	-0.1356	-0.1762	-0.30424	-0.3818	-0.32472	-0.26764	-0.24759	-0.22754	-0.23767	-0.2591	-0.25497	-0.22015	-0.20102	-0.25241	-0.30381	-0.27451	-0.23715	-0.19748	-0.1565	-0.14346	-0.17932	-0.20931	-0.18054	-0.15178	-0.13705	-0.12544	-0.13282	-0.15601	-0.15187
subject 16	0.16969	0.1649	0.16011	0.11945	0.06534	0.02433	-0.0009362	-0.00773	0.06861	0.14495	0.17402	0.19837	0.1479	0.05469	-0.04069	-0.13983	-0.23027	-0.23363	-0.23699	-0.17104	-0.08969	-0.10043	-0.18791	-0.25144	-0.25113	-0.25081	-0.23393	-0.21706	-0.20444	-0.19343	-0.16237	-0.10725	-0.05272	-0.000826	0.05107	-0.01583	-0.09462	-0.05238	0.05902	0.1136	0.06875	0.03236	0.08061	0.12886	0.09806	0.04969	0.10728	0.25316	0.31542
subject 17	0.1106	0.03751	-0.03558	-0.01798	0.01871	-0.03618	-0.13991	-0.27465	-0.44321	-0.51144	-0.35035	-0.21332	-0.23668	-0.26004	-0.29744	-0.33547	-0.39503	-0.46057	-0.49746	-0.51595	-0.50617	-0.45965	-0.42646	-0.43104	-0.44165	-0.51565	-0.58964	-0.63319	-0.67384	-0.63069	-0.55796	-0.50979	-0.4805	-0.50613	-0.6172	-0.69183	-0.63529	-0.58257	-0.61396	-0.64536	-0.62065	-0.58753	-0.63769	-0.7243	-0.73285	-0.66986	-0.66644	-0.77469	-0.84339
subject 18	0.16056	0.17315	0.18574	0.21886	0.2563	0.17289	0.02502	-0.1551	-0.37041	-0.50873	-0.47106	-0.42816	-0.35046	-0.27276	-0.21938	-0.16711	-0.15469	-0.15334	-0.20837	-0.29962	-0.35211	-0.3542	-0.34057	-0.28243	-0.23357	-0.28212	-0.33067	-0.27073	-0.20046	-0.20824	-0.24356	-0.26186	-0.26705	-0.25793	-0.22652	-0.20714	-0.23104	-0.25432	-0.26379	-0.27326	-0.2793	-0.28483	-0.24247	-0.17916	-0.18816	-0.26343	-0.30828	-0.29612	-0.27776
subject 19	-0.20563	-0.21528	-0.2072	-0.0603	0.03863	-0.02635	-0.01807	0.13269	0.12618	-0.07038	-0.11244	-0.03604	-0.04718	-0.09965	-0.07788	-0.03667	-0.07953	-0.12874	-0.05285	0.00784	-0.03142	-0.06772	-0.09489	-0.08879	-0.02318	-0.000314	-0.02533	0.01004	0.08828	0.0805	0.03551	0.0819	0.14953	0.14348	0.13578	0.23916	0.31942	0.26962	0.24197	0.27598	0.28212	0.24227	0.24241	0.28408	0.30288	0.30667	0.27686	0.23379	0.19043
subject 20	-0.04821	-0.09134	-0.13447	-0.10775	-0.07082	-0.07961	-0.10409	-0.04144	0.07529	0.01411	-0.23271	-0.39225	-0.39774	-0.39948	-0.3889	-0.39098	-0.4993	-0.60763	-0.44837	-0.28329	-0.25134	-0.24268	-0.32353	-0.4386	-0.4641	-0.42881	-0.40771	-0.40275	-0.40286	-0.4128	-0.41186	-0.37063	-0.33684	-0.38292	-0.42901	-0.40338	-0.37456	-0.35193	-0.33057	-0.29598	-0.25578	-0.27689	-0.34341	-0.36504	-0.3311	-0.29246	-0.24382	-0.20394	-0.20109
subject 21	-0.19291	-0.02649	0.12704	-0.03525	-0.17653	-0.07105	0.03108	0.10812	0.18372	0.2516	0.26939	0.08181	-0.06397	-0.07389	-0.0449	0.08693	0.13787	0.01184	-0.09592	-0.17022	-0.24487	-0.32006	-0.35647	-0.34176	-0.31291	-0.26814	-0.23675	-0.21824	-0.15448	-0.05355	-0.02988	-0.0603	-0.03373	0.02668	0.09009	0.15501	0.13703	0.08452	0.12899	0.20663	0.15479	0.06734	0.17621	0.32716	0.20567	0.04084	0.13223	0.25146	0.2248
subject 22	0.12751	0.11941	0.1113	0.02357	-0.07582	-0.12028	-0.1459	-0.11005	-0.03604	-0.07876	-0.24328	-0.35373	-0.36876	-0.3737	-0.3456	-0.3218	-0.33412	-0.34643	-0.32177	-0.2963	-0.33467	-0.38421	-0.42982	-0.47394	-0.46138	-0.41036	-0.37923	-0.3707	-0.35022	-0.30657	-0.26465	-0.22916	-0.19604	-0.18844	-0.18085	-0.13929	-0.09622	-0.10157	-0.11685	-0.14254	-0.17264	-0.15634	-0.10566	-0.07972	-0.0844	-0.08193	-0.06423	-0.05259	-0.06648
subject 23	0.15672	0.19345	0.20843	0.05305	-0.07047	-0.08517	-0.10284	-0.12631	-0.11945	-0.07595	-0.04063	-0.0116	-0.09765	-0.23805	-0.3266	-0.40158	-0.32201	-0.22796	-0.21828	-0.21803	-0.27978	-0.33482	-0.36919	-0.41372	-0.47645	-0.52316	-0.55193	-0.52571	-0.46044	-0.45028	-0.46394	-0.49724	-0.53511	-0.59734	-0.65693	-0.59868	-0.5438	-0.50784	-0.51703	-0.65197	-0.71235	-0.64969	-0.61628	-0.61325	-0.5014	-0.31814	-0.42748	-0.65231	-0.63258
subject 24	0.15151	0.11159	0.07167	-0.01153	-0.10384	-0.15178	-0.17606	-0.24505	-0.36281	-0.39678	-0.23927	-0.11389	-0.20273	-0.29158	-0.30023	-0.30524	-0.29444	-0.27925	-0.30607	-0.35988	-0.39932	-0.42006	-0.4196	-0.35909	-0.3031	-0.29463	-0.28615	-0.25308	-0.21768	-0.30785	-0.44234	-0.40809	-0.24405	-0.13925	-0.1266	-0.12441	-0.15987	-0.19202	-0.15137	-0.11073	-0.12327	-0.1438	-0.17029	-0.19939	-0.17667	-0.10643	-0.07084	-0.10022	-0.1185
subject 25	0.34791	0.57454	0.80116	0.5007	0.17781	-0.50974	-1.22969	-1.44314	-1.58591	-1.34184	-1.0223	-0.8625	-0.74367	-0.63732	-0.53501	-0.4538	-0.38102	-0.43774	-0.55724	-0.60648	-0.61492	-0.70507	-0.85156	-0.84452	-0.71238	-0.74386	-0.93244	-1.02122	-0.99718	-0.98285	-0.98145	-0.93007	-0.79978	-0.77853	-0.96253	-1.04794	-0.90988	-0.83736	-0.94637	-1.03721	-1.06526	-1.07367	-0.99478	-0.92044	-0.87343	-0.83631	-0.8861	-0.93311	-0.93753
subject 26	0.2988	0.1554	0.012	-0.10853	-0.22573	-0.29614	-0.35051	-0.41871	-0.49549	-0.48351	-0.37891	-0.41044	-0.68221	-0.88421	-0.85787	-0.83287	-0.81921	-0.80556	-0.58924	-0.36852	-0.48487	-0.6602	-0.7977	-0.92073	-0.95842	-0.93819	-0.90421	-0.8546	-0.83681	-0.88067	-0.915	-0.9141	-0.90826	-0.84934	-0.79043	-0.76284	-0.73664	-0.77125	-0.81834	-0.84235	-0.85658	-0.82277	-0.75337	-0.71649	-0.71988	-0.70831	-0.66484	-0.63595	-0.66859
subject 27	0.12573	0.09176	0.0578	0.04679	0.03676	-0.00307	-0.04554	-0.13723	-0.23577	-0.21287	-0.16627	-0.29402	-0.46649	-0.70552	-0.96613	-0.91861	-0.74782	-0.67758	-0.65608	-0.57768	-0.46623	-0.5011	-0.63688	-0.71035	-0.73304	-0.73464	-0.71601	-0.68732	-0.64728	-0.61634	-0.59756	-0.59383	-0.61388	-0.61531	-0.5817	-0.54884	-0.51771	-0.53668	-0.69442	-0.76459	-0.53221	-0.35472	-0.42113	-0.47762	-0.47458	-0.47027	-0.45484	-0.43914	-0.41934
subject 28	0.33376	0.08342	-0.16692	-0.03268	0.10156	0.2472	0.39284	-0.34394	-1.08072	-1.00202	-0.92333	-0.71999	-0.51666	-0.27561	-0.03457	-0.17641	-0.31825	-0.57446	-0.83068	-0.72263	-0.61459	-0.66786	-0.72114	-0.74155	-0.76196	-0.74267	-0.72338	-0.77129	-0.81919	-0.81542	-0.81165	-0.80239	-0.79312	-0.84324	-0.89336	-0.93492	-0.97647	-0.92951	-0.88255	-0.89862	-0.91469	-0.91697	-0.91925	-0.88143	-0.84361	-0.75523	-0.66686	-0.63518	-0.60351
subject 29	0.0445	0.00536	-0.03379	-0.03538	-0.03356	0.0228	0.09006	0.04839	-0.02958	-0.0521	-0.04689	-0.23739	-0.56767	-0.73119	-0.72796	-0.71555	-0.69029	-0.65434	-0.597	-0.55137	-0.54087	-0.54456	-0.61921	-0.68711	-0.68083	-0.67454	-0.72575	-0.77695	-0.72514	-0.66396	-0.68354	-0.71928	-0.71059	-0.68709	-0.65688	-0.62332	-0.61841	-0.63395	-0.62058	-0.57829	-0.55918	-0.57253	-0.57294	-0.54746	-0.53157	-0.54449	-0.55283	-0.53827	-0.52882
subject 30	0.21752	0.21799	0.10412	-0.429	-0.67007	-0.52175	-0.29719	-0.03028	0.0207	0.0204	-0.17891	-0.36548	-0.5202	-0.58206	-0.55109	-0.45065	-0.32243	-0.33053	-0.34961	-0.37165	-0.44044	-0.59336	-0.64974	-0.63372	-0.61402	-0.59333	-0.50758	-0.43419	-0.40615	-0.38655	-0.37822	-0.35583	-0.32563	-0.33136	-0.34071	-0.3193	-0.30747	-0.31959	-0.32495	-0.32357	-0.35286	-0.39443	-0.35212	-0.33169	-0.48121	-0.51157	-0.32741	-0.28428	-0.34692
Z
subject 1	0.01062	0.0156	0.02058	0.0207	0.01943	0.0293	0.04807	0.06558	0.08055	0.09727	0.12801	0.15876	0.16865	0.17593	0.15695	0.12483	0.12265	0.15788	0.20094	0.2714	0.34186	0.3922	0.44253	0.40684	0.34658	0.33122	0.35177	0.3786	0.418	0.4521	0.44385	0.43559	0.42173	0.40716	0.4093	0.41978	0.4279	0.43303	0.431	0.40389	0.37678	0.39312	0.40946	0.39905	0.38098	0.38278	0.40047	0.40119	0.36801
subject 2	0.03078	0.02848	0.02618	0.00863	-0.01327	-0.01499	-0.0005442	0.02639	0.07829	0.12694	0.14951	0.17208	0.18036	0.18686	0.19503	0.20404	0.19761	0.17191	0.1623	0.20901	0.25573	0.24661	0.23749	0.24791	0.2639	0.27443	0.28059	0.2877	0.29675	0.3051	0.30787	0.31065	0.32479	0.34035	0.33704	0.3243	0.31167	0.29919	0.29154	0.30077	0.31	0.28503	0.26006	0.25248	0.24987	0.25334	0.26168	0.26333	0.25158
subject 3	-0.01261	-0.03204	-0.05147	-0.01029	0.03641	0.07425	0.11031	0.1485	0.1874	0.16175	0.10384	0.07364	0.06323	0.06534	0.07997	0.11074	0.16412	0.22148	0.28683	0.32501	0.28171	0.2409	0.21246	0.19375	0.28191	0.37008	0.34813	0.32617	0.36414	0.40755	0.39886	0.37975	0.39541	0.42265	0.41987	0.40208	0.40989	0.43599	0.43627	0.41071	0.3933	0.38731	0.37903	0.36621	0.35873	0.36729	0.38024	0.41514	0.44676
subject 4	0.02639	0.0152	0.00471	0.01133	0.01711	0.01304	0.01169	0.03062	0.052	0.08646	0.11753	0.13471	0.13933	0.10316	0.07828	0.08325	0.08153	0.06515	0.0603	0.07661	0.09231	0.10708	0.12722	0.15444	0.16761	0.16495	0.15403	0.13515	0.15941	0.21911	0.25813	0.28268	0.26278	0.21648	0.21562	0.23749	0.24922	0.25672	0.23079	0.19343	0.20717	0.23497	0.21627	0.18761	0.15058	0.11223	0.15803	0.21299	0.18329
subject 5	-0.03365	-0.0296	-0.02683	-0.03959	-0.04671	-0.02287	-0.00523	-0.00828	-0.01064	-0.01145	0.00911	0.06385	0.07598	0.0384	0.06329	0.14173	0.18346	0.20225	0.16056	0.09201	0.09846	0.12742	0.21563	0.31461	0.33003	0.33848	0.30716	0.28055	0.31057	0.33488	0.32784	0.33688	0.3995	0.43748	0.42003	0.40994	0.41162	0.41447	0.4187	0.422	0.42451	0.44309	0.4717	0.48117	0.48213	0.45816	0.42671	0.42614	0.43118
subject 6	0.03186	0.03595	0.04003	0.04741	0.05492	0.06893	0.08351	0.11826	0.15582	0.17084	0.18146	0.2068	0.2359	0.22078	0.19132	0.14019	0.08039	0.07388	0.09322	0.10949	0.124	0.13928	0.1551	0.17827	0.20742	0.2281	0.24067	0.23698	0.21494	0.22347	0.27276	0.29012	0.25706	0.23305	0.22609	0.21987	0.21532	0.21457	0.22433	0.23106	0.22736	0.22482	0.22748	0.22346	0.17938	0.14569	0.2035	0.25451	0.20137
subject 7	-0.02756	-0.02649	-0.02541	-0.03547	-0.04716	-0.02003	0.0204	0.06306	0.10709	0.1083	0.06482	0.04719	0.07519	0.1016	0.12279	0.13716	0.09414	0.05112	0.01913	-0.01262	-0.0112	-0.00397	0.0706	0.17091	0.17022	0.10099	0.0792	0.11132	0.13337	0.13593	0.14382	0.17144	0.19664	0.19575	0.19486	0.22103	0.24841	0.1885	0.11068	0.10707	0.13495	0.15143	0.15946	0.17603	0.20317	0.21271	0.18468	0.16176	0.16039
subject 8	0.14946	0.11898	0.08849	0.05349	0.01718	0.01946	0.0526	0.13726	0.32498	0.48733	0.44677	0.40621	0.3539	0.30013	0.22866	0.14833	0.11495	0.14025	0.18459	0.29555	0.40651	0.38943	0.37236	0.36591	0.36248	0.35278	0.33806	0.33556	0.35749	0.38089	0.41605	0.45121	0.44393	0.43135	0.43823	0.45484	0.44813	0.41228	0.38187	0.3705	0.35912	0.34372	0.32833	0.31965	0.31289	0.32032	0.3391	0.32124	0.23009
subject 9	-0.000159	-0.00627	-0.01237	0.00681	0.02707	0.02358	0.01797	0.0099	0.00149	0.0056	0.01217	0.06385	0.1271	0.2508	0.39411	0.28446	0.07361	0.03535	0.08077	0.04353	-0.0417	-0.07666	-0.07696	-0.0281	0.06081	0.10395	0.10317	0.12504	0.17251	0.18475	0.15002	0.07431	-0.0661	-0.11628	0.00341	0.0897	0.10029	0.09359	0.03901	0.0223	0.13638	0.22072	0.17287	0.12769	0.09859	0.07304	0.07871	0.08379	0.07964
subject 10	0.03596	0.03905	0.04242	0.0471	0.06582	0.10912	0.17803	0.26829	0.28456	0.27309	0.2497	0.22373	0.18399	0.14411	0.10387	0.12978	0.23505	0.2701	0.26502	0.31757	0.38292	0.31221	0.25427	0.25384	0.26808	0.30803	0.32545	0.32409	0.33787	0.35733	0.33448	0.31248	0.34118	0.34995	0.30557	0.29556	0.32679	0.31475	0.27799	0.30032	0.33577	0.29331	0.26817	0.32097	0.32522	0.24453	0.24225	0.3053	0.303
subject 11	0.16493	-0.05771	-0.28036	-0.18364	0.00433	0.05926	0.00776	-0.01622	0.01481	0.05335	0.152	0.25065	0.26131	0.26098	0.32017	0.40913	0.29053	-0.08753	-0.31258	-0.00212	0.30834	0.25859	0.20883	0.18898	0.17767	0.17136	0.16904	0.1693	0.17473	0.1853	0.23695	0.2886	0.27185	0.24656	0.25754	0.28667	0.29519	0.27796	0.26395	0.26122	0.25848	0.27022	0.28197	0.2698	0.2508	0.23594	0.22441	0.22231	0.23909
subject 12	-0.04236	-0.01945	0.00225	0.02075	0.03197	0.03728	0.05673	0.07256	0.03138	0.01745	0.04809	0.11278	0.1954	0.23614	0.2515	0.18149	0.15061	0.16166	0.20145	0.25086	0.31341	0.35469	0.34869	0.37724	0.43017	0.41006	0.39439	0.47946	0.50837	0.45772	0.45744	0.47982	0.47406	0.46856	0.46705	0.48939	0.53399	0.57854	0.61873	0.60018	0.5739	0.53292	0.53151	0.55429	0.5318	0.5087	0.50775	0.46216	0.36163
subject 13	0.02306	0.03317	0.04328	0.04424	0.04436	0.08919	0.14297	0.16543	0.17745	0.15918	0.12576	0.10637	0.09699	0.08903	0.08249	0.10366	0.16362	0.20741	0.21888	0.22848	0.23249	0.23633	0.23936	0.24109	0.22866	0.21622	0.2779	0.33958	0.34722	0.34994	0.34338	0.33496	0.30175	0.26028	0.26108	0.28302	0.31097	0.34323	0.34856	0.32695	0.30629	0.28696	0.27299	0.26975	0.26512	0.25631	0.2572	0.30659	0.34553
subject 14	-0.0202	-0.00972	0.0007572	0.00102	-0.00164	0.01849	0.05684	0.08285	0.08417	0.08329	0.06478	0.04627	0.05064	0.05787	0.05707	0.05226	0.06885	0.1122	0.14848	0.16002	0.17156	0.23097	0.29039	0.29478	0.28346	0.2803	0.28367	0.29959	0.34061	0.37612	0.36742	0.35873	0.34608	0.33294	0.36232	0.41297	0.41755	0.36455	0.31834	0.29591	0.27347	0.30152	0.32956	0.34976	0.36771	0.34987	0.3034	0.27069	0.26554
subject 15	-0.0018	-0.00775	-0.0137	-0.00749	0.00327	0.01006	0.01208	0.01359	0.01279	0.01199	0.0142	0.01671	0.01384	0.0079	0.00362	0.00226	0.00203	0.01318	0.02433	0.02205	0.01679	0.05449	0.12801	0.1771	0.16103	0.14496	0.12806	0.11115	0.11785	0.1334	0.14109	0.13934	0.1434	0.1736	0.20381	0.19438	0.181	0.15443	0.12032	0.11005	0.14149	0.17119	0.18356	0.19593	0.17862	0.15472	0.16067	0.19149	0.20007
subject 16	-0.08104	-0.08792	-0.0948	-0.07825	-0.05291	-0.03318	-0.02017	-0.01222	-0.027	-0.04179	-0.06566	-0.09044	-0.06797	-0.0185	0.02555	0.06014	0.09291	0.10761	0.12231	0.09315	0.05425	0.06949	0.12985	0.18344	0.21894	0.25445	0.24721	0.23997	0.22961	0.21809	0.20585	0.19274	0.17787	0.15511	0.13234	0.18238	0.23971	0.23104	0.18466	0.16718	0.20026	0.2288	0.21182	0.19485	0.20377	0.21846	0.19211	0.13157	0.11023
subject 17	-0.02003	-0.0053	0.00943	0.0099	0.00736	0.02788	0.06071	0.12085	0.2108	0.2553	0.1959	0.14424	0.14407	0.1439	0.15731	0.17135	0.19794	0.22802	0.26546	0.30764	0.31922	0.29103	0.27027	0.27056	0.27579	0.33296	0.39012	0.42976	0.46773	0.44391	0.39828	0.37392	0.36591	0.37812	0.42175	0.45047	0.42548	0.40344	0.44615	0.48885	0.44955	0.39794	0.41529	0.4628	0.46362	0.42162	0.41976	0.49316	0.53971
subject 18	0.01138	-0.0074	-0.02619	-0.01404	0.00463	0.02291	0.041	0.07925	0.13948	0.17432	0.15109	0.12808	0.10657	0.08505	0.08037	0.07646	0.09198	0.1129	0.1561	0.2136	0.25355	0.27068	0.27206	0.22884	0.19262	0.22995	0.26727	0.22815	0.18175	0.19358	0.22595	0.24643	0.25775	0.25739	0.23889	0.22233	0.21277	0.20463	0.22767	0.25071	0.23551	0.21457	0.19704	0.181	0.18958	0.22073	0.23287	0.20938	0.19051
subject 19	0.03007	0.05145	0.06402	0.00753	-0.02696	0.01372	0.0209	-0.03703	-0.03288	0.04629	0.06147	0.0276	0.03489	0.06161	0.07042	0.07454	0.10628	0.13965	0.10859	0.08548	0.11462	0.14395	0.17393	0.19095	0.1848	0.20289	0.24811	0.25011	0.22143	0.26176	0.33191	0.30887	0.26416	0.28617	0.30901	0.21434	0.14505	0.21854	0.26383	0.23057	0.22528	0.26614	0.26689	0.22597	0.19559	0.17212	0.20738	0.26583	0.22311
subject 20	-0.00539	0.0061	0.01758	0.00823	-0.00418	0.00183	0.01415	0.0072	-0.01172	-0.00767	0.02034	0.05139	0.08778	0.11695	0.12248	0.12908	0.14476	0.16044	0.11969	0.07771	0.08287	0.09628	0.14708	0.21218	0.23748	0.23576	0.23622	0.23914	0.24182	0.24401	0.24454	0.2389	0.23774	0.28475	0.33175	0.31953	0.30467	0.27619	0.24492	0.22565	0.21146	0.23338	0.28205	0.30008	0.28018	0.24608	0.1817	0.13811	0.18228
subject 21	0.08445	0.01775	-0.04402	0.01499	0.06658	0.03095	-0.00301	-0.02436	-0.04725	-0.07837	-0.09076	-0.02635	0.02306	0.02369	0.01761	-0.00625	-0.01536	0.00781	0.04111	0.09297	0.13783	0.17184	0.19056	0.18913	0.19056	0.19522	0.19863	0.20086	0.1963	0.18616	0.19481	0.21661	0.20317	0.16881	0.16886	0.18612	0.19241	0.19413	0.16118	0.11637	0.16416	0.23741	0.17326	0.07967	0.16886	0.28713	0.21877	0.13011	0.13047
subject 22	-0.00485	-0.01397	-0.0231	-0.00973	0.00694	0.01464	0.01926	0.02539	0.03246	0.05865	0.1048	0.13497	0.13696	0.13779	0.13482	0.12908	0.10003	0.07097	0.08006	0.08998	0.0871	0.08198	0.11324	0.15841	0.17897	0.18283	0.19343	0.2117	0.21264	0.18001	0.1504	0.132	0.11773	0.14783	0.17792	0.15268	0.12498	0.13327	0.14895	0.16193	0.17378	0.16055	0.12875	0.11616	0.12736	0.12492	0.09341	0.07087	0.08625
subject 23	-0.00723	-0.00216	0.00804	0.05852	0.09549	0.08631	0.0935	0.13251	0.13304	0.08707	0.05607	0.03654	0.06005	0.10388	0.14486	0.1851	0.16965	0.14935	0.17812	0.20573	0.22577	0.23557	0.21391	0.21999	0.27571	0.31583	0.33849	0.33401	0.31027	0.29044	0.27232	0.29291	0.32251	0.37129	0.41727	0.35222	0.29979	0.31828	0.34845	0.41112	0.44128	0.41779	0.394	0.36989	0.33307	0.28791	0.34012	0.43077	0.40838
subject 24	-0.04213	-0.02146	-0.0007868	0.02227	0.04582	0.06831	0.09022	0.10916	0.12486	0.11924	0.06491	0.02049	0.04211	0.06374	0.06858	0.07265	0.06268	0.04881	0.07728	0.13297	0.1847	0.23128	0.26471	0.26087	0.25605	0.24099	0.22593	0.22307	0.22137	0.28085	0.36193	0.3569	0.28562	0.24385	0.24798	0.25606	0.27837	0.29825	0.26454	0.23083	0.23476	0.24434	0.24106	0.23215	0.21725	0.19687	0.1852	0.18986	0.18862
subject 25	-0.05236	-0.09045	-0.12853	-0.06045	0.01215	0.15724	0.30877	0.32002	0.3117	0.2384	0.15244	0.144	0.15545	0.15173	0.14309	0.12598	0.10548	0.1339	0.18605	0.2039	0.20183	0.25341	0.342	0.34448	0.27679	0.31268	0.44799	0.51398	0.50162	0.49094	0.48249	0.42706	0.29746	0.26392	0.41119	0.4798	0.37009	0.31343	0.40371	0.45928	0.39499	0.34092	0.33233	0.32456	0.32174	0.31887	0.3155	0.31127	0.29398
subject 26	-0.03393	-0.00848	0.01697	0.036	0.05409	0.09213	0.13702	0.1654	0.18352	0.17799	0.14778	0.1525	0.21888	0.26715	0.25612	0.24463	0.22919	0.21374	0.11689	0.01827	0.10806	0.23081	0.32629	0.41134	0.43336	0.41261	0.38002	0.33398	0.32264	0.37853	0.42136	0.41586	0.40509	0.33767	0.27025	0.26738	0.26737	0.26645	0.26535	0.28848	0.32189	0.30457	0.24965	0.216	0.20866	0.19826	0.18131	0.17107	0.18914
subject 27	0.00182	0.02573	0.04964	0.03562	0.01997	0.03252	0.04757	0.10221	0.16236	0.15703	0.13892	0.18491	0.24735	0.33347	0.42728	0.35305	0.2116	0.13556	0.09122	0.04376	-0.00551	0.04688	0.16938	0.23504	0.25437	0.28767	0.33437	0.34206	0.30564	0.28341	0.28008	0.27771	0.27686	0.27322	0.26432	0.25121	0.22853	0.23805	0.33672	0.37754	0.21849	0.10647	0.20345	0.28264	0.25507	0.22864	0.21219	0.19697	0.20079
subject 28	-0.11305	-0.02705	0.05895	0.05487	0.05079	0.00874	-0.0333	0.19389	0.42108	0.32491	0.22875	0.16833	0.10792	0.02954	-0.04884	0.05492	0.15868	0.35756	0.55645	0.47836	0.40028	0.46523	0.53018	0.53714	0.54411	0.55189	0.55968	0.54569	0.53171	0.52792	0.52412	0.51516	0.50619	0.5104	0.51462	0.5506	0.58658	0.59337	0.60015	0.54107	0.48198	0.52795	0.57392	0.5605	0.54708	0.51819	0.48931	0.50404	0.51877
subject 29	0.03527	0.03861	0.04194	0.02928	0.01517	-0.00788	-0.03273	-0.00692	0.03577	0.0514	0.05349	0.11898	0.22975	0.27019	0.24031	0.19907	0.14192	0.10386	0.10398	0.11228	0.14508	0.18083	0.23127	0.27615	0.25986	0.24357	0.26334	0.28311	0.2602	0.23342	0.25984	0.29691	0.29524	0.28066	0.27249	0.26753	0.26519	0.26473	0.25607	0.23923	0.23815	0.25913	0.26459	0.23901	0.22003	0.22085	0.21926	0.20558	0.19668
subject 30	-0.05653	-0.06494	-0.03886	0.11368	0.22483	0.28081	0.2652	0.20981	0.16103	0.11534	0.09561	0.08105	0.07942	0.08997	0.11271	0.07739	0.01884	0.07842	0.14033	0.16172	0.22184	0.3517	0.40203	0.39271	0.41979	0.45679	0.3754	0.30807	0.29227	0.28897	0.30236	0.28616	0.25353	0.28808	0.32711	0.27867	0.25901	0.31127	0.31597	0.27308	0.28043	0.30787	0.26443	0.2388	0.3528	0.37787	0.24287	0.22356	0.29103
[truncated: 52 more columns]

## Sheet: Surface02 Concrete
Knee joint moment
X	1	2	3	4	5	6	7	8	9	10	11	12	13	14	15	16	17	18	19	20	21	22	23	24	25	26	27	28	29	30	31	32	33	34	35	36	37	38	39	40	41	42	43	44	45	46	47	48	49
subject 1	-0.53832	-0.68191	-0.8255	-0.85046	-0.81816	-0.80236	-0.81739	-0.82861	-0.67978	-0.53095	-0.36866	-0.20053	-0.13235	-0.23283	-0.33225	-0.4099	-0.48755	-0.30114	-0.01252	0.15599	0.14081	0.12504	0.10136	0.07768	0.1558	0.26891	0.36542	0.43886	0.51454	0.61203	0.70952	0.70784	0.6761	0.68467	0.74414	0.79955	0.82417	0.84878	0.83546	0.81211	0.79674	0.79055	0.78273	0.76482	0.74691	0.71062	0.67012	0.61102	0.53243
subject 2	-0.42699	-0.36217	-0.29734	-0.24419	-0.20018	-0.16052	-0.15218	-0.14384	-0.0103	0.18137	0.3558	0.47677	0.59775	0.60435	0.58322	0.55867	0.52821	0.49775	0.48488	0.4734	0.54247	0.69614	0.84701	0.94355	1.04008	1.07453	1.06926	1.08406	1.19637	1.30869	1.41395	1.51663	1.6	1.63671	1.67342	1.70252	1.73032	1.7582	1.78618	1.81417	1.81101	1.80707	1.81953	1.84615	1.86499	1.81174	1.7585	1.76273	1.79677
subject 3	-0.21748	-0.21765	-0.21353	-0.10414	-0.00963	-0.09005	-0.1526	-0.08113	0.00741	0.18773	0.3581	0.48773	0.6463	0.89889	1.08914	1.11466	1.08742	0.94482	0.90431	1.05098	1.18457	1.2979	1.42236	1.56147	1.67973	1.77452	1.84211	1.88352	1.93426	1.99265	2.06534	2.14805	2.17809	2.17687	2.23081	2.31233	2.23465	2.09064	2.16935	2.32425	2.28746	2.19796	2.26535	2.36636	2.24414	2.0864	2.28984	2.53253	2.35199
subject 4	-0.83438	-0.73088	-0.63683	-0.65622	-0.65484	-0.53924	-0.45569	-0.47897	-0.53627	-0.67015	-0.76092	-0.78272	-0.74065	-0.62408	-0.41037	-0.1134	0.11709	0.30603	0.41965	0.49978	0.37531	0.18945	0.17663	0.19526	0.35726	0.53119	0.63785	0.73833	0.76476	0.79647	0.8573	0.92175	0.9983	1.07684	1.15987	1.23357	1.29235	1.32979	1.34233	1.37595	1.42764	1.4607	1.48212	1.47869	1.46423	1.43288	1.39648	1.42824	1.4724
subject 5	-0.70858	-0.78208	-0.85559	-0.88116	-0.85881	-0.83645	-0.6177	-0.39895	-0.21843	-0.07613	0.06617	0.64812	1.23008	1.39306	1.13706	0.88107	0.69866	0.51625	0.41148	0.38438	0.35727	0.57774	0.79822	0.98108	1.12631	1.27155	1.22875	1.18596	1.1519	1.12658	1.10126	1.20426	1.30727	1.39944	1.48079	1.56214	1.49172	1.42129	1.38424	1.38056	1.37688	1.42338	1.46987	1.46073	1.39597	1.33121	1.27889	1.22657	1.17139
subject 6	-0.61336	-0.62302	-0.63268	-0.48726	-0.31914	-0.17446	-0.03783	0.03376	0.06498	-0.05866	-0.34389	-0.46136	-0.28276	-0.10931	0.04731	0.20871	0.4103	0.61189	0.6912	0.76785	0.81092	0.84812	0.8652	0.87459	0.95044	1.07139	1.18916	1.30332	1.41433	1.51923	1.60648	1.62842	1.65723	1.7599	1.86257	1.93142	1.99876	2.03042	2.05476	2.08497	2.11768	2.12859	2.12335	2.13777	2.17652	2.18906	2.14569	2.11469	2.13596
subject 7	-0.76599	-0.68497	-0.60395	-0.55228	-0.51162	-0.44605	-0.35061	-0.27989	-0.32045	-0.36101	-0.53969	-0.73219	-0.72959	-0.61552	-0.43204	-0.12711	0.16623	0.34366	0.52109	0.45866	0.34294	0.29893	0.31469	0.33823	0.38253	0.42683	0.56231	0.6978	0.789	0.8636	0.91384	0.93484	1.00018	1.26506	1.52993	1.483	1.4049	1.45813	1.58641	1.67966	1.71158	1.73072	1.62206	1.51341	1.56597	1.65437	1.61943	1.48172	1.3746
subject 8	-0.26281	-0.24966	-0.23158	-0.09266	0.03116	-0.02252	-0.05889	0.03463	0.1216	0.17343	0.24115	0.374	0.45688	0.37737	0.35263	0.47265	0.61774	0.81765	0.97853	1.06784	1.15114	1.22513	1.31526	1.42668	1.51281	1.57051	1.64954	1.74908	1.89359	2.07503	2.14195	2.12869	2.17895	2.26693	2.31035	2.33149	2.357	2.38433	2.38967	2.38748	2.4125	2.445	2.38095	2.29621	2.37381	2.47722	2.40558	2.3149	2.27234
subject 9	-0.35674	-0.29659	-0.23644	-0.05974	0.12191	0.15551	0.17595	-0.09818	-0.41342	-0.58922	-0.73782	-0.69726	-0.60821	-1.07311	-1.71768	-1.61095	-1.2037	-0.28884	0.87212	1.54649	1.93832	1.78077	1.24433	0.79299	0.41099	0.30719	0.47045	0.77791	1.24839	1.49977	1.45901	1.41802	1.37668	1.418	1.61494	1.78182	1.88058	1.94194	1.89974	1.87853	1.92987	1.97574	1.99726	2.02084	2.05681	2.07845	1.97401	1.87881	1.92533
subject 10	-0.81099	-0.89937	-0.96894	-0.81288	-0.63661	-0.34919	-0.11219	-0.04327	-0.03265	-0.15318	-0.14454	0.07081	0.29823	0.53972	0.64096	0.62199	0.51109	0.34274	0.30604	0.32786	0.50824	0.73618	0.85532	0.95469	1.05046	1.14593	1.21943	1.29329	1.37148	1.44961	1.5274	1.60665	1.69077	1.77841	1.87402	1.93362	1.93563	1.92011	1.88414	1.88842	1.92718	1.92607	1.90005	1.8821	1.86773	1.88609	1.91425	1.86299	1.79728
subject 11	-0.59405	-0.58188	-0.5697	-0.59332	-0.61695	-0.48982	-0.36269	-0.35551	-0.34834	-0.32338	-0.29842	-0.36771	-0.437	-0.20975	0.0175	-0.38589	-0.78928	-0.3423	0.10468	-0.08164	-0.26796	-0.3168	-0.36564	-0.10383	0.15798	0.0317	-0.09457	-0.06993	-0.04529	0.1921	0.42949	0.36192	0.29435	0.44958	0.6048	0.6417	0.67861	0.78306	0.8875	1.01959	1.15168	1.221	1.29031	1.34659	1.40287	1.25975	1.11664	1.21507	1.31351
subject 12	-0.86618	-0.77563	-0.68509	-0.71953	-0.76532	-0.81679	-0.86938	-0.9203	-0.97067	-1.04473	-1.13064	-1.05297	-0.85847	-0.51788	-0.03119	0.45211	0.93068	1.21007	1.09111	0.97666	0.87575	0.82972	1.05803	1.28257	1.46562	1.64868	1.80282	1.95696	2.10846	2.25972	2.37454	2.48207	2.57533	2.66383	2.72274	2.76686	2.78599	2.78728	2.84937	2.97226	3.03717	3.0209	3.01262	3.02034	3.00801	2.93553	2.87017	2.84041	2.80383
subject 13	-0.44645	-0.57908	-0.71171	-0.53035	-0.30304	-0.11771	0.05323	0.05827	-0.03966	-0.12477	-0.19649	-0.08062	0.3663	0.71934	0.76513	0.81578	0.90717	0.99856	1.01506	1.02994	0.95435	0.86294	1.01682	1.26449	1.65038	2.13007	2.35223	2.28175	2.26036	2.33408	2.41018	2.49508	2.5775	2.63334	2.68918	2.78515	2.88291	2.92774	2.96172	2.96211	2.94826	2.94486	2.9492	2.94125	2.91808	2.8994	2.89031	2.86717	2.78472
subject 14	-0.49285	-0.50704	-0.52122	-0.70687	-0.95683	-1.08639	-1.07148	-0.99687	-0.65358	-0.3103	-0.28054	-0.28213	-0.32068	-0.38035	-0.48139	-0.65484	-0.77358	-0.34526	0.08306	0.32572	0.52713	0.68196	0.79797	0.8226	0.60357	0.38453	0.37248	0.36043	0.56379	0.84794	1.02784	1.08265	1.14097	1.21506	1.28916	1.39021	1.49397	1.55357	1.58794	1.64205	1.73068	1.81476	1.85325	1.89175	1.90124	1.9043	1.9648	2.07317	2.14205
subject 15	-0.30306	-0.19893	-0.09481	-0.11319	-0.19071	-0.24969	-0.27406	-0.30068	-0.42157	-0.54245	-0.42796	-0.21147	-0.03141	0.08717	0.20517	0.31112	0.41707	0.45773	0.4731	0.56289	0.7665	0.9507	0.87612	0.80153	0.90491	1.06947	1.1748	1.19786	1.23184	1.37226	1.51267	1.55192	1.5605	1.61316	1.7215	1.81765	1.82116	1.82467	1.8966	1.98664	2.0179	1.98157	1.95421	1.98216	2.01011	1.99579	1.97181	1.9622	1.96764
subject 16	-0.45346	-0.49709	-0.54072	-0.47385	-0.33899	-0.23498	-0.22967	-0.22437	-0.06848	0.1125	0.10665	-0.10471	-0.3034	-0.38173	-0.46006	-0.30507	-0.05675	0.14949	0.27156	0.39364	0.37385	0.34697	0.23781	0.06693	0.00313	0.3944	0.78568	0.79439	0.71309	0.68134	0.71567	0.74861	0.75363	0.75865	0.7676	0.77852	0.80207	0.85719	0.91232	0.92914	0.94194	0.86014	0.69235	0.57106	0.7288	0.88654	0.83782	0.72458	0.63632
subject 17	-0.44202	-0.28802	-0.13402	-0.05604	0.01503	0.04675	0.07059	0.04218	-0.00364	-0.01239	-0.0026	0.11184	0.30101	0.44265	0.53674	0.56574	0.50361	0.47627	0.51852	0.58387	0.71851	0.86745	1.08793	1.2876	1.25841	1.22922	1.33028	1.43133	1.49171	1.54838	1.61762	1.68936	1.80594	1.93746	2.01947	2.07672	2.11306	2.13445	2.18629	2.26857	2.30806	2.28766	2.29668	2.36453	2.37924	2.23457	2.13794	2.28151	2.40782
subject 18	-0.70333	-0.79923	-0.89513	-0.89773	-0.87367	-0.76103	-0.57751	-0.46841	-0.50812	-0.54863	-0.59551	-0.6424	-0.74495	-0.85447	-0.86977	-0.83798	-0.79067	-0.72398	-0.66941	-0.6573	-0.64519	-0.53753	-0.42987	-0.32534	-0.22171	-0.14203	-0.08151	-0.00848	0.0896	0.17818	0.19079	0.20341	0.21878	0.2345	0.24617	0.25581	0.23996	0.19226	0.17023	0.23809	0.30594	0.17143	0.03691	0.0279	0.05474	0.0471	0.01186	-0.01157	-0.01142
subject 19	-0.55366	-0.56982	-0.58599	-0.5954	-0.60452	-0.53474	-0.45795	-0.30193	-0.13486	-0.10508	-0.1021	-0.18813	-0.29699	-0.18571	-0.00304	0.11209	0.20022	0.38362	0.61323	0.60134	0.44924	0.38965	0.39385	0.53563	0.78951	0.87377	0.79519	0.82809	0.98701	1.1025	1.1601	1.22587	1.30452	1.38357	1.46335	1.56385	1.71132	1.79895	1.72081	1.69337	1.84105	1.95406	1.91307	1.8757	1.86015	1.85788	1.97252	2.07399	1.97357
subject 20	-0.48814	-0.30879	-0.12944	-0.00529	0.11078	0.02794	-0.12309	-0.26645	-0.40506	-0.32766	-0.02485	0.29031	0.62723	0.85378	0.71905	0.58649	0.4721	0.35771	0.5261	0.70063	0.8308	0.95321	1.03437	1.09976	1.15096	1.19252	1.23543	1.27985	1.345	1.45028	1.5487	1.62179	1.70006	1.83397	1.96789	1.66058	1.33366	1.55106	1.88011	1.92748	1.85534	1.76167	1.65204	1.61945	1.68225	1.69128	1.58561	1.48861	1.42824
subject 21	-0.40386	-0.36192	-0.31998	-0.23687	-0.1339	-0.0757	-0.10108	-0.12736	-0.19111	-0.25486	-0.41003	-0.60482	-0.66978	-0.51568	-0.35756	-0.11719	0.12319	0.21972	0.26058	0.2964	0.32452	0.34613	0.28083	0.21553	0.39696	0.66319	0.765	0.63844	0.53535	0.66116	0.78697	0.64728	0.42714	0.44314	0.75743	1.03033	0.98858	0.94683	1.00493	1.08946	1.09273	1.00256	0.92981	0.96447	0.99914	1.00026	0.99372	0.97042	0.92954
subject 22	-0.38938	-0.40525	-0.42112	-0.40104	-0.36749	-0.33755	-0.31195	-0.33018	-0.54559	-0.76101	-0.59236	-0.38531	-0.27937	-0.23122	-0.13556	0.04321	0.21248	0.28666	0.36085	0.39109	0.41157	0.44393	0.48619	0.50744	0.47265	0.43786	0.4459	0.45393	0.59325	0.7818	0.87014	0.83822	0.81877	0.85538	0.89199	0.96451	1.04062	1.01966	0.94324	0.91159	0.95828	0.99567	0.94016	0.88464	0.84229	0.80287	0.74102	0.66049	0.60427
subject 23	-0.65133	-0.64766	-0.65453	-0.91992	-1.16183	-1.12799	-1.06818	-0.81365	-0.61184	-0.69336	-0.76686	-0.80746	-0.83469	-0.81845	-0.8137	-0.83934	-0.83891	-0.78148	-0.65816	-0.41407	-0.21715	-0.09335	-0.01122	0.016	0.05898	0.11968	0.13212	0.09818	0.13271	0.2235	0.2505	0.23287	0.27468	0.3518	0.3596	0.33274	0.39257	0.48853	0.51591	0.51984	0.48535	0.44029	0.37425	0.30371	0.40864	0.54148	0.47234	0.38124	0.39517
subject 24	-0.21413	-0.22592	-0.23771	-0.34761	-0.47187	-0.40656	-0.27626	-0.2294	-0.23433	-0.19511	-0.10982	-0.14175	-0.38052	-0.55934	-0.5419	-0.50971	-0.35367	-0.19762	0.06943	0.33888	0.49295	0.62683	0.68895	0.72363	0.74393	0.75448	0.77502	0.80689	0.85689	0.94199	1.01449	1.04036	1.06793	1.11376	1.15959	1.3363	1.51882	1.52755	1.50062	1.54269	1.61403	1.63228	1.61119	1.58439	1.55051	1.51292	1.4674	1.43581	1.46301
subject 25	-0.09032	-0.1068	-0.12329	-0.51037	-0.97547	-1.141	-1.14676	-0.92721	-0.46185	0.01574	0.52129	0.93511	0.73736	0.53962	0.29821	0.05482	-0.00635	-0.0169	0.15963	0.45642	0.69221	0.84868	0.97304	1.0064	1.03951	1.06991	1.10031	1.21415	1.33593	1.29625	1.19957	1.35629	1.70792	1.84498	1.64826	1.52446	1.66319	1.79281	1.72198	1.65114	1.78891	1.95797	1.96032	1.88974	1.92293	2.05124	2.10619	2.02358	1.96408
subject 26	-0.38906	-0.49801	-0.60695	-0.75323	-0.91018	-0.88912	-0.72564	-0.55555	-0.37221	-0.22202	-0.33699	-0.45195	-0.61527	-0.78464	-0.65682	-0.38039	-0.07971	0.25129	0.55043	0.7381	0.92577	0.90488	0.88399	0.77471	0.64018	0.68891	0.88424	1.03372	1.0915	1.14866	1.20092	1.25319	1.39207	1.54177	1.58921	1.58553	1.5914	1.6092	1.62199	1.61722	1.61244	1.56945	1.52645	1.55398	1.60166	1.61254	1.59396	1.55938	1.49279
subject 27	-0.54615	-1.31137	-2.07658	-1.85472	-1.42504	-0.93361	-0.40924	-0.03879	0.16374	0.30196	0.29322	0.24723	-0.04703	-0.34129	-0.37412	-0.39508	-0.25684	-0.07438	-0.03263	-0.08134	0.04551	0.40059	0.7257	0.96594	1.2058	1.44161	1.67742	1.6652	1.62935	1.83322	2.12169	2.2135	2.15404	2.1726	2.31255	2.41945	2.40742	2.39441	2.36002	2.32563	2.41246	2.51748	2.5126	2.45964	2.54564	2.75903	2.78232	2.44917	2.20887
subject 28	-0.31195	-0.36991	-0.42786	-0.55388	-0.72177	-0.99384	-1.59928	-2.20473	-1.62649	-0.85097	-0.27983	0.0665	0.36839	0.24808	0.12777	0.00173	-0.12659	-0.12136	0.15098	0.42333	0.54035	0.6496	0.69404	0.68986	0.68179	0.65717	0.63255	0.75279	0.90712	1.08132	1.28202	1.47602	1.53615	1.59628	1.68247	1.78169	1.84534	1.82009	1.79484	1.82818	1.86768	1.90664	1.9451	1.9589	1.82478	1.69067	1.66907	1.68263	1.67175
subject 29	-0.40778	-0.60488	-0.80197	-0.89448	-0.98255	-0.84514	-0.68768	-0.70985	-0.75709	-0.87473	-1.00612	-0.88699	-0.70362	-0.51461	-0.32376	-0.12553	0.07567	0.16435	0.19847	0.23649	0.27677	0.19364	0.0254	-0.10208	-0.19633	-0.16219	-0.00481	0.16554	0.35057	0.47161	0.50735	0.55699	0.62861	0.69525	0.75255	0.81512	0.88963	0.95741	1.00653	1.05746	1.11468	1.16816	1.20505	1.22457	1.13986	1.06857	1.11545	1.18342	1.57474
subject 30	-0.63118	-0.24478	0.05867	0.05794	-0.11449	-0.51584	-0.97583	-1.46841	-1.40112	-1.22435	-0.83738	-0.42497	0.05107	0.35962	0.50065	0.53214	0.51981	0.51622	0.49191	0.33926	0.2405	0.23877	0.37161	0.60538	0.85053	1.09877	1.09791	1.09951	1.11007	1.18621	1.34976	1.44208	1.49482	1.52819	1.5576	1.57765	1.64554	1.83302	1.7262	1.32507	1.48185	1.8618	1.87444	1.83602	1.66079	1.62072	1.82397	1.78727	1.57061
Y
subject 1	0.14232	0.12151	0.1007	0.07801	0.05441	0.05563	0.1032	0.14792	0.07281	-0.00231	0.12623	0.34301	0.29713	-0.19198	-0.66157	-0.73083	-0.80009	-0.89641	-1.0032	-1.01558	-0.88357	-0.75556	-0.68084	-0.60613	-0.67552	-0.79445	-0.83335	-0.76111	-0.69034	-0.63399	-0.57765	-0.65992	-0.7842	-0.864	-0.88761	-0.90717	-0.89584	-0.88451	-0.92555	-0.98046	-0.99039	-0.94859	-0.90871	-0.88062	-0.85253	-0.85003	-0.85338	-0.86456	-0.88395
subject 2	-0.2647	-0.24989	-0.23508	-0.13025	0.04502	0.17031	-0.0643	-0.29891	-0.35678	-0.33259	-0.29635	-0.22275	-0.14916	-0.20404	-0.29006	-0.33686	-0.31565	-0.29444	-0.27189	-0.24923	-0.26789	-0.32994	-0.3885	-0.37894	-0.36938	-0.37595	-0.39285	-0.3985	-0.34946	-0.30042	-0.27205	-0.25125	-0.24238	-0.26233	-0.28229	-0.292	-0.29996	-0.28655	-0.24298	-0.1994	-0.24386	-0.29051	-0.26663	-0.18183	-0.10409	-0.09161	-0.07914	-0.07461	-0.07421
subject 3	0.10098	0.26766	0.42335	0.30989	0.17823	-0.16712	-0.48491	-0.59604	-0.62343	-0.20076	0.11751	0.00772	-0.08964	-0.14663	-0.17953	-0.14872	-0.12826	-0.13046	-0.1268	-0.11238	-0.06654	0.028	0.08914	0.10626	0.08552	0.02218	-0.01411	-0.0244	-0.0447	-0.07321	-0.05049	0.0081	0.01303	-0.0139	0.03159	0.11328	0.11588	0.08552	0.11515	0.1653	0.14872	0.11378	0.1334	0.16471	0.21562	0.26965	0.24221	0.2059	0.19813
subject 4	0.21621	0.12972	0.04779	0.02071	-0.02125	-0.14503	-0.2786	-0.44481	-0.55588	-0.54292	-0.52937	-0.51489	-0.46327	-0.36832	-0.36422	-0.438	-0.45603	-0.43922	-0.45023	-0.47361	-0.50809	-0.54589	-0.47567	-0.3858	-0.3549	-0.32892	-0.51825	-0.68501	-0.58088	-0.50239	-0.56492	-0.60708	-0.58128	-0.56101	-0.55317	-0.56882	-0.62207	-0.64271	-0.6253	-0.62884	-0.65036	-0.6365	-0.60053	-0.61003	-0.63975	-0.62348	-0.59341	-0.60796	-0.63062
subject 5	-0.07016	-0.04422	-0.01828	-0.00226	0.00384	0.00993	-0.13851	-0.28695	-0.36428	-0.37049	-0.3767	-0.36789	-0.35908	-0.30664	-0.21056	-0.11448	-0.28732	-0.46017	-0.47999	-0.34678	-0.21357	-0.29561	-0.37765	-0.41376	-0.40394	-0.39413	-0.42991	-0.46569	-0.4582	-0.40746	-0.35671	-0.39417	-0.43162	-0.44489	-0.43397	-0.42305	-0.47258	-0.52211	-0.53559	-0.51303	-0.49047	-0.48855	-0.48664	-0.48365	-0.47959	-0.47553	-0.5405	-0.60547	-0.57467
subject 6	0.17896	0.09777	0.01657	0.05354	0.10781	0.03419	-0.08326	-0.12773	-0.1269	-0.26193	-0.53873	-0.70994	-0.69481	-0.69079	-0.72311	-0.74748	-0.70497	-0.66246	-0.65266	-0.64358	-0.61736	-0.58815	-0.63246	-0.70488	-0.72645	-0.71351	-0.71226	-0.72431	-0.73047	-0.72524	-0.72183	-0.72516	-0.72988	-0.74941	-0.76894	-0.80225	-0.83618	-0.83242	-0.82092	-0.83234	-0.85348	-0.84807	-0.82299	-0.81601	-0.83142	-0.85118	-0.88019	-0.89793	-0.86809
subject 7	0.07031	0.059	0.0477	-0.0437	-0.16514	-0.27271	-0.36362	-0.4159	-0.29429	-0.17269	-0.43538	-0.7365	-0.78171	-0.68067	-0.63756	-0.69581	-0.7358	-0.5932	-0.4506	-0.40305	-0.37662	-0.40705	-0.48486	-0.53802	-0.52543	-0.51284	-0.49208	-0.47132	-0.43419	-0.39093	-0.42226	-0.5431	-0.62253	-0.5156	-0.40867	-0.47354	-0.55558	-0.53401	-0.45322	-0.39574	-0.37903	-0.36817	-0.41586	-0.46355	-0.43119	-0.38103	-0.37112	-0.39475	-0.41926
subject 8	-0.00989	0.04877	0.10312	0.05192	-0.00327	-0.10522	-0.20455	-0.28419	-0.37926	-0.55729	-0.66963	-0.51262	-0.44035	-0.64351	-0.79841	-0.82579	-0.84341	-0.83968	-0.82378	-0.78556	-0.79396	-0.8746	-0.91084	-0.88854	-0.91485	-0.99585	-1.04559	-1.06528	-1.07348	-1.07222	-1.09895	-1.14525	-1.14888	-1.12718	-1.105	-1.08258	-1.10358	-1.14266	-1.11149	-1.0563	-1.10323	-1.17825	-1.17449	-1.15384	-1.13587	-1.11833	-1.13073	-1.14638	-1.12259
subject 9	-0.04167	-0.0424	-0.04313	-0.07406	-0.10628	-0.18312	-0.26394	-0.32415	-0.38149	-0.37708	-0.36062	-0.13863	0.13607	-0.04752	-0.37973	-0.52114	-0.58624	-0.64791	-0.70792	-0.66147	-0.55321	-0.43468	-0.30907	-0.26265	-0.28076	-0.38923	-0.58446	-0.68249	-0.67064	-0.62156	-0.52284	-0.46534	-0.47293	-0.48951	-0.52302	-0.55369	-0.5779	-0.59125	-0.5745	-0.57345	-0.62663	-0.6604	-0.60792	-0.56684	-0.59415	-0.6234	-0.66969	-0.7105	-0.66751
subject 10	0.07185	0.08574	0.09229	0.01077	-0.06303	-0.09438	-0.10859	-0.06572	-0.14566	-0.50194	-0.70156	-0.65054	-0.61619	-0.60129	-0.54873	-0.46389	-0.40209	-0.3547	-0.39939	-0.48501	-0.59629	-0.71528	-0.68355	-0.62441	-0.63375	-0.64881	-0.71776	-0.78597	-0.84529	-0.88602	-0.82448	-0.78186	-0.80231	-0.82642	-0.85877	-0.87597	-0.86891	-0.86573	-0.86709	-0.88915	-0.92897	-0.92355	-0.88985	-0.87989	-0.88049	-0.85738	-0.82715	-0.84546	-0.87259
subject 11	-0.06505	-0.02517	0.01472	-0.07124	-0.1572	-0.13713	-0.11707	-0.1827	-0.24833	-0.32151	-0.39469	-0.58034	-0.766	-0.45861	-0.15122	-0.37546	-0.59969	-0.29775	0.0042	-0.22954	-0.46329	-0.50352	-0.54376	-0.3592	-0.17463	-0.26274	-0.35085	-0.46448	-0.57811	-0.54521	-0.51231	-0.52052	-0.52873	-0.42202	-0.3153	-0.37588	-0.43646	-0.43735	-0.43825	-0.387	-0.33576	-0.27942	-0.22309	-0.20089	-0.17869	-0.18113	-0.18357	-0.14992	-0.11627
subject 12	0.08344	0.00699	-0.06947	-0.12012	-0.16843	-0.19021	-0.20668	-0.12211	-0.00385	0.05061	0.07317	-0.0247	-0.2086	-0.39033	-0.5699	-0.60853	-0.44986	-0.35161	-0.37419	-0.40152	-0.44306	-0.4838	-0.52053	-0.55933	-0.62076	-0.68219	-0.64036	-0.59853	-0.61987	-0.64696	-0.67303	-0.6989	-0.72583	-0.75312	-0.76639	-0.77265	-0.79095	-0.81785	-0.81511	-0.78272	-0.77323	-0.79578	-0.83574	-0.91053	-0.95852	-0.92613	-0.89394	-0.8627	-0.83592
subject 13	0.18134	0.03832	-0.10471	-0.15473	-0.19113	-0.19031	-0.17671	-0.13338	-0.0716	-0.04304	-0.04915	-0.09231	-0.20088	-0.28007	-0.26315	-0.2568	-0.33928	-0.42176	-0.27022	-0.1136	-0.03113	0.03836	-0.13931	-0.41147	-0.49271	-0.44439	-0.39271	-0.33722	-0.3241	-0.39308	-0.41529	-0.26448	-0.12269	-0.0779	-0.03311	-0.07563	-0.12203	-0.07143	-0.00092916	-0.03887	-0.12281	-0.17371	-0.20013	-0.20588	-0.18603	-0.17957	-0.20165	-0.209	-0.15412
subject 14	0.29158	0.26198	0.23237	0.13659	0.016	-0.11169	-0.24789	-0.30133	0.01765	0.33664	0.18721	-0.00905	-0.08487	-0.09186	-0.13469	-0.24023	-0.34152	-0.40034	-0.45916	-0.38721	-0.2862	-0.26637	-0.3142	-0.35449	-0.37471	-0.39492	-0.45134	-0.50775	-0.46476	-0.3845	-0.34629	-0.35854	-0.38297	-0.46216	-0.54134	-0.46915	-0.38183	-0.37137	-0.40484	-0.41043	-0.36725	-0.32264	-0.2638	-0.20495	-0.27781	-0.37994	-0.36952	-0.26532	-0.19443
subject 15	0.07502	0.1788	0.28259	0.1772	-0.02916	-0.16372	-0.16424	-0.16523	-0.18592	-0.20662	-0.24986	-0.30287	-0.37954	-0.49613	-0.60302	-0.51121	-0.41939	-0.42047	-0.4575	-0.47793	-0.47297	-0.4723	-0.52893	-0.58556	-0.57197	-0.53424	-0.49174	-0.4426	-0.40474	-0.47696	-0.54917	-0.58459	-0.60887	-0.62853	-0.64237	-0.64599	-0.57203	-0.49806	-0.4101	-0.31844	-0.29227	-0.34142	-0.38812	-0.41962	-0.45112	-0.42125	-0.37736	-0.32881	-0.2754
subject 16	0.24845	0.07538	-0.09769	-0.06221	0.10159	0.20717	0.12642	0.04567	0.05349	0.07607	0.085	0.07893	0.0637	-0.03852	-0.14074	-0.20562	-0.25557	-0.2804	-0.25499	-0.22958	-0.1105	0.01327	0.01177	-0.08367	-0.15597	-0.12986	-0.10376	-0.09053	-0.08033	-0.06936	-0.05738	-0.04431	-0.00963	0.02505	0.03453	0.03142	0.02038	-0.01045	-0.04128	0.014	0.07835	0.17587	0.30353	0.38235	0.1681	-0.04614	0.02214	0.17872	0.27499
subject 17	-0.07685	0.06935	0.21555	0.04933	-0.14529	-0.17716	-0.17647	-0.2539	-0.35737	-0.37156	-0.34111	-0.27612	-0.18645	-0.0666	0.08343	0.04999	-0.24029	-0.41846	-0.37242	-0.36193	-0.45812	-0.53214	-0.49532	-0.46435	-0.49758	-0.53081	-0.54626	-0.5617	-0.52985	-0.49371	-0.51289	-0.54313	-0.5516	-0.5528	-0.54685	-0.53733	-0.55493	-0.59191	-0.61544	-0.62553	-0.63553	-0.64539	-0.6569	-0.6717	-0.70243	-0.78097	-0.8265	-0.70693	-0.60228
subject 18	0.14068	0.11889	0.0971	0.0745	0.05168	0.08558	0.16486	0.08612	-0.30868	-0.66218	-0.68527	-0.70835	-0.70341	-0.69498	-0.63317	-0.54468	-0.50485	-0.52583	-0.54375	-0.55094	-0.55814	-0.5246	-0.49107	-0.50191	-0.52544	-0.52904	-0.5167	-0.51278	-0.5257	-0.54303	-0.59563	-0.64823	-0.59379	-0.52598	-0.5205	-0.54619	-0.5527	-0.53522	-0.52522	-0.54136	-0.55751	-0.50988	-0.46226	-0.4837	-0.52487	-0.54012	-0.53463	-0.52157	-0.49339
subject 19	-0.22666	-0.21239	-0.19812	-0.19826	-0.19902	-0.18908	-0.1782	-0.13102	-0.07878	-0.07631	-0.08355	-0.1191	-0.1619	-0.29421	-0.45555	-0.476	-0.4401	-0.47003	-0.53189	-0.4796	-0.36104	-0.34331	-0.39512	-0.36305	-0.26262	-0.31547	-0.51546	-0.52363	-0.31495	-0.23588	-0.32961	-0.38284	-0.37213	-0.40065	-0.50305	-0.5215	-0.34969	-0.21831	-0.19888	-0.1967	-0.25411	-0.28367	-0.18949	-0.11174	-0.1326	-0.15594	-0.20118	-0.24044	-0.18808
subject 20	0.0219	0.06604	0.11018	0.17773	0.24871	0.1874	0.08073	-0.12596	-0.39474	-0.57814	-0.67246	-0.72072	-0.68767	-0.63675	-0.52733	-0.42511	-0.38333	-0.34154	-0.45406	-0.56993	-0.58844	-0.58992	-0.56082	-0.52004	-0.49432	-0.47882	-0.45657	-0.42665	-0.42504	-0.4783	-0.50719	-0.44589	-0.39582	-0.4665	-0.53718	-0.47001	-0.39672	-0.33337	-0.27206	-0.36442	-0.52197	-0.52566	-0.41536	-0.36041	-0.37399	-0.39871	-0.44723	-0.47077	-0.38889
subject 21	0.13156	0.03894	-0.05368	-0.05129	-0.00304	-0.00108	-0.08556	-0.16777	-0.15474	-0.14172	-0.30439	-0.54318	-0.68861	-0.67647	-0.66881	-0.75302	-0.83722	-0.73153	-0.55232	-0.45852	-0.49534	-0.53967	-0.68415	-0.82863	-0.88592	-0.91324	-0.91365	-0.8767	-0.84077	-0.81476	-0.78876	-0.64896	-0.47466	-0.43699	-0.57191	-0.68987	-0.67903	-0.6682	-0.62188	-0.56616	-0.49456	-0.4047	-0.3312	-0.35856	-0.38592	-0.44011	-0.50044	-0.52495	-0.51194
subject 22	0.23146	0.07418	-0.08311	-0.20533	-0.3144	-0.36805	-0.35518	-0.3896	-0.63684	-0.88409	-0.90016	-0.89312	-0.95939	-1.06755	-1.07931	-0.92236	-0.77446	-0.71709	-0.65971	-0.73186	-0.83279	-0.88741	-0.90343	-0.89617	-0.82684	-0.75752	-0.76287	-0.76823	-0.81922	-0.88733	-0.90636	-0.86649	-0.83194	-0.82135	-0.81075	-0.8418	-0.87702	-0.84956	-0.78629	-0.73961	-0.72197	-0.70922	-0.74527	-0.78132	-0.79939	-0.81347	-0.83047	-0.84991	-0.84263
subject 23	0.16711	0.05084	-0.06745	-0.23521	-0.39197	-0.41939	-0.43642	-0.37543	-0.34804	-0.50131	-0.61406	-0.56067	-0.5337	-0.59261	-0.61798	-0.55474	-0.52764	-0.57958	-0.64064	-0.7184	-0.7746	-0.79738	-0.80638	-0.79721	-0.80403	-0.82884	-0.84469	-0.8519	-0.85289	-0.84877	-0.86551	-0.89685	-0.88621	-0.85064	-0.8421	-0.84707	-0.79659	-0.72299	-0.7456	-0.80113	-0.82399	-0.83786	-0.83595	-0.83066	-0.77154	-0.70386	-0.72344	-0.7525	-0.80893
subject 24	0.00881	0.01347	0.01812	0.05207	0.09031	0.04688	-0.02456	-0.13505	-0.26978	-0.41044	-0.5573	-0.56287	-0.3191	-0.15282	-0.24015	-0.32508	-0.38993	-0.45478	-0.54737	-0.64056	-0.57264	-0.47653	-0.46025	-0.4745	-0.54642	-0.65747	-0.71473	-0.71086	-0.68244	-0.60647	-0.55117	-0.57235	-0.58963	-0.56491	-0.54019	-0.45954	-0.3764	-0.41285	-0.47384	-0.466	-0.42895	-0.43891	-0.48369	-0.49116	-0.45243	-0.4305	-0.44439	-0.44871	-0.41264
subject 25	0.04403	0.61638	1.18873	0.76269	0.12646	-0.10038	-0.10888	-0.50807	-1.33347	-1.7718	-1.3254	-0.91598	-0.75311	-0.59025	-0.65975	-0.73981	-0.75902	-0.76131	-0.75864	-0.75279	-0.7586	-0.77956	-0.7966	-0.80254	-0.82011	-0.95977	-1.09943	-1.08576	-1.05749	-1.07022	-1.09742	-1.08537	-1.04313	-1.07581	-1.22504	-1.32677	-1.25751	-1.19098	-1.18445	-1.17792	-1.18744	-1.19937	-1.11956	-0.99961	-1.031	-1.20111	-1.26272	-1.1209	-1.01647
subject 26	0.22341	0.23717	0.25092	0.17425	0.07175	0.01485	-0.00556	-0.00177	0.05041	0.0796	-0.07515	-0.2299	-0.46883	-0.71828	-0.82834	-0.86871	-0.83729	-0.71613	-0.60736	-0.5419	-0.47643	-0.48179	-0.48714	-0.54761	-0.62384	-0.70055	-0.77765	-0.81151	-0.75889	-0.71504	-0.74143	-0.76781	-0.73609	-0.6971	-0.70253	-0.73016	-0.73755	-0.71963	-0.70359	-0.69415	-0.6847	-0.69411	-0.70351	-0.69051	-0.67111	-0.66373	-0.66597	-0.68201	-0.72568
subject 27	-0.87397	-0.44597	-0.01797	-0.0864	-0.25934	-0.32628	-0.33668	-0.45636	-0.69527	-0.77365	-0.48508	-0.2299	-0.19738	-0.16486	-0.47096	-0.79246	-0.94063	-1.04066	-0.94031	-0.71113	-0.57342	-0.55461	-0.55467	-0.60825	-0.65584	-0.64054	-0.62525	-0.60983	-0.5944	-0.65557	-0.74377	-0.77157	-0.7529	-0.74804	-0.76468	-0.7736	-0.75476	-0.73881	-0.78644	-0.83407	-0.85322	-0.86809	-0.75008	-0.57393	-0.59896	-0.8084	-0.893	-0.74355	-0.62725
subject 28	0.3329	0.52056	0.70822	0.7084	0.5932	0.43472	0.13773	-0.15927	-0.48803	-0.82209	-0.901	-0.69924	-0.5159	-0.50757	-0.49925	-0.37647	-0.20792	-0.07208	-0.00168	0.06873	-0.15268	-0.38867	-0.50517	-0.53206	-0.55927	-0.58782	-0.61637	-0.63211	-0.64484	-0.64769	-0.63737	-0.62874	-0.65368	-0.67863	-0.64555	-0.58345	-0.55265	-0.6001	-0.64754	-0.6949	-0.74225	-0.75702	-0.74217	-0.73204	-0.7502	-0.76836	-0.77411	-0.77597	-0.75535
subject 29	0.09206	0.10462	0.11717	0.08632	0.05361	0.0041	-0.04692	-0.01136	0.03627	-0.11761	-0.31081	-0.36032	-0.37299	-0.40506	-0.44342	-0.52983	-0.63545	-0.64163	-0.59958	-0.58928	-0.59739	-0.60562	-0.61391	-0.60205	-0.57376	-0.66044	-0.8575	-0.92545	-0.84745	-0.80518	-0.81054	-0.82787	-0.86413	-0.86727	-0.80809	-0.76903	-0.77555	-0.79111	-0.8317	-0.85518	-0.81961	-0.79238	-0.80222	-0.79767	-0.70676	-0.63569	-0.73917	-0.82153	-0.57992
subject 30	0.13686	0.24654	0.2748	0.00449	-0.36147	-0.85498	-0.8161	-0.48144	-0.35689	-0.2826	-0.40623	-0.49834	-0.51165	-0.51397	-0.50531	-0.42097	-0.30637	-0.17697	-0.09304	-0.2888	-0.45412	-0.56466	-0.73806	-0.9586	-0.87438	-0.70705	-0.67668	-0.64263	-0.59509	-0.56058	-0.54341	-0.52178	-0.49766	-0.47355	-0.45292	-0.47757	-0.51863	-0.60069	-0.58876	-0.48283	-0.47956	-0.51736	-0.61404	-0.68363	-0.56351	-0.51177	-0.58312	-0.58904	-0.5459
Z
subject 1	-0.02545	-0.04758	-0.06972	-0.09081	-0.11139	-0.11979	-0.10541	-0.09067	-0.06022	-0.02978	-0.02182	-0.02359	-0.00468	0.04911	0.10155	0.12636	0.15116	0.17359	0.19509	0.1964	0.16681	0.13648	0.09631	0.05614	0.0833	0.13361	0.15185	0.12555	0.09992	0.08095	0.06197	0.10651	0.17029	0.21422	0.23306	0.24742	0.22769	0.20796	0.21264	0.22379	0.21949	0.19742	0.17544	0.15406	0.13267	0.13197	0.13599	0.14251	0.15165
subject 2	0.05144	0.03478	0.01811	-0.01567	-0.06284	-0.09791	-0.04581	0.00629	0.04561	0.07899	0.10224	0.09405	0.08587	0.08685	0.09005	0.09014	0.08481	0.07948	0.04707	0.01253	0.0157	0.05847	0.09996	0.11663	0.13329	0.15085	0.16898	0.1792	0.15104	0.12289	0.11863	0.12314	0.13134	0.14849	0.16564	0.18284	0.20004	0.19809	0.1691	0.1401	0.19644	0.25491	0.24188	0.16711	0.09942	0.09716	0.0949	0.10316	0.11685
subject 3	-0.01698	-0.04067	-0.0621	-0.02832	0.01278	0.13992	0.2614	0.34041	0.38017	0.20892	0.07332	0.08383	0.09862	0.12727	0.15126	0.16292	0.18615	0.23466	0.26735	0.27102	0.25837	0.22043	0.20038	0.20393	0.23069	0.28358	0.31234	0.31789	0.339	0.37288	0.37447	0.35345	0.36783	0.40324	0.3835	0.3362	0.35956	0.41237	0.37456	0.30576	0.30443	0.32165	0.32702	0.32984	0.31165	0.29013	0.31283	0.34034	0.35676
subject 4	0.01273	-0.02793	-0.06194	-0.0161	0.02038	0.00534	0.00275	0.04165	0.06983	0.07387	0.07602	0.07511	0.06198	0.03456	0.01179	-0.00702	-0.01206	-0.00852	0.00303	0.01813	0.06008	0.1101	0.09501	0.06809	0.05119	0.03513	0.13642	0.22586	0.17312	0.1331	0.16303	0.18229	0.16596	0.15077	0.13813	0.13396	0.14332	0.14106	0.12524	0.11612	0.11274	0.10829	0.10318	0.09363	0.08211	0.07626	0.07211	0.0921	0.11648
subject 5	-0.03051	-0.05173	-0.07295	-0.09277	-0.11119	-0.12961	-0.09322	-0.05682	0.00311	0.08658	0.17005	0.17361	0.17718	0.14912	0.08945	0.02978	0.10687	0.18396	0.18863	0.1209	0.05316	0.08644	0.11973	0.13747	0.13967	0.14186	0.1686	0.19535	0.19073	0.15476	0.11879	0.1496	0.18042	0.19374	0.18956	0.18539	0.21928	0.25317	0.25936	0.23786	0.21636	0.21042	0.20447	0.19744	0.18932	0.1812	0.20437	0.22755	0.20984
subject 6	0.0315	0.03931	0.04712	0.03538	0.02079	0.02398	0.03328	0.05694	0.0895	0.13856	0.20482	0.23297	0.19386	0.16331	0.1608	0.15363	0.10739	0.06115	0.08133	0.10296	0.11015	0.11481	0.16196	0.22537	0.25328	0.2571	0.26599	0.28066	0.28585	0.27269	0.26526	0.27908	0.29106	0.28332	0.27559	0.28163	0.28828	0.26453	0.23455	0.21796	0.20705	0.19829	0.19113	0.19005	0.1965	0.20196	0.2053	0.20228	0.1724
subject 7	-0.03699	-0.0426	-0.04821	-0.04071	-0.02829	-0.00582	0.0287	0.05853	0.06723	0.07594	0.11097	0.14863	0.14717	0.12336	0.11243	0.12401	0.13031	0.08373	0.03716	0.02878	0.0289	0.05259	0.09593	0.12578	0.11967	0.11357	0.11233	0.11109	0.09847	0.08158	0.11757	0.21702	0.28358	0.20214	0.12071	0.15999	0.21134	0.19822	0.14826	0.1129	0.10309	0.09722	0.13061	0.164	0.14532	0.11507	0.11138	0.12982	0.14545
subject 8	-0.03282	-0.03661	-0.04037	-0.04335	-0.04399	-0.01723	0.0098	0.0388	0.07088	0.11953	0.15138	0.11441	0.10186	0.16871	0.20862	0.17734	0.14878	0.12619	0.10743	0.0957	0.10475	0.14598	0.16156	0.14335	0.15531	0.20122	0.22484	0.22701	0.22629	0.22318	0.23518	0.25775	0.25435	0.23552	0.22279	0.2131	0.22644	0.24937	0.20103	0.12832	0.16528	0.2324	0.22766	0.20752	0.17609	0.14285	0.141	0.14256	0.12961
subject 9	-0.02861	-0.01678	-0.00495	-0.01792	-0.03193	-0.03437	-0.03578	-0.02023	-0.00232	0.01835	0.03956	0.03357	0.0206	0.05692	0.10923	0.12346	0.12245	0.0769	0.00976	-0.05734	-0.1244	-0.17104	-0.20358	-0.19517	-0.15339	-0.0616	0.0782	0.12669	0.07197	0.02895	0.00152	0.00378	0.05292	0.08091	0.06908	0.05779	0.04772	0.03661	0.0226	0.01857	0.04896	0.06351	0.00765	-0.03625	-0.00836	0.02156	0.06934	0.11043	0.04886
subject 10	0.05503	0.04936	0.04535	0.06136	0.07503	0.07587	0.08046	0.09755	0.135	0.21826	0.25575	0.22003	0.1745	0.11754	0.07145	0.03469	0.04809	0.09285	0.14693	0.20516	0.25819	0.30966	0.29318	0.26434	0.26076	0.25929	0.29091	0.32227	0.35051	0.36476	0.30204	0.2523	0.24582	0.24435	0.25413	0.26156	0.26523	0.27095	0.27907	0.28149	0.27902	0.25621	0.22069	0.22402	0.24463	0.22872	0.20186	0.22436	0.25584
subject 11	-0.08154	-0.12081	-0.16008	-0.14714	-0.13421	-0.14602	-0.15783	-0.13529	-0.11275	-0.0457	0.02136	0.08512	0.14887	0.10852	0.06817	0.09419	0.12021	0.03533	-0.04956	0.01172	0.07299	0.08398	0.09497	-0.0121	-0.11917	-0.09069	-0.06221	0.04501	0.15223	0.15899	0.16576	0.20376	0.24176	0.16095	0.08014	0.17029	0.26044	0.27834	0.29624	0.28016	0.26408	0.24611	0.22813	0.23501	0.24188	0.25979	0.2777	0.26687	0.25604
subject 12	-0.03421	-0.03865	-0.04309	-0.03419	-0.02408	-0.05834	-0.10148	-0.15033	-0.20109	-0.23115	-0.25085	-0.25125	-0.23786	-0.20933	-0.16566	-0.18174	-0.28148	-0.34213	-0.32458	-0.3018	-0.2633	-0.22535	-0.19016	-0.15183	-0.07916	-0.00648	-0.02302	-0.03957	-0.01785	0.00735	0.01915	0.02827	0.03711	0.04585	0.04564	0.04097	0.05205	0.07439	0.07427	0.05168	0.04662	0.06612	0.09363	0.13716	0.1692	0.16679	0.15627	0.10516	0.06044
subject 13	-0.01207	0.02014	0.05234	0.00439	-0.0553	-0.04169	-0.00296	0.00489	-0.00644	-0.01684	-0.02628	-0.03508	-0.04277	-0.05023	-0.05696	-0.05927	-0.02439	0.01048	-0.02576	-0.06354	-0.09792	-0.13169	-0.00908	0.17333	0.21162	0.1521	0.10639	0.07636	0.07959	0.14726	0.18228	0.09652	0.01832	0.02153	0.02473	0.05494	0.08635	0.05792	0.01722	0.05549	0.12728	0.16021	0.16436	0.16271	0.15388	0.14676	0.14326	0.13755	0.12249
subject 14	-0.04942	-0.04218	-0.03494	-0.06477	-0.10849	-0.10189	-0.0349	0.01929	0.01587	0.01244	0.01075	0.00922	-0.00151	-0.0175	-0.0199	0.00147	0.02382	0.05594	0.08805	0.05583	0.00931	-0.00191	0.01629	0.03262	0.04392	0.05523	0.10281	0.15039	0.12549	0.07342	0.05488	0.07656	0.10732	0.17894	0.25056	0.20228	0.14201	0.13806	0.1663	0.18466	0.18571	0.18392	0.15372	0.12351	0.19217	0.28279	0.29613	0.24507	0.21177
subject 15	0.02252	-0.0063	-0.03511	-0.02466	0.00475	0.02879	0.04283	0.05665	0.06178	0.06691	0.06494	0.0599	0.06388	0.08307	0.09991	0.06836	0.03681	0.04048	0.05779	0.06287	0.04925	0.04028	0.09334	0.1464	0.15736	0.15384	0.13608	0.09856	0.06858	0.1122	0.15583	0.17658	0.1904	0.20196	0.21067	0.21599	0.19557	0.17515	0.14012	0.10122	0.09363	0.12203	0.14925	0.16911	0.18897	0.18654	0.17902	0.16799	0.15329
subject 16	-0.07422	-0.03562	0.00299	-0.00907	-0.05231	-0.07519	-0.03295	0.00929	0.01617	0.01717	0.01339	0.00435	0.00119	0.05387	0.10654	0.10946	0.09247	0.07701	0.0646	0.0522	0.00691	-0.04003	-0.03425	0.01108	0.04565	0.03449	0.02332	0.03591	0.05408	0.06385	0.06242	0.0606	0.0509	0.04119	0.04178	0.04751	0.05505	0.06712	0.0792	0.0812	0.08215	0.03451	-0.05729	-0.11724	0.01393	0.14511	0.11547	0.03557	-0.01173
subject 17	0.03735	0.01063	-0.0161	0.01916	0.06005	0.07877	0.09304	0.11673	0.14356	0.15758	0.16521	0.15438	0.13037	0.08333	0.01327	0.01172	0.10609	0.16318	0.14572	0.1514	0.2265	0.28457	0.25752	0.23742	0.29375	0.35007	0.33733	0.3246	0.31007	0.29539	0.31679	0.34541	0.37305	0.40037	0.38919	0.35877	0.34952	0.3554	0.36048	0.36476	0.36497	0.35946	0.35665	0.35926	0.37417	0.42597	0.45691	0.38355	0.31877
subject 18	-0.06373	-0.01822	0.02728	0.0682	0.10782	0.12235	0.11681	0.13675	0.20764	0.27253	0.28947	0.30642	0.30863	0.309	0.29407	0.27148	0.25869	0.25814	0.26001	0.27037	0.28073	0.2559	0.23106	0.23059	0.23708	0.23007	0.21226	0.20377	0.21392	0.22517	0.24516	0.26516	0.24032	0.20987	0.20197	0.20535	0.19747	0.17553	0.16558	0.19761	0.22965	0.19449	0.15932	0.16127	0.17383	0.17127	0.1566	0.1447	0.13831
subject 19	0.05111	0.03359	0.01606	0.00905	0.00248	0.00112	0.00022216	0.00677	0.01435	0.03148	0.05046	0.05882	0.06444	0.12444	0.20207	0.21756	0.20818	0.22548	0.25571	0.22566	0.16062	0.12901	0.12046	0.09565	0.05757	0.11185	0.25478	0.2676	0.13333	0.0911	0.17161	0.22832	0.24747	0.28848	0.37063	0.40153	0.31622	0.24992	0.23622	0.23475	0.27549	0.29581	0.22537	0.16507	0.16563	0.17133	0.22238	0.26914	0.25018
subject 20	-0.00111	-0.01677	-0.03244	-0.04991	-0.06766	-0.04838	-0.01641	0.03765	0.10542	0.17052	0.23282	0.25969	0.22403	0.18314	0.12513	0.07158	0.05556	0.03954	0.07619	0.11398	0.12317	0.12734	0.11596	0.09862	0.08692	0.07905	0.08073	0.09326	0.11987	0.17376	0.20544	0.155	0.11319	0.16406	0.21493	0.22535	0.23397	0.18325	0.12037	0.15984	0.24273	0.24429	0.1856	0.15885	0.17163	0.18646	0.20565	0.21439	0.17904
subject 21	-0.05825	-0.03677	-0.01529	-0.01755	-0.03127	-0.03389	-0.01579	0.0012	-0.02863	-0.05846	-0.03922	0.00127	0.02515	0.021	0.01605	-0.00512	-0.0263	-0.07486	-0.13402	-0.1758	-0.19098	-0.1997	-0.12227	-0.04484	-0.00916	0.01217	0.02946	0.04114	0.05365	0.07432	0.09499	0.05474	-0.00398	0.00736	0.1072	0.19409	0.18257	0.17106	0.14974	0.12582	0.10313	0.08183	0.06312	0.0603	0.05749	0.09508	0.14189	0.14959	0.1163
subject 22	-0.11196	-0.09834	-0.08473	-0.05616	-0.02199	0.03362	0.11497	0.19352	0.25952	0.32551	0.33291	0.33445	0.34094	0.35025	0.33913	0.29225	0.24572	0.2026	0.15949	0.20213	0.26382	0.29694	0.30624	0.3087	0.29293	0.27715	0.29124	0.30534	0.32225	0.34022	0.33217	0.29291	0.26132	0.26422	0.26713	0.28456	0.30343	0.27228	0.21253	0.1728	0.16808	0.16372	0.16302	0.16232	0.16145	0.16054	0.16738	0.18067	0.17933
subject 23	-0.07469	-0.05154	-0.02452	0.09721	0.21254	0.25278	0.28165	0.22516	0.18731	0.24964	0.29555	0.27412	0.26884	0.31605	0.34249	0.31405	0.29741	0.30659	0.30732	0.29252	0.29325	0.31802	0.33389	0.33805	0.33734	0.33116	0.32086	0.3066	0.30185	0.30491	0.32603	0.35979	0.34271	0.29544	0.32676	0.39738	0.35579	0.26743	0.27339	0.31162	0.32717	0.33647	0.35338	0.37193	0.34283	0.30614	0.28503	0.26562	0.32254
subject 24	-0.0152	-0.03072	-0.04623	-0.07011	-0.09522	-0.09514	-0.08642	-0.08041	-0.07607	-0.045	0.01398	0.03612	-0.00674	-0.04251	-0.05506	-0.06665	-0.07017	-0.0737	-0.04285	-0.01125	-0.04295	-0.08572	-0.0966	-0.09529	-0.06487	-0.0147	0.02848	0.06372	0.07681	0.04697	0.02602	0.03793	0.0503	0.06749	0.08469	0.04348	-0.0003246	0.03427	0.08495	0.08247	0.05743	0.06975	0.10974	0.12645	0.11436	0.10443	0.09909	0.0939	0.08935
subject 25	0.01692	-0.0787	-0.17433	-0.13826	-0.07447	-0.01809	0.03433	0.14796	0.32835	0.42151	0.31527	0.21586	0.16202	0.10818	0.1761	0.24954	0.27215	0.28064	0.28136	0.27707	0.27054	0.26107	0.25941	0.27989	0.30582	0.38887	0.47193	0.45361	0.42563	0.44312	0.47665	0.43111	0.32474	0.31286	0.44797	0.54145	0.48507	0.43172	0.44527	0.45882	0.44429	0.42554	0.37613	0.31332	0.33291	0.42805	0.45929	0.37074	0.30302
subject 26	0.03848	0.02367	0.00886	0.02197	0.04307	0.06481	0.08706	0.1054	0.11591	0.12542	0.12682	0.12822	0.20853	0.29872	0.31599	0.29681	0.2636	0.21286	0.16425	0.12316	0.08206	0.11835	0.15465	0.22169	0.29752	0.33512	0.34215	0.3335	0.29349	0.25852	0.26396	0.2694	0.23955	0.20529	0.2141	0.24445	0.24387	0.20462	0.17893	0.20064	0.22235	0.22579	0.22923	0.21258	0.19018	0.17891	0.17655	0.17873	0.19
subject 27	0.17499	0.11748	0.05998	-0.01369	-0.09075	-0.16022	-0.22563	-0.21342	-0.11652	-0.04568	-0.03438	-0.02278	-0.00925	0.00429	0.13154	0.26395	0.32013	0.35512	0.29333	0.16931	0.07419	0.01666	-0.02798	-0.03608	-0.04656	-0.08217	-0.11778	-0.09731	-0.07151	-0.0287	0.02011	0.05643	0.08316	0.10192	0.1083	0.11349	0.11442	0.11816	0.18387	0.24958	0.27909	0.30317	0.18495	0.00448	0.02312	0.22429	0.3135	0.1928	0.09647
subject 28	-0.0622	-0.121	-0.1798	-0.19137	-0.17387	-0.14289	-0.06877	0.00536	0.10812	0.21566	0.20863	0.07559	-0.04495	-0.04672	-0.0485	-0.0872	-0.14067	-0.19703	-0.25916	-0.32129	-0.20924	-0.08849	-0.01688	0.01788	0.05282	0.08856	0.12431	0.13889	0.14848	0.14879	0.1367	0.12668	0.15786	0.18904	0.16565	0.11499	0.08945	0.12672	0.16398	0.16417	0.16046	0.15586	0.15046	0.14963	0.17622	0.20282	0.21842	0.23059	0.21415
subject 29	0.01753	0.01514	0.01275	0.02074	0.02917	0.00947	-0.01273	-0.02267	-0.0309	0.02764	0.09921	0.10033	0.08339	0.11586	0.16435	0.20024	0.23109	0.2269	0.20573	0.18621	0.16764	0.1697	0.18598	0.18018	0.1564	0.18185	0.25457	0.25615	0.17733	0.13658	0.14659	0.16735	0.20511	0.22507	0.21154	0.20054	0.19531	0.20153	0.23946	0.25898	0.21492	0.18377	0.20995	0.22504	0.17358	0.13528	0.21278	0.27251	0.05977
subject 30	-0.01376	-0.05589	-0.08164	-0.0473	0.05939	0.26254	0.3071	0.26354	0.18189	0.10025	0.10125	0.08223	0.01319	-0.02889	-0.044	-0.06194	-0.08102	-0.15124	-0.19808	-0.08101	0.02308	0.10383	0.23811	0.41254	0.34447	0.21027	0.21545	0.21132	0.17306	0.14475	0.12972	0.14044	0.16546	0.15675	0.14414	0.15385	0.18424	0.26635	0.27998	0.22511	0.18191	0.14339	0.20567	0.25367	0.16951	0.13122	0.17548	0.18975	0.18152
[truncated: 52 more columns]

## Sheet: Surface03 Rubber
Knee joint moment
X	1	2	3	4	5	6	7	8	9	10	11	12	13	14	15	16	17	18	19	20	21	22	23	24	25	26	27	28	29	30	31	32	33	34	35	36	37	38	39	40	41	42	43	44	45	46	47	48	49
subject 1	-0.69032	-0.49116	-0.292	-0.17846	-0.17572	-0.17297	-0.20469	-0.24148	-0.11907	0.36154	0.84216	0.93073	0.88411	0.82635	0.71767	0.60899	0.53152	0.47355	0.42354	0.5208	0.61806	0.78145	1.01445	1.24745	1.28061	1.2971	1.32214	1.36241	1.40268	1.47672	1.55948	1.62866	1.65256	1.67646	1.73756	1.81725	1.88274	1.8239	1.76507	1.78767	1.88007	1.97247	1.92041	1.86455	1.81488	1.77411	1.73334	1.7116	1.69332
subject 2	-0.37405	-0.48578	-0.58409	-0.35348	-0.14078	-0.13861	-0.10265	0.18678	0.37925	0.05056	-0.13145	0.28799	0.66346	0.89603	1.07467	1.11077	1.17045	1.2817	1.33059	1.26518	1.26638	1.37084	1.49288	1.63807	1.75401	1.83702	1.9136	1.984	2.05612	2.12966	2.19416	2.25232	2.29195	2.32058	2.3589	2.40207	2.44386	2.48507	2.35301	2.16167	2.19074	2.28042	2.29425	2.29181	2.24016	2.18067	2.07669	1.96786	1.90849
subject 3	-0.33972	-0.31077	-0.28183	-0.09863	0.10714	0.06276	-0.06738	-0.08185	-0.02453	0.06675	0.19344	0.29295	0.34447	0.41426	0.54387	0.66145	0.67791	0.69437	0.87016	1.04942	1.10489	1.13871	1.19089	1.25011	1.3363	1.44081	1.56316	1.70578	1.79444	1.77852	1.78983	1.9019	2.00615	2.0264	2.04665	2.08431	2.12275	2.10077	2.06641	2.0725	2.09576	2.11387	2.12818	2.11078	2.05412	2.02886	2.07062	2.10683	2.11967
subject 4	-0.79563	-0.89979	-1.00395	-0.97799	-0.9465	-0.90191	-0.85615	-0.68106	-0.48793	-0.20297	0.09992	-0.01321	-0.23302	-0.19646	-0.07676	0.12022	0.3481	0.37208	0.2972	0.23522	0.18073	0.20463	0.28258	0.38471	0.50655	0.63473	0.76902	0.85638	0.89069	0.91666	0.93149	0.95163	0.98015	1.0257	1.10333	1.14262	1.09502	1.0825	1.16715	1.22041	1.16523	1.10724	1.03671	0.98621	1.0559	1.1122	1.05064	0.98904	0.92685
subject 5	-0.58299	-0.47699	-0.37098	-0.27753	-0.19389	-0.12281	-0.14217	-0.16152	-0.16923	-0.17154	-0.15099	-0.05962	0.03176	0.46792	0.98767	1.29063	1.21786	1.14508	0.9703	0.78747	0.72259	0.78156	0.84487	0.99283	1.14078	1.29604	1.45598	1.57736	1.51143	1.44551	1.42204	1.41415	1.43514	1.52593	1.61673	1.63728	1.64579	1.66526	1.70021	1.73516	1.67387	1.61017	1.58125	1.58237	1.57177	1.45284	1.33391	1.28395	1.26975
subject 6	-0.04617	-0.11037	-0.16842	-0.07603	0.02256	0.19395	0.33486	0.24714	0.14658	-0.02297	-0.1638	-0.18681	-0.1825	-0.08939	0.02652	0.20267	0.31916	0.30517	0.43057	0.81153	1.10086	1.24818	1.33848	1.35363	1.42701	1.5659	1.65593	1.69899	1.79268	1.92796	2.06944	2.21527	2.2619	2.24962	2.28387	2.34138	2.37501	2.39869	2.42748	2.45802	2.49088	2.52436	2.60508	2.69593	2.60284	2.4805	2.48162	2.49615	2.4371
subject 7	-0.22693	-0.25785	-0.28877	-0.20644	-0.08166	0.03932	0.15571	0.23387	0.14002	0.04616	0.0929	0.1537	0.25664	0.38366	0.55474	0.80293	1.0329	1.08067	1.12845	1.11383	1.08535	1.11482	1.19258	1.29013	1.44046	1.59079	1.51714	1.44348	1.56456	1.75865	1.87987	1.91362	1.94202	1.94636	1.9507	2.02839	2.11342	2.12553	2.09597	2.0728	2.06081	2.04441	1.98391	1.92341	1.87761	1.83508	1.8306	1.85782	1.85962
subject 8	-0.52617	-0.49707	-0.46796	-0.33596	-0.19461	-0.11805	-0.05446	0.01496	0.08633	0.16065	0.23646	0.33727	0.45594	0.48566	0.42644	0.47324	0.66845	0.87896	1.12005	1.30238	1.30843	1.31436	1.31973	1.34336	1.56772	1.79208	1.83446	1.87684	1.91646	1.95583	2.11484	2.29778	2.39893	2.47281	2.49746	2.4975	2.55329	2.6489	2.69644	2.69592	2.70298	2.72064	2.72355	2.69695	2.67512	2.66761	2.65275	2.60112	2.54841
subject 9	-0.47589	-0.48639	-0.46611	-0.20472	0.03112	0.17967	0.26009	0.20803	0.16153	0.12173	-0.52745	-1.64381	-2.32799	-2.80809	-1.751	-0.29131	0.74555	1.7213	1.80976	1.83417	1.43765	1.02221	0.54851	0.36927	0.71694	1.0462	1.35485	1.46218	1.42662	1.46137	1.52652	1.6638	1.81787	1.8962	1.96876	2.05172	2.10546	1.99479	1.91368	1.91488	1.92029	1.93264	1.91247	1.85851	1.86501	1.91118	1.91766	1.90846	1.88157
subject 10	-0.29084	-0.42103	-0.54502	-0.51697	-0.48464	-0.40198	-0.30929	-0.14137	0.01219	0.08862	0.12733	0.01146	-0.00405	0.30663	0.53436	0.54286	0.57482	0.65813	0.68622	0.6131	0.60456	0.69609	0.80467	0.93573	1.11455	1.34711	1.4766	1.50699	1.52287	1.52684	1.5756	1.6557	1.70901	1.7464	1.80841	1.88273	1.92116	1.94462	1.98503	2.03123	2.02336	2.00063	1.9613	1.91841	1.98083	2.05999	2.00493	1.93528	1.9453
subject 11	-0.24572	-0.19748	-0.14925	-0.16841	-0.19369	-0.07223	0.07858	0.0521	-0.03347	-0.10066	-0.15867	-0.07363	0.11358	0.33193	0.58142	0.84142	1.11614	1.1982	0.89496	0.85016	1.5807	2.03521	1.10949	0.28398	0.56065	0.83732	1.57018	2.30304	2.02306	1.651	1.90262	2.27896	2.40545	2.44866	2.53072	2.6322	2.71462	2.78343	2.82059	2.8261	2.84834	2.894	2.89955	2.82488	2.78806	2.86476	2.93253	2.95568	2.97547
subject 12	-0.63999	-0.60227	-0.56455	-0.34566	-0.11906	0.08298	0.28284	0.05569	-0.23103	-0.53277	-0.83744	-0.55811	-0.12903	0.65193	1.547	1.82799	1.86333	1.80507	1.70143	1.64607	1.61876	1.72536	1.92431	2.07574	2.18845	2.39245	2.68409	2.87703	2.95838	3.0625	3.19699	3.31141	3.39415	3.44771	3.44631	3.46764	3.54049	3.59573	3.6022	3.58148	3.46683	3.39565	3.5177	3.60779	3.50611	3.39516	3.20271	3.02527	3.07814
subject 13	-0.63963	-0.64197	-0.625	-0.37627	-0.14	0.02773	0.09529	-0.17108	-0.36929	-0.41414	-0.29431	0.08899	0.39201	0.60136	0.75339	0.85631	0.90987	0.93258	0.97541	1.02717	0.8768	0.66579	1.01279	1.46125	1.9862	2.51753	2.43317	2.34962	2.27575	2.23179	2.35232	2.43099	2.37013	2.40789	2.66752	2.83264	2.84655	2.86692	2.89481	2.93537	2.98677	3.00667	3.0069	2.96213	2.89736	2.89743	2.91695	2.73963	2.52652
subject 14	-0.45435	-0.35415	-0.25395	-0.24278	-0.25705	-0.23276	-0.17763	-0.11181	-0.02463	0.05338	0.05802	0.06266	0.25218	0.4648	0.54789	0.56622	0.59863	0.64865	0.72475	0.89217	1.05958	0.95031	0.84104	0.93464	1.08621	1.20917	1.30926	1.39538	1.45357	1.51268	1.57915	1.64562	1.72518	1.80638	1.89535	1.98819	2.06113	2.10919	2.15959	2.2182	2.27682	2.27347	2.27012	2.28772	2.3113	2.24922	2.11862	2.09439	2.28288
subject 15	-0.39764	-0.36314	-0.32863	-0.2867	-0.24199	-0.182	-0.1037	-0.0628	-0.19025	-0.31771	-0.176	-0.00738	0.1245	0.23537	0.37486	0.56442	0.73173	0.67666	0.62159	0.62157	0.63379	0.7521	0.95883	1.13554	1.23217	1.32881	1.32739	1.32597	1.43722	1.59071	1.66426	1.64188	1.63316	1.68593	1.73869	1.76551	1.78972	1.83578	1.89432	1.90821	1.84398	1.78813	1.81604	1.84395	1.85669	1.86606	1.82592	1.74454	1.66946
subject 16	-0.40123	-0.43678	-0.47233	-0.36592	-0.2466	-0.12043	0.00712	-0.01189	-0.07976	-0.01965	0.10445	0.16647	0.18414	0.15995	0.09389	0.14972	0.37621	0.5036	0.43281	0.44424	0.70228	0.93214	1.02107	1.10601	1.14705	1.18809	1.25267	1.31725	1.38862	1.46062	1.56628	1.67867	1.79855	1.92093	1.96812	1.97772	1.9774	1.97001	1.96408	1.9596	1.96065	1.96946	1.97479	1.97319	1.95641	1.8941	1.83276	1.77628	1.72248
subject 17	-0.40772	-0.31838	-0.22903	-0.12993	-0.02803	-0.00923	-0.0569	-0.07237	-0.02342	0.02867	0.10583	0.18298	0.25852	0.33385	0.40302	0.46911	0.51481	0.53502	0.56829	0.64729	0.72629	0.92663	1.12697	1.25165	1.35471	1.39786	1.39309	1.42192	1.51797	1.6135	1.7049	1.7963	1.85016	1.89933	1.9832	2.08443	2.15205	2.17765	2.18308	2.11792	2.05276	2.11656	2.18036	2.18648	2.17612	2.1562	2.12865	2.11021	2.11
subject 18	-0.72165	-0.66364	-0.60564	-0.55171	-0.49864	-0.39896	-0.27442	-0.15228	-0.03276	0.08438	0.19608	0.29311	0.29236	0.2916	0.32841	0.36691	0.53671	0.74298	0.81356	0.79693	0.82809	0.9214	1.01771	1.12256	1.22344	1.2826	1.34176	1.39642	1.45065	1.51916	1.59271	1.65157	1.69911	1.73261	1.74427	1.74815	1.72408	1.70213	1.72675	1.75137	1.68901	1.6136	1.57416	1.55046	1.51727	1.47538	1.41319	1.31293	1.25584
subject 19	-0.51279	-0.62486	-0.72577	-0.55335	-0.38498	-0.26409	-0.16254	-0.20604	-0.20813	0.01234	0.23797	0.48475	0.68422	0.72996	0.70686	0.50181	0.37267	0.40957	0.48695	0.63853	0.79826	0.9706	1.10052	1.17451	1.28065	1.42296	1.49876	1.51059	1.58977	1.72428	1.80886	1.85849	1.93464	2.02655	2.14509	2.27695	2.16289	1.94636	2.04869	2.26012	2.22262	2.11666	2.22352	2.37598	2.31135	2.21219	2.05723	1.89621	2.24139
subject 20	-0.30597	-0.26457	-0.22316	-0.05147	0.12022	0.14825	0.17627	-0.03078	-0.23783	-0.64563	-1.05342	-0.57787	-0.10232	0.46501	1.03234	0.95327	0.8742	0.90801	0.94182	0.93714	0.93246	1.04508	1.15769	1.30738	1.45706	1.49652	1.53597	1.60667	1.67738	1.74105	1.80472	1.81178	1.81884	1.89169	1.96453	1.94231	1.92008	1.8689	1.81772	1.9681	2.11848	1.99902	1.87956	1.87203	1.86451	1.75578	1.64705	1.72149	1.79592
subject 21	-0.31207	-0.26787	-0.22367	-0.18474	-0.14581	-0.09798	-0.05016	0.01795	0.08606	-0.14819	-0.38244	-0.44326	-0.50408	-0.43887	-0.37367	-0.06882	0.23602	0.59598	0.95593	0.93129	0.90665	0.88951	0.87236	0.94789	1.02341	1.02873	1.03404	1.06005	1.08606	1.19138	1.2967	1.20283	1.10896	1.2229	1.33685	1.31969	1.30252	1.36742	1.43231	1.32979	1.22726	1.2464	1.26554	1.3086	1.35166	1.29917	1.24667	1.05456	0.86245
subject 22	-0.56342	-0.62222	-0.68103	-0.70303	-0.72167	-0.71198	-0.69662	-0.62286	-0.52964	-0.4028	-0.25916	-0.07739	0.13162	0.1784	0.06297	0.07945	0.28061	0.44039	0.51742	0.60026	0.70056	0.78735	0.80662	0.83722	0.99228	1.14735	1.34294	1.53852	1.567	1.58029	1.5525	1.5165	1.62325	1.77757	1.85938	1.90493	1.92576	1.92895	1.88127	1.78272	1.79215	1.95277	2.01538	1.88199	1.77196	1.73202	1.70121	1.71603	1.72369
subject 23	-0.67865	-0.6507	-0.62275	-0.27042	0.08191	-0.11651	-0.31492	-0.19656	-0.07819	0.0863	0.25079	0.32817	0.40555	0.56426	0.72298	0.59083	0.45868	0.41535	0.37202	0.59719	0.82235	1.07398	1.3256	1.32163	1.31767	1.41349	1.50931	1.51222	1.51512	1.50991	1.50471	1.60241	1.70011	1.78346	1.86681	1.85893	1.85105	1.8464	1.84174	1.78216	1.72258	1.7757	1.82881	1.74114	1.65347	1.57203	1.49059	1.49531	1.50003
subject 24	-0.32735	-0.14761	0.03214	0.05431	0.04332	-0.03528	-0.14993	-0.23278	-0.28093	-0.26834	-0.1169	0.041	0.24194	0.44288	0.66133	0.88058	0.94732	0.9717	0.95736	0.91814	0.95809	1.10096	1.24164	1.37612	1.49494	1.44945	1.40396	1.49293	1.59471	1.69071	1.78467	1.86706	1.94054	1.95779	1.88756	1.85085	1.93478	2.0128	1.96086	1.90891	1.82813	1.74302	1.93595	2.25052	2.10573	1.53986	1.33377	1.80228	2.11288
subject 25	-0.21126	-0.3125	-0.40002	-0.15123	0.06208	-0.14137	-0.311	-0.22701	-0.18004	-0.33207	-0.42527	-0.27724	-0.07945	0.28001	0.62577	0.9353	1.15246	1.16755	1.12574	0.97965	0.98716	1.23277	1.39812	1.4577	1.47988	1.46	1.55894	1.77213	1.92851	2.03821	2.07275	2.05467	2.07689	2.12302	2.22798	2.36235	2.44588	2.50821	2.43739	2.321	2.32347	2.35863	2.36219	2.35897	2.46476	2.58789	2.43048	2.24258	2.31097
subject 26	-0.2104	-0.24068	-0.27096	-0.13454	0.06438	0.12724	0.02682	-0.05636	-0.06199	-0.06762	0.19471	0.48384	0.66628	0.78775	0.91323	1.04572	1.16811	1.18942	1.21073	1.24071	1.27262	1.31984	1.37983	1.45426	1.56721	1.68015	1.69073	1.70131	1.69638	1.68565	1.77454	1.983	2.14696	2.11072	2.07448	2.05273	2.03244	2.00134	1.96408	1.94889	1.97233	1.98442	1.88301	1.7816	1.77835	1.79691	1.71081	1.53749	1.41198
subject 27	-0.25776	-0.27585	-0.29394	-0.34652	-0.40056	-0.27522	-0.13394	-0.01385	0.10327	0.00821	-0.12825	-0.42035	-0.75234	-0.67405	-0.46268	0.10214	0.80834	1.20391	1.44888	1.60969	1.72163	1.66525	1.49279	1.50178	1.65862	1.68941	1.59918	1.64698	1.85082	1.98941	2.04098	2.15635	2.37245	2.49566	2.44402	2.42373	2.47447	2.54447	2.66782	2.702	2.42815	2.23139	2.37726	2.48837	2.39092	2.30254	2.29398	2.26287	1.88604
subject 28	-0.1571	-0.19733	-0.23756	-0.95783	-1.77762	-1.71579	-1.35169	-0.75108	-0.00368	0.6588	1.23265	1.41724	0.91492	0.52255	0.49003	0.49229	0.7867	1.08112	1.24002	1.39597	1.53697	1.67536	1.79423	1.90564	2.02872	2.15971	2.26204	2.33178	2.38374	2.40122	2.43684	2.53959	2.63142	2.60582	2.58022	2.5892	2.59972	2.48015	2.3339	2.43841	2.6493	2.66607	2.53904	2.42064	2.31292	2.23593	2.22448	2.2089	2.17586
subject 29	-0.41242	-0.58718	-0.74329	-0.67568	-0.59669	-0.45509	-0.36322	-0.43708	-0.44851	-0.31947	-0.20747	-0.12274	-0.08531	-0.10309	0.00594	0.22366	0.46874	0.73093	0.75519	0.6737	0.61286	0.55821	0.70743	0.8937	1.01923	1.13969	1.28699	1.42547	1.45804	1.49369	1.5463	1.61002	1.71077	1.74113	1.61311	1.61424	1.82198	1.85332	1.67885	1.66542	1.79004	1.76828	1.65504	1.72523	1.87693	1.70806	1.44302	1.49957	1.61458
subject 30	-0.32025	-0.40663	-0.45751	-0.39932	-0.38471	-0.41523	-0.40658	-0.38394	-0.24309	-0.14871	-0.21878	-0.23456	-0.19004	-0.07137	0.07623	0.29742	0.51418	0.70434	0.81455	0.82945	0.72692	0.57449	0.54472	0.62184	1.11749	1.45837	1.60112	1.67102	1.70731	1.71641	1.73613	1.8154	1.90861	2.02098	2.0921	2.1426	2.17393	2.20213	2.22345	2.22402	2.19392	2.23164	2.30603	2.38192	2.40895	2.13567	2.08812	2.39966	2.33133
Y
subject 1	-0.10477	-0.03634	0.03208	0.07175	0.07422	0.07668	-0.09774	-0.29818	-0.42283	-0.37696	-0.3311	-0.39422	-0.49493	-0.5529	-0.41548	-0.27806	-0.2163	-0.20182	-0.1951	-0.33177	-0.46844	-0.50607	-0.43944	-0.37281	-0.37168	-0.37601	-0.39141	-0.42659	-0.46177	-0.49551	-0.52888	-0.54761	-0.51755	-0.48749	-0.47806	-0.47894	-0.48214	-0.50558	-0.52902	-0.54345	-0.55014	-0.55684	-0.55956	-0.56219	-0.54686	-0.50574	-0.46462	-0.48076	-0.50731
subject 2	-0.02337	-0.09206	-0.15873	-0.17558	-0.19091	-0.18837	-0.16268	0.03662	0.13656	-0.29755	-0.61161	-0.43348	-0.30964	-0.36221	-0.42326	-0.50672	-0.53258	-0.43245	-0.37598	-0.39953	-0.43949	-0.50486	-0.53837	-0.52987	-0.48936	-0.41284	-0.37529	-0.37521	-0.40244	-0.45211	-0.45964	-0.43767	-0.4329	-0.43834	-0.41136	-0.36816	-0.34586	-0.33226	-0.3087	-0.28174	-0.32716	-0.39249	-0.35262	-0.2902	-0.33754	-0.40233	-0.38605	-0.36095	-0.36669
subject 3	0.04135	0.05085	0.06035	0.11158	0.16892	-0.03297	-0.32375	-0.43669	-0.43926	-0.36225	-0.2022	-0.10987	-0.13704	-0.17561	-0.25153	-0.30498	-0.16966	-0.03433	-0.16901	-0.30956	-0.35253	-0.37843	-0.34556	-0.29022	-0.23538	-0.18087	-0.16318	-0.18734	-0.20343	-0.20391	-0.20536	-0.21039	-0.21637	-0.23257	-0.24878	-0.20873	-0.16618	-0.14233	-0.12232	-0.13796	-0.16874	-0.16092	-0.12452	-0.08986	-0.05736	-0.03407	-0.03043	-0.03072	-0.04765
subject 4	0.25237	0.16176	0.07116	-0.00249	-0.07541	-0.04641	-0.00836	-0.18102	-0.38309	-0.28045	-0.11835	-0.27223	-0.50713	-0.58668	-0.61585	-0.66245	-0.71603	-0.61417	-0.43696	-0.38574	-0.40769	-0.39457	-0.35726	-0.36663	-0.41404	-0.43504	-0.43071	-0.41815	-0.3963	-0.42145	-0.50929	-0.56871	-0.58324	-0.60223	-0.62963	-0.657	-0.68434	-0.6932	-0.65088	-0.61947	-0.62577	-0.63375	-0.64918	-0.66513	-0.68422	-0.70316	-0.72081	-0.73247	-0.65245
subject 5	-0.0504	-0.00601	0.03839	0.00013481	-0.1028	-0.16446	0.07105	0.30656	0.05338	-0.4267	-0.73519	-0.51174	-0.2883	-0.36719	-0.51937	-0.58872	-0.51447	-0.44023	-0.39473	-0.3515	-0.33381	-0.34294	-0.35608	-0.44763	-0.53917	-0.52939	-0.45478	-0.37899	-0.29749	-0.21599	-0.27876	-0.39444	-0.47322	-0.46282	-0.45241	-0.42773	-0.40061	-0.38883	-0.39872	-0.40861	-0.43716	-0.46617	-0.47634	-0.47023	-0.46402	-0.45687	-0.44972	-0.44498	-0.44149
subject 6	-0.0339	0.13031	0.28411	0.18264	0.08202	-0.00852	-0.10769	-0.27158	-0.40947	-0.40763	-0.38325	-0.26646	-0.18978	-0.24344	-0.29859	-0.35766	-0.4102	-0.44849	-0.48668	-0.52473	-0.54786	-0.54788	-0.52977	-0.48775	-0.48291	-0.51992	-0.5425	-0.55121	-0.54913	-0.53819	-0.53356	-0.53334	-0.56598	-0.61813	-0.63768	-0.64094	-0.65953	-0.68451	-0.67977	-0.66487	-0.69973	-0.74828	-0.77546	-0.79806	-0.83234	-0.86847	-0.84266	-0.81013	-0.74963
subject 7	0.1184	0.0932	0.06799	0.01896	-0.03902	-0.09771	-0.15727	-0.20379	-0.19164	-0.17948	-0.18517	-0.19264	-0.24121	-0.31328	-0.35025	-0.3258	-0.29828	-0.24009	-0.18189	-0.13433	-0.08914	-0.15263	-0.30667	-0.40967	-0.37652	-0.34338	-0.27652	-0.20965	-0.15458	-0.10394	-0.11556	-0.20192	-0.2759	-0.29423	-0.31256	-0.25523	-0.19035	-0.14209	-0.10334	-0.08561	-0.10466	-0.12437	-0.15079	-0.1772	-0.20316	-0.22902	-0.20539	-0.14051	-0.10898
subject 8	-0.60654	-0.35457	-0.1026	-0.41757	-0.78408	-0.58543	-0.27374	-0.0175	0.22026	-0.02917	-0.5222	-0.55801	-0.26725	-0.21296	-0.39515	-0.60918	-0.86778	-0.98503	-0.81956	-0.65402	-0.48827	-0.36969	-0.48701	-0.60722	-0.75933	-0.91144	-0.7347	-0.55796	-0.59711	-0.65588	-0.65335	-0.63855	-0.65549	-0.68302	-0.69776	-0.70612	-0.75909	-0.84393	-0.86025	-0.80806	-0.76052	-0.71951	-0.67955	-0.6417	-0.64716	-0.78256	-0.871	-0.72469	-0.60625
subject 9	-0.07784	-0.06641	-0.0605	-0.09782	-0.12246	-0.10379	-0.11064	-0.16712	-0.13609	0.00067534	0.03942	0.00301	-0.11537	-0.27246	-0.38371	-0.48295	-0.84233	-1.21117	-0.66355	-0.14861	0.1516	0.28034	-0.11853	-0.35523	-0.30171	-0.47324	-0.89681	-0.82766	-0.40882	-0.30007	-0.32541	-0.3556	-0.38692	-0.44479	-0.50302	-0.51504	-0.52905	-0.55428	-0.55511	-0.48801	-0.46413	-0.51155	-0.53359	-0.52926	-0.53521	-0.54791	-0.56233	-0.57743	-0.58048
subject 10	0.13022	0.13032	0.13178	0.16655	0.18744	0.04519	-0.09288	-0.19954	-0.2951	-0.33103	-0.36918	-0.41644	-0.44213	-0.3977	-0.37573	-0.4131	-0.42508	-0.38155	-0.37935	-0.45292	-0.51216	-0.54917	-0.62775	-0.7611	-0.81127	-0.76785	-0.7449	-0.74162	-0.75698	-0.78763	-0.81717	-0.84593	-0.89626	-0.9594	-0.95268	-0.91101	-0.9171	-0.94309	-0.90678	-0.84916	-0.88703	-0.95117	-0.98091	-1.00328	-0.97397	-0.93643	-0.95335	-0.97619	-0.97822
subject 11	0.10973	0.13068	0.15164	0.09839	0.03839	-0.14695	-0.35736	-0.37944	-0.33874	-0.35077	-0.38917	-0.40353	-0.40073	-0.42696	-0.48221	-0.47754	-0.38899	-0.3669	-0.47773	-0.497	-0.24159	-0.06011	-0.24827	-0.42522	-0.47892	-0.53262	-0.45749	-0.38237	-0.45769	-0.54669	-0.5378	-0.50933	-0.51502	-0.53211	-0.50616	-0.45871	-0.4317	-0.4193	-0.39178	-0.34915	-0.30378	-0.2546	-0.20933	-0.17188	-0.14717	-0.16071	-0.17717	-0.20831	-0.23726
subject 12	0.09774	-0.03693	-0.1716	-0.18367	-0.19052	-0.06583	0.07056	0.1397	0.19945	-0.10875	-0.48876	-0.71789	-0.90833	-0.96803	-0.98533	-0.74468	-0.40085	-0.22729	-0.13628	-0.20258	-0.36021	-0.51622	-0.67112	-0.71401	-0.66564	-0.66072	-0.69751	-0.72554	-0.74366	-0.78535	-0.85845	-0.90287	-0.90199	-0.89904	-0.89219	-0.91712	-1.01405	-1.0779	-1.05013	-1.03575	-1.06765	-1.08457	-1.03486	-0.99315	-0.99938	-1.01147	-1.07519	-1.13385	-1.11504
subject 13	0.05228	0.0539	0.04264	-0.12307	-0.27049	-0.31728	-0.32971	-0.22756	-0.12509	-0.02192	0.00531	-0.08896	-0.17277	-0.24437	-0.32899	-0.42477	-0.41587	-0.34154	-0.1125	0.18529	0.1524	0.0203	-0.1424	-0.31068	-0.49966	-0.69037	-0.56443	-0.44328	-0.37966	-0.33491	-0.39398	-0.41716	-0.32066	-0.24299	-0.20767	-0.21036	-0.27387	-0.30449	-0.29676	-0.32641	-0.3881	-0.41091	-0.40942	-0.41213	-0.41669	-0.40653	-0.39196	-0.37574	-0.35922
subject 14	0.05328	-0.00175	-0.05678	-0.09362	-0.12525	-0.10412	-0.04078	-0.00745	-0.03412	-0.04915	0.02891	0.10697	0.05485	-0.01356	-0.08257	-0.15189	-0.15961	-0.09035	-0.02095	0.04896	0.11886	-0.00767	-0.1342	-0.18477	-0.21365	-0.25235	-0.2989	-0.3147	-0.26898	-0.22876	-0.23258	-0.2364	-0.22678	-0.21547	-0.21283	-0.21452	-0.21445	-0.21216	-0.21512	-0.23642	-0.25773	-0.19717	-0.13661	-0.15265	-0.19058	-0.1338	-0.00126	0.05957	-0.02302
subject 15	0.11374	0.10271	0.09168	-0.02301	-0.17658	-0.21538	-0.11647	-0.04774	-0.11485	-0.18196	-0.27337	-0.36721	-0.41379	-0.43335	-0.43968	-0.42286	-0.4035	-0.35875	-0.31401	-0.32343	-0.3449	-0.38529	-0.44145	-0.48069	-0.47479	-0.46889	-0.48413	-0.49936	-0.41713	-0.29836	-0.29287	-0.42332	-0.52164	-0.47537	-0.4291	-0.45781	-0.49401	-0.43921	-0.33241	-0.26783	-0.27715	-0.28611	-0.2914	-0.29669	-0.3114	-0.32821	-0.3073	-0.25496	-0.21823
subject 16	0.06543	0.06858	0.07174	0.18121	0.30035	0.24392	0.15238	-0.05954	-0.31158	-0.31947	-0.20529	-0.11458	-0.04063	0.02151	0.07184	0.09722	0.08767	0.01845	-0.17014	-0.30645	-0.28597	-0.28141	-0.35654	-0.42664	-0.44145	-0.45626	-0.46814	-0.48003	-0.52748	-0.57815	-0.52201	-0.44451	-0.35782	-0.26807	-0.24067	-0.24444	-0.24967	-0.25595	-0.23867	-0.19783	-0.20241	-0.2706	-0.29038	-0.21335	-0.13466	-0.05102	0.00724	-0.0614	-0.1237
subject 17	0.09344	0.04242	-0.00859	-0.0274	-0.037	-0.03372	-0.02014	-0.0746	-0.26514	-0.42319	-0.32139	-0.21958	-0.13491	-0.05238	-0.12172	-0.26701	-0.35349	-0.36644	-0.40206	-0.51701	-0.63197	-0.62849	-0.62501	-0.62727	-0.63118	-0.57196	-0.46223	-0.42379	-0.52795	-0.61699	-0.5851	-0.55321	-0.64531	-0.75291	-0.73864	-0.66344	-0.6443	-0.69525	-0.73566	-0.73915	-0.74264	-0.74959	-0.75653	-0.78108	-0.81066	-0.81598	-0.80189	-0.78275	-0.75353
subject 18	0.20098	0.11172	0.02246	0.03324	0.06508	-0.017	-0.15983	-0.23635	-0.24055	-0.19648	-0.0421	0.04942	-0.27817	-0.60576	-0.62265	-0.62543	-0.6192	-0.61048	-0.55211	-0.46183	-0.44113	-0.51089	-0.56534	-0.57641	-0.58251	-0.53626	-0.49002	-0.44302	-0.39595	-0.36402	-0.33743	-0.37208	-0.45384	-0.48669	-0.44347	-0.4077	-0.39871	-0.39033	-0.39522	-0.40011	-0.37294	-0.34096	-0.37421	-0.43599	-0.41929	-0.33063	-0.30094	-0.38181	-0.44543
subject 19	-0.04548	-0.08543	-0.12537	-0.16526	-0.18187	0.07527	0.30532	0.33224	0.30933	0.01863	-0.20385	-0.14662	-0.13704	-0.28234	-0.34947	-0.20999	-0.10086	-0.05812	-0.04256	-0.07684	-0.06877	0.00495	0.05129	0.06155	0.04538	-0.0005135	0.03699	0.1547	0.17973	0.12863	0.10717	0.10646	0.11759	0.13574	0.13655	0.12869	0.13227	0.14063	0.16703	0.1996	0.18484	0.15707	0.15264	0.15323	0.23088	0.3208	0.12395	-0.10408	0.06119
subject 20	0.02865	0.01209	-0.00448	-0.01943	-0.03438	0.03154	0.09746	0.05307	0.00868	-0.29863	-0.60594	-0.50846	-0.41099	-0.55057	-0.69016	-0.46513	-0.2401	-0.17579	-0.11148	-0.25071	-0.38994	-0.53659	-0.68324	-0.59421	-0.50519	-0.3883	-0.27142	-0.35232	-0.43323	-0.37299	-0.31276	-0.35067	-0.38857	-0.4263	-0.46403	-0.44602	-0.42801	-0.36691	-0.30582	-0.37063	-0.43543	-0.36269	-0.28994	-0.33749	-0.38505	-0.3518	-0.31855	-0.34184	-0.36513
subject 21	0.12557	0.12592	0.12627	-0.0004885	-0.12725	-0.03092	0.0654	0.07679	0.08818	0.14945	0.21072	0.06656	-0.07759	-0.26153	-0.44548	-0.32081	-0.19615	-0.33895	-0.48176	-0.58564	-0.68953	-0.71918	-0.74883	-0.68037	-0.61192	-0.75144	-0.89095	-0.78565	-0.68034	-0.53524	-0.39015	-0.41086	-0.43157	-0.41411	-0.39665	-0.33445	-0.27224	-0.36274	-0.45324	-0.29348	-0.13372	-0.15453	-0.17535	-0.13129	-0.08724	-0.24841	-0.40957	-0.24037	-0.07116
subject 22	0.01855	0.08388	0.14922	0.15166	0.14838	0.07773	-0.00639	-0.1369	-0.28287	-0.25656	-0.14412	-0.01591	0.12356	0.01672	-0.33643	-0.55332	-0.57944	-0.58963	-0.56794	-0.53149	-0.4508	-0.37395	-0.31634	-0.27241	-0.37889	-0.48537	-0.45009	-0.41482	-0.45609	-0.50433	-0.36034	-0.17791	-0.19549	-0.27973	-0.29213	-0.26861	-0.24947	-0.23348	-0.21385	-0.19058	-0.18275	-0.19655	-0.21541	-0.24438	-0.24973	-0.18421	-0.12236	-0.07884	-0.04699
subject 23	0.22671	0.08018	-0.06635	-0.08952	-0.11268	-0.22734	-0.34199	-0.30664	-0.2713	-0.34696	-0.42263	-0.36645	-0.31027	-0.40052	-0.49077	-0.44816	-0.40555	-0.51137	-0.61719	-0.59618	-0.57517	-0.65141	-0.72766	-0.71042	-0.69319	-0.76645	-0.83971	-0.83325	-0.8268	-0.73303	-0.63926	-0.74455	-0.84985	-0.83253	-0.8152	-0.83096	-0.84672	-0.80139	-0.75605	-0.73534	-0.71462	-0.7716	-0.82857	-0.73293	-0.63729	-0.67351	-0.70974	-0.70127	-0.6928
subject 24	0.01713	-0.14394	-0.30501	-0.25683	-0.16458	-0.22891	-0.37674	-0.38431	-0.23889	-0.16572	-0.25772	-0.34164	-0.37161	-0.40158	-0.40313	-0.40338	-0.32892	-0.23371	-0.30804	-0.49136	-0.57571	-0.53139	-0.49527	-0.48236	-0.47203	-0.48872	-0.5054	-0.49985	-0.49218	-0.42544	-0.33785	-0.306	-0.31701	-0.3139	-0.28879	-0.27076	-0.27815	-0.28399	-0.25569	-0.22738	-0.19198	-0.15552	-0.1937	-0.26453	-0.23027	-0.09966	-0.05608	-0.17565	-0.26284
subject 25	0.06563	0.10451	0.13541	-0.02924	-0.18698	-0.26355	-0.34013	-0.41673	-0.55312	-1.01087	-1.37147	-1.33378	-1.29578	-1.25678	-1.16573	-0.93709	-0.77304	-0.75025	-0.76542	-0.85017	-0.94485	-1.05493	-1.12133	-1.13015	-1.17074	-1.24707	-1.26667	-1.23174	-1.19114	-1.14588	-1.19973	-1.32297	-1.35117	-1.32294	-1.28276	-1.2366	-1.22782	-1.23462	-1.29486	-1.37338	-1.33932	-1.2743	-1.30941	-1.36599	-1.37797	-1.38285	-1.30804	-1.22457	-1.26153
subject 26	-0.00951	-0.11799	-0.22647	-0.18688	-0.09176	-0.12893	-0.32484	-0.49194	-0.52935	-0.56677	-0.775	-1.00032	-0.99882	-0.86769	-0.72928	-0.5781	-0.45049	-0.55858	-0.66667	-0.72549	-0.77335	-0.81357	-0.84741	-0.88298	-0.92315	-0.96332	-0.8916	-0.81988	-0.81705	-0.84006	-0.83778	-0.80517	-0.77979	-0.78699	-0.79419	-0.75066	-0.70206	-0.71764	-0.7699	-0.79486	-0.77204	-0.74528	-0.679	-0.61273	-0.62727	-0.65977	-0.63903	-0.57391	-0.53623
subject 27	-0.03079	0.03298	0.09675	0.11048	0.12208	0.10856	0.09282	0.07581	0.05863	-0.23802	-0.5892	-0.75064	-0.86341	-1.04701	-1.25356	-1.13483	-0.88599	-0.68211	-0.50003	-0.42063	-0.40084	-0.50424	-0.69259	-0.74057	-0.67417	-0.64449	-0.65004	-0.65176	-0.64914	-0.65464	-0.67094	-0.65668	-0.59417	-0.57036	-0.61938	-0.63127	-0.559	-0.52707	-0.60681	-0.66789	-0.6645	-0.63872	-0.51341	-0.42148	-0.52981	-0.62577	-0.61276	-0.58902	-0.40094
subject 28	0.53133	0.42863	0.32593	0.09597	-0.15261	-0.47462	-0.82179	-1.19663	-1.58863	-1.52185	-0.97635	-0.58679	-0.47242	-0.3705	-0.30932	-0.2951	-0.67541	-1.05572	-0.9596	-0.85312	-0.79872	-0.75342	-0.78756	-0.85206	-0.92231	-0.99646	-1.03689	-1.039	-1.03049	-1.00141	-0.97068	-0.93385	-0.89652	-0.85384	-0.81115	-0.88877	-0.97172	-0.97814	-0.96885	-0.94025	-0.90345	-0.89765	-0.91479	-0.89019	-0.81391	-0.76758	-0.78514	-0.78311	-0.69838
subject 29	0.02037	0.09729	0.16404	0.10873	0.05001	-0.02749	-0.08572	-0.07977	-0.08759	-0.12643	-0.22006	-0.40135	-0.4853	-0.4557	-0.47567	-0.53812	-0.52045	-0.4527	-0.39488	-0.34145	-0.42504	-0.54972	-0.65274	-0.75184	-0.80739	-0.85931	-0.71636	-0.58435	-0.5837	-0.60206	-0.72499	-0.79713	-0.69994	-0.63172	-0.6287	-0.60764	-0.55768	-0.58311	-0.69648	-0.67551	-0.53941	-0.47677	-0.46006	-0.48163	-0.52022	-0.47913	-0.41414	-0.41142	-0.42002
subject 30	0.31689	0.07006	-0.09839	-0.02608	0.00043992	-0.02046	-0.15028	-0.319	-0.2254	-0.19194	-0.37791	-0.44023	-0.36518	-0.36327	-0.38992	-0.30781	-0.2556	-0.3303	-0.33052	-0.24194	-0.27237	-0.35338	-0.34979	-0.38056	-0.57466	-0.67278	-0.64806	-0.53897	-0.39095	-0.37455	-0.36294	-0.32716	-0.31299	-0.32854	-0.28465	-0.21105	-0.1959	-0.19718	-0.25617	-0.24521	-0.13087	-0.11929	-0.16325	-0.22944	-0.28586	-0.26641	-0.23041	-0.16807	-0.21122
Z
subject 1	0.00624	-0.00179	-0.00982	-0.01338	-0.01114	-0.00889	0.03561	0.08632	0.12448	0.13436	0.14425	0.1625	0.18363	0.19127	0.13719	0.08311	0.0626	0.06307	0.06621	0.11867	0.17114	0.18661	0.16313	0.13965	0.15043	0.16407	0.18471	0.21785	0.251	0.2763	0.29957	0.31204	0.28847	0.26489	0.26018	0.2649	0.2698	0.27621	0.28262	0.28022	0.27026	0.2603	0.25474	0.24929	0.2351	0.20833	0.18156	0.18996	0.20475
subject 2	0.01876	0.02455	0.02999	0.02702	0.02492	0.03297	0.03873	0.02736	0.04111	0.18986	0.29957	0.24914	0.21093	0.21239	0.23063	0.29319	0.32197	0.27686	0.25926	0.29212	0.33799	0.40404	0.45075	0.47197	0.45913	0.40798	0.38475	0.38837	0.41938	0.47289	0.48609	0.47108	0.46982	0.47672	0.46308	0.43918	0.4287	0.42383	0.41959	0.41558	0.44477	0.48309	0.42567	0.34772	0.37968	0.42913	0.415	0.39396	0.39579
subject 3	-0.04116	-0.01861	0.00393	-0.02114	-0.05318	0.01758	0.12359	0.19182	0.2366	0.23482	0.18445	0.1462	0.12934	0.12322	0.15225	0.17345	0.12891	0.08436	0.18745	0.29375	0.3252	0.34356	0.3352	0.31662	0.29093	0.26042	0.26606	0.31279	0.34364	0.34373	0.34677	0.36076	0.37453	0.38584	0.39715	0.40903	0.42093	0.40372	0.38055	0.39689	0.42999	0.42921	0.40334	0.37909	0.35682	0.33974	0.33372	0.33431	0.36282
subject 4	-0.0642	-0.06242	-0.06064	-0.06849	-0.07675	-0.07231	-0.06674	-0.04856	-0.02862	0.01202	0.05669	0.07244	0.08078	0.09236	0.105	0.12382	0.14512	0.12908	0.09495	0.09631	0.11829	0.13231	0.14082	0.15853	0.18372	0.20986	0.2369	0.24708	0.2382	0.25099	0.29267	0.32079	0.32749	0.33705	0.35201	0.36346	0.36694	0.36116	0.32977	0.30315	0.29303	0.28336	0.27566	0.26779	0.25894	0.25222	0.26424	0.27267	0.22605
subject 5	0.00726	0.00046917	-0.00632	0.00731	0.03694	0.05396	-0.01973	-0.09341	-0.0231	0.11408	0.21571	0.20713	0.19856	0.2036	0.21195	0.20028	0.15394	0.10759	0.11422	0.12504	0.13613	0.14751	0.16077	0.21079	0.26082	0.27078	0.2551	0.23449	0.18992	0.14535	0.19179	0.27162	0.32713	0.32388	0.32063	0.3007	0.27792	0.26718	0.27346	0.27974	0.28964	0.29962	0.30274	0.29992	0.29534	0.2745	0.25366	0.24837	0.25116
subject 6	0.01867	0.00089034	-0.01592	-0.0088	-0.00070064	0.01907	0.04188	0.08759	0.12995	0.15436	0.16662	0.12899	0.10104	0.10454	0.10164	0.08183	0.08367	0.13291	0.17681	0.21094	0.22561	0.21012	0.19812	0.19071	0.21697	0.28111	0.3273	0.35624	0.36976	0.37062	0.37645	0.38576	0.40538	0.43113	0.41893	0.38775	0.37273	0.36444	0.35858	0.35354	0.36369	0.37801	0.35497	0.32393	0.35834	0.40316	0.37868	0.34668	0.32612
subject 7	-0.02799	-0.01891	-0.00983	-0.00165	0.0062	0.02672	0.06244	0.09511	0.11403	0.13296	0.10231	0.06671	0.06168	0.07413	0.07629	0.06044	0.04576	0.04278	0.0398	0.02678	0.01152	0.04819	0.12811	0.18206	0.16678	0.1515	0.13454	0.11759	0.08831	0.0544	0.0708	0.14757	0.21408	0.23443	0.25477	0.19481	0.12682	0.09519	0.08434	0.0825	0.09643	0.10965	0.11575	0.12185	0.14822	0.17909	0.16373	0.10982	0.08372
subject 8	0.07948	0.05831	0.03715	0.09251	0.15483	0.12349	0.07341	0.03411	-0.00159	0.07134	0.19861	0.20425	0.12303	0.11901	0.19219	0.2639	0.33355	0.35567	0.28274	0.2141	0.15831	0.12169	0.18093	0.24027	0.3008	0.36133	0.30267	0.24402	0.27191	0.30768	0.30172	0.28743	0.30716	0.33823	0.35582	0.36667	0.39582	0.43805	0.4455	0.41818	0.38374	0.33934	0.29821	0.26366	0.25575	0.32776	0.37365	0.28886	0.21851
subject 9	-0.02589	-0.02518	-0.02583	-0.03713	-0.04802	-0.05751	-0.05261	-0.01977	0.00106	0.00738	0.01908	0.0349	0.1025	0.19456	0.17137	0.118	0.13944	0.16566	0.03537	-0.08996	-0.18274	-0.21253	-0.04855	0.03489	-0.02577	0.09351	0.41434	0.3854	0.10824	0.04866	0.08317	0.10087	0.11465	0.14216	0.1688	0.14492	0.12601	0.13509	0.12824	0.07696	0.05671	0.08764	0.10658	0.11307	0.10168	0.07856	0.07865	0.0879	0.07257
subject 10	0.02228	0.02379	0.02467	0.00999	-0.00133	0.02681	0.05437	0.07763	0.10279	0.13825	0.17352	0.20805	0.21836	0.14994	0.09963	0.09719	0.08632	0.05702	0.06196	0.12966	0.17974	0.2025	0.24546	0.31504	0.32468	0.26687	0.2441	0.25502	0.281	0.31936	0.33487	0.33441	0.34885	0.37213	0.36195	0.33504	0.33379	0.34322	0.3136	0.27061	0.30538	0.36152	0.36802	0.36387	0.3307	0.29291	0.31072	0.33457	0.34265
subject 11	-0.03689	-0.02638	-0.01586	-0.01275	-0.01032	0.0529	0.12828	0.15965	0.17635	0.20004	0.22723	0.23129	0.21882	0.22271	0.24296	0.23884	0.20058	0.215	0.33477	0.34003	0.00176	-0.22136	0.13128	0.45843	0.50515	0.55188	0.33002	0.10816	0.34752	0.62882	0.62767	0.57004	0.56011	0.56607	0.5303	0.47366	0.44172	0.42743	0.40533	0.37541	0.35842	0.35953	0.35427	0.33627	0.33064	0.36214	0.38963	0.39707	0.40541
subject 12	-0.02415	0.00445	0.03305	0.04691	0.06014	0.05182	0.0416	0.04859	0.05798	0.10587	0.16127	0.21976	0.27904	0.29842	0.30487	0.21875	0.09561	0.03607	0.00737	0.05655	0.15097	0.25381	0.36248	0.40546	0.39493	0.41221	0.45618	0.47578	0.46784	0.49457	0.56756	0.60716	0.59404	0.57643	0.55038	0.54875	0.60246	0.63116	0.59056	0.56479	0.59025	0.59994	0.53955	0.48362	0.45451	0.43551	0.50552	0.56728	0.50259
subject 13	0.01704	0.00257	-0.00814	0.02608	0.05534	0.05722	0.06681	0.10209	0.11842	0.09207	0.073	0.06555	0.06237	0.06415	0.09758	0.15812	0.17397	0.16188	0.05102	-0.10375	-0.05685	0.05054	0.13256	0.20996	0.31113	0.41427	0.34765	0.28165	0.22318	0.18182	0.23461	0.26168	0.20305	0.14629	0.09375	0.09173	0.17056	0.20765	0.19605	0.2227	0.28214	0.29107	0.26842	0.27038	0.28327	0.24549	0.1925	0.21558	0.25249
subject 14	-0.02803	-0.0146	-0.00116	0.00213	0.00252	-0.00895	-0.02989	-0.04087	-0.03196	-0.02416	-0.02529	-0.02643	-0.0008352	0.0281	0.04869	0.06511	0.06687	0.0503	0.03115	0.00291	-0.02534	0.04049	0.10632	0.13056	0.14293	0.17159	0.21329	0.23535	0.21813	0.2024	0.19862	0.19484	0.20319	0.21306	0.21693	0.2178	0.21949	0.22218	0.22862	0.24814	0.26766	0.22009	0.17251	0.20907	0.26967	0.25081	0.1684	0.13039	0.18118
subject 15	-0.00482	-0.00195	0.0009098	0.0155	0.0345	0.04244	0.03711	0.03519	0.04857	0.06195	0.068	0.07331	0.07635	0.07809	0.07797	0.07462	0.07134	0.06875	0.06617	0.07446	0.08517	0.10911	0.14407	0.17309	0.18626	0.19944	0.20591	0.21239	0.15716	0.0788	0.09682	0.23048	0.32818	0.2641	0.20001	0.22052	0.2495	0.22388	0.16708	0.13548	0.14798	0.16004	0.16763	0.17523	0.17742	0.17843	0.17993	0.18185	0.18392
subject 16	-0.05157	-0.04973	-0.0479	-0.06906	-0.0923	-0.06899	-0.03638	0.01937	0.08282	0.08719	0.062	0.04503	0.03393	0.01459	-0.01297	-0.02873	-0.02798	0.00038764	0.08399	0.14321	0.12924	0.12874	0.19555	0.25893	0.28459	0.31026	0.33246	0.35466	0.37882	0.40314	0.37968	0.34665	0.30912	0.27009	0.26999	0.28937	0.30763	0.32511	0.31478	0.27666	0.28642	0.36319	0.39977	0.35599	0.31933	0.30402	0.29348	0.30679	0.31755
subject 17	-0.00606	0.00706	0.02017	0.01407	0.00248	0.0058	0.02103	0.05068	0.10916	0.15967	0.14649	0.13331	0.09499	0.05354	0.0709	0.11766	0.14377	0.14406	0.15787	0.21904	0.2802	0.30043	0.32066	0.33689	0.35199	0.33301	0.28679	0.27616	0.33674	0.38662	0.35099	0.31535	0.35751	0.40939	0.40314	0.36782	0.36185	0.39257	0.41284	0.39652	0.38019	0.35582	0.33145	0.35549	0.39337	0.39997	0.38156	0.3575	0.32213
subject 18	0.04877	0.05643	0.0641	0.04419	0.01847	0.03343	0.07009	0.09458	0.10581	0.10537	0.07826	0.06157	0.11432	0.16707	0.18327	0.19781	0.21517	0.23331	0.2378	0.23352	0.24635	0.28143	0.31325	0.33583	0.35528	0.34188	0.32849	0.29449	0.25853	0.24026	0.22823	0.25934	0.32363	0.35576	0.33784	0.32245	0.31619	0.30967	0.29738	0.28508	0.28147	0.27915	0.29278	0.31338	0.28973	0.22552	0.20851	0.28001	0.33365
subject 19	-0.01047	-0.0012	0.00874	0.03514	0.05422	-0.01276	-0.07653	-0.11627	-0.12737	0.01542	0.13346	0.15004	0.17532	0.2289	0.24752	0.17374	0.11668	0.09619	0.08576	0.09377	0.09362	0.08084	0.07965	0.09373	0.13543	0.20821	0.21243	0.1507	0.17243	0.26271	0.30078	0.30229	0.29608	0.28528	0.3083	0.34825	0.32293	0.27043	0.26443	0.27436	0.26703	0.25495	0.27745	0.30736	0.23781	0.15243	0.27802	0.42653	0.2951
subject 20	0.02042	0.002	-0.01642	-0.0038	0.00881	-0.00211	-0.01303	-0.00318	0.00666	0.0862	0.16574	0.1612	0.15666	0.15188	0.14711	0.08772	0.02833	0.01877	0.00921	0.09463	0.18005	0.24887	0.3177	0.31593	0.31416	0.26593	0.21769	0.25535	0.29301	0.2845	0.276	0.27572	0.27545	0.3	0.32455	0.30948	0.2944	0.29179	0.28919	0.28522	0.28126	0.25663	0.23201	0.24603	0.26005	0.23202	0.20398	0.24034	0.2767
subject 21	-0.04676	-0.04361	-0.04046	-0.02406	-0.00767	-0.00965	-0.01164	-0.01477	-0.0179	-0.03852	-0.05914	-0.04496	-0.03077	0.00312	0.03701	0.02532	0.01362	0.03742	0.06122	0.08138	0.10155	0.11854	0.13553	0.10913	0.08273	0.19394	0.30516	0.2799	0.25464	0.17855	0.10246	0.15565	0.20884	0.20381	0.19879	0.16672	0.13466	0.1948	0.25495	0.19033	0.12572	0.12759	0.12947	0.10558	0.08169	0.14314	0.20459	0.12686	0.04912
subject 22	-0.01184	-0.02174	-0.03164	-0.02864	-0.02448	-0.01761	-0.0102	0.01406	0.04395	0.03684	0.01123	-0.00645	-0.01848	0.02191	0.11473	0.17171	0.17852	0.17148	0.13676	0.10534	0.08381	0.06432	0.05501	0.05122	0.10803	0.16485	0.18936	0.21388	0.25873	0.30543	0.22298	0.1147	0.1325	0.19231	0.18667	0.14829	0.13427	0.13763	0.14648	0.16082	0.16603	0.15846	0.1603	0.18096	0.18908	0.15957	0.13137	0.10974	0.09436
subject 23	0.00754	0.0324	0.05726	0.02742	-0.00242	0.09955	0.20151	0.18531	0.1691	0.14577	0.12245	0.06559	0.00874	0.07209	0.13544	0.16417	0.1929	0.26248	0.33206	0.31589	0.29972	0.31322	0.32672	0.31631	0.30591	0.34743	0.38896	0.39966	0.41035	0.31594	0.22152	0.29654	0.37156	0.38013	0.38871	0.4028	0.4169	0.37374	0.33058	0.31417	0.29776	0.3385	0.37925	0.33615	0.29306	0.33283	0.37261	0.37567	0.37874
subject 24	-0.00667	0.0226	0.05188	0.05333	0.04892	0.06987	0.10436	0.10569	0.07087	0.04596	0.04371	0.04135	0.03829	0.03523	0.03659	0.03814	0.01466	-0.01577	0.03421	0.13589	0.19663	0.20415	0.21287	0.225	0.23719	0.2499	0.26261	0.26043	0.25683	0.22505	0.18332	0.18544	0.22131	0.24489	0.24939	0.25691	0.27531	0.2922	0.27597	0.25973	0.19907	0.13173	0.15929	0.22837	0.20587	0.09944	0.06152	0.1521	0.21565
subject 25	0.04243	0.02155	0.00304	0.04271	0.08206	0.11756	0.15345	0.19236	0.23452	0.29414	0.35104	0.3968	0.41186	0.32715	0.25809	0.23039	0.22102	0.25178	0.2881	0.33461	0.39021	0.45992	0.50588	0.52053	0.58258	0.69795	0.72436	0.66524	0.60867	0.55421	0.59963	0.71499	0.74787	0.73177	0.70846	0.68155	0.66865	0.66159	0.69833	0.75005	0.7033	0.62948	0.60666	0.59477	0.61893	0.64882	0.5716	0.48273	0.50728
subject 26	0.01104	0.04763	0.08422	0.09999	0.10793	0.12534	0.1541	0.1767	0.17154	0.16638	0.20786	0.254	0.26971	0.26803	0.23896	0.16196	0.0973	0.1561	0.2149	0.25315	0.28683	0.3282	0.37596	0.41487	0.43018	0.4455	0.40037	0.35525	0.36034	0.38426	0.36648	0.29866	0.24678	0.26659	0.2864	0.27147	0.25307	0.26845	0.30313	0.31744	0.29607	0.27354	0.23936	0.20519	0.21742	0.23996	0.22482	0.17827	0.14818
subject 27	0.01296	0.01122	0.00949	0.01222	0.01513	0.00525	-0.00578	0.01923	0.04926	0.1471	0.25817	0.31958	0.36825	0.41351	0.45766	0.36653	0.22128	0.11489	0.02734	-0.01074	-0.02009	0.05483	0.18787	0.23471	0.2113	0.24123	0.32236	0.34562	0.30344	0.29913	0.34531	0.34861	0.28421	0.25635	0.29727	0.30995	0.25863	0.23633	0.29436	0.34818	0.38746	0.39295	0.24827	0.13632	0.22082	0.29608	0.28999	0.27667	0.15238
subject 28	-0.14918	-0.1217	-0.09423	0.00886	0.12301	0.22945	0.33324	0.4313	0.52579	0.44538	0.18246	0.04109	0.11421	0.16346	0.13457	0.13149	0.34523	0.55897	0.5333	0.50241	0.48876	0.47813	0.51789	0.57691	0.61897	0.64952	0.67227	0.68616	0.6835	0.64878	0.62012	0.61389	0.6055	0.57399	0.54249	0.60151	0.66455	0.67882	0.68308	0.64115	0.57961	0.57988	0.62593	0.63574	0.60068	0.57671	0.57637	0.56877	0.53052
subject 29	0.0314	0.02732	0.02285	0.01375	0.00883	0.02685	0.04111	0.04278	0.0482	0.06202	0.09512	0.15906	0.19645	0.20288	0.19187	0.16591	0.12472	0.074	0.05339	0.04616	0.11319	0.20249	0.27266	0.33935	0.35836	0.37341	0.29622	0.22421	0.21424	0.2203	0.31449	0.37491	0.3228	0.29867	0.33747	0.32982	0.24788	0.26457	0.39633	0.39757	0.28695	0.25358	0.2685	0.28263	0.29641	0.27351	0.23959	0.22993	0.22468
subject 30	-0.04358	0.02162	0.06315	0.03197	0.02725	0.04991	0.0864	0.12783	0.12331	0.13159	0.18598	0.22181	0.23703	0.21697	0.18315	0.11959	0.06973	0.07526	0.06132	0.02417	0.06146	0.1304	0.15952	0.2041	0.32253	0.3885	0.38734	0.32625	0.2375	0.24411	0.25452	0.24897	0.26052	0.29558	0.28431	0.24988	0.24064	0.24626	0.31817	0.32419	0.23278	0.20518	0.21206	0.25769	0.29962	0.291	0.25245	0.16629	0.19092
[truncated: 52 more columns]
